# Supplementary material for: Roflumilast inhibits tumor growth and migration in STK11/LKB1 deficient pancreatic cancer
Source: Cell Death Discov. 2024 Mar 9;10:124. doi: 10.1038/s41420-024-01890-y (PMC10924943; doi:10.1038/s41420-024-01890-y)
Supplement: Supplementary file 3 — Supplemental table of full sgRNA screening results [file 41420_2024_1890_MOESM3_ESM.xlsx]

## Sheet: Gene-PinAPL
gene	AvgLogFC	p_value	significant	# sgRNAs	# signif. sgRNAs
Prkar1A	3.80417	0	TRUE	4	4
Prkar2A	2.51053	0.0001	TRUE	4	3
Stk11	1.1277	0.0007	TRUE	6	3
Stk16	0.689254	0.0012	TRUE	4	2
Rrm2B	0.8614	0.001	TRUE	2	1
Nt5E	0.744309	0.001	TRUE	2	1
Xab2	-0.0502672	0.0035	TRUE	2	1
Lrrk2	-0.851011	0.0089	TRUE	4	1
Poln	0.116423	0.0028	TRUE	2	0
Twist1	-0.148116	0.0037	TRUE	2	0
Myc	-0.215486	0.0038	TRUE	2	0
Rad51	-0.241719	0.0041	TRUE	2	0
Stk19	-0.369187	0.0047	TRUE	4	0
Brca1	-0.495411	0.0057	TRUE	2	0
Osbp	-0.543139	0.0058	TRUE	2	0
Sin3B	-0.563658	0.0059	TRUE	2	0
Snai2	-0.564076	0.0059	TRUE	2	0
Fosl1	-0.606578	0.0061	TRUE	2	0
Rnf43	-0.61629	0.0063	TRUE	2	0
Mdc1	-0.672211	0.0071	TRUE	2	0
Gng12	-0.70864	0.0077	TRUE	2	0
Rad51D	-0.722051	0.0077	TRUE	2	0
Polq	-0.793145	0.0084	TRUE	2	0
Stk31	-0.814153	0.0086	TRUE	3	0
Non_Target	-7.89149	0.6467	FALSE	110	5
Ulk1	-1.46421	0.0211	FALSE	4	2
Sbk2	-1.47022	0.0214	FALSE	4	2
Dapk3	-2.9719	0.0596	FALSE	4	2
Mapk9	-3.3848	0.0781	FALSE	4	2
Strada	-3.41889	0.0804	FALSE	4	2
Syk	-7.56767	0.5577	FALSE	6	2
Fgfr1	-1.432	0.0204	FALSE	4	1
Cdkn2A	-1.52508	0.022	FALSE	6	1
Shpk	-1.55534	0.0223	FALSE	4	1
Aldh1A1	-1.63289	0.024	FALSE	2	1
Jag1	-1.64262	0.024	FALSE	2	1
Lag3	-1.65815	0.0244	FALSE	7	1
Vsir	-1.7467	0.0266	FALSE	6	1
Glyctk	-1.88558	0.0292	FALSE	4	1
Tssk6	-1.90385	0.0301	FALSE	6	1
Wnk2	-2.28422	0.0386	FALSE	4	1
Mst1	-2.30621	0.0392	FALSE	4	1
Pfkl	-2.37923	0.0405	FALSE	4	1
Map2K6	-2.48892	0.0441	FALSE	4	1
Cxcr4	-2.60405	0.0475	FALSE	2	1
Arhgap18	-2.71411	0.0511	FALSE	2	1
Prom1	-3.2157	0.0704	FALSE	2	1
Galnt10	-3.53828	0.086	FALSE	2	1
Nek9	-3.8491	0.1013	FALSE	4	1
Dclk1	-3.8896	0.1034	FALSE	4	1
Uhmk1	-4.01854	0.1122	FALSE	4	1
Snrk	-4.04307	0.1144	FALSE	4	1
Itpk1	-4.13498	0.1205	FALSE	4	1
Pip4K2B	-4.17974	0.1249	FALSE	4	1
Mapk6	-4.19551	0.1262	FALSE	4	1
Stk40	-4.21119	0.1275	FALSE	4	1
Rps6Ka3	-4.27522	0.1328	FALSE	4	1
Ephb2	-4.27788	0.1329	FALSE	4	1
Pak7	-4.47545	0.1515	FALSE	4	1
Adck3	-4.49222	0.1528	FALSE	4	1
Fgfrl1	-4.64792	0.1709	FALSE	4	1
Mst1R	-4.69851	0.1767	FALSE	6	1
Ikbkb	-4.71432	0.1785	FALSE	4	1
Uck1	-4.86074	0.1962	FALSE	3	1
Sphk2	-4.9255	0.2048	FALSE	4	1
Dck	-4.94051	0.2063	FALSE	4	1
Rps6Kl1	-5.06869	0.2193	FALSE	4	1
Ntpcr	-5.08064	0.2203	FALSE	4	1
Ip6K2	-5.2231	0.2354	FALSE	4	1
Brsk2	-5.24642	0.238	FALSE	4	1
Prkg1	-5.28131	0.2417	FALSE	4	1
Abl2	-5.39814	0.2536	FALSE	4	1
Pkd1	-5.40168	0.2541	FALSE	4	1
Mylk	-5.40805	0.2544	FALSE	4	1
Tssk2	-5.55877	0.2705	FALSE	4	1
Pskh1	-5.5792	0.2729	FALSE	4	1
Nek8	-5.64262	0.28	FALSE	4	1
Mpp2	-5.72528	0.2886	FALSE	4	1
Stk32C	-5.76157	0.2923	FALSE	4	1
Prkcb	-5.82511	0.2973	FALSE	4	1
Fggy	-5.86135	0.3007	FALSE	4	1
Mapk8	-5.88908	0.3031	FALSE	4	1
Axl	-5.94837	0.3083	FALSE	4	1
Mok	-6.06134	0.3207	FALSE	4	1
Sik2	-6.11072	0.3255	FALSE	4	1
Ntrk3	-6.20172	0.3369	FALSE	4	1
Uck2	-6.25657	0.3452	FALSE	4	1
Brd4	-6.35587	0.3579	FALSE	6	1
Ros1	-6.37342	0.3599	FALSE	4	1
Mast4	-6.45685	0.3714	FALSE	4	1
Fes	-6.47998	0.3743	FALSE	4	1
Ripk2	-6.5013	0.377	FALSE	4	1
Ern2	-6.517	0.3797	FALSE	4	1
Hunk	-6.58151	0.3896	FALSE	6	1
Hipk4	-6.66764	0.4023	FALSE	4	1
Nadk	-6.75745	0.4169	FALSE	4	1
Lmtk2	-6.78717	0.4214	FALSE	4	1
Galk1	-6.84876	0.4319	FALSE	4	1
Dapk2	-6.85985	0.4336	FALSE	4	1
Bub1	-7.15171	0.4823	FALSE	4	1
Prpf4B	-7.27955	0.5032	FALSE	4	1
Egfr	-7.34242	0.5133	FALSE	4	1
Adck5	-7.40315	0.5274	FALSE	4	1
Mast3	-7.45451	0.5359	FALSE	4	1
Akt1	-7.4995	0.5441	FALSE	6	1
Stk32A	-7.54143	0.5517	FALSE	4	1
Xrcc6Bp1	-7.55047	0.5541	FALSE	4	1
Irak3	-7.69215	0.5868	FALSE	4	1
Fn3Krp	-7.71461	0.5931	FALSE	6	1
Stk32B	-7.71547	0.5933	FALSE	4	1
Cd160	-7.72691	0.5964	FALSE	6	1
Map3K6	-7.76812	0.6082	FALSE	4	1
Bmpr2	-7.78128	0.6119	FALSE	4	1
Dgkd	-7.80533	0.6184	FALSE	4	1
Nme6	-7.88916	0.6456	FALSE	4	1
Alpk2	-7.89111	0.6465	FALSE	4	1
Pik3Cb	-7.91845	0.6576	FALSE	4	1
Mertk	-7.94075	0.6677	FALSE	4	1
Fyn	-7.9422	0.6681	FALSE	4	1
Tesk2	-8.08375	0.74	FALSE	4	1
Scyl2	-8.0865	0.7416	FALSE	4	1
Rab11Fip5	-8.09115	0.7443	FALSE	4	1
Calm1	-8.10632	0.7515	FALSE	4	1
Snx16	-8.10803	0.7524	FALSE	4	1
Nmrk2	-8.10993	0.7532	FALSE	4	1
Stk24	-8.12751	0.7625	FALSE	4	1
Itpka	-8.15227	0.7749	FALSE	4	1
Fastk	-8.1564	0.777	FALSE	3	1
Tnfsf18	-8.17213	0.7864	FALSE	7	1
Epha4	-8.19656	0.8023	FALSE	4	1
Cdc42Bpb	-8.24388	0.8307	FALSE	4	1
Tnni3K	-8.27025	0.8453	FALSE	4	1
Cd40Lg	-8.30326	0.8668	FALSE	7	1
Gsap	-8.32386	0.8789	FALSE	4	1
Camkk1	-8.33598	0.8879	FALSE	3	1
Ripk3	-8.35244	0.8954	FALSE	4	1
Tnk1	-8.36104	0.8996	FALSE	4	1
Mapk13	-8.38471	0.9117	FALSE	4	1
Itk	-8.3916	0.9149	FALSE	4	1
Dlg1	-8.39796	0.9176	FALSE	4	1
Cdk17	-8.47318	0.9455	FALSE	4	1
Pdxk	-8.49934	0.9543	FALSE	3	1
Cflar	-0.89959	N/A	FALSE	1	0
Pcdh1	-0.977744	0.0112	FALSE	2	0
Tmem139	-0.991574	0.0114	FALSE	2	0
Smad3	-1.00546	0.0115	FALSE	2	0
Itga5	-1.01102	0.0116	FALSE	2	0
Patj	-1.04254	0.0127	FALSE	2	0
Zfp91	-1.04293	0.0127	FALSE	2	0
Muc16	-1.05036	0.0131	FALSE	2	0
Ercc3	-1.0817	0.0138	FALSE	2	0
Brca2	-1.11563	0.0143	FALSE	2	0
Scamp5	-1.13156	0.0146	FALSE	2	0
Ppfibp1	-1.17131	0.0154	FALSE	2	0
Zeb1	-1.19106	0.0157	FALSE	2	0
Siva1	-1.21427	0.0162	FALSE	3	0
Mycbp2	-1.23788	0.0165	FALSE	2	0
Sox9	-1.25363	0.0168	FALSE	2	0
Stat3	-1.28601	0.0174	FALSE	2	0
Msln	-1.29474	0.0175	FALSE	2	0
Snai1	-1.29563	0.0175	FALSE	2	0
Nf2	-1.29772	0.0176	FALSE	2	0
Tbrg4	-1.31362	0.018	FALSE	4	0
Trp53	-1.34755	0.0188	FALSE	5	0
G2E3	-1.38084	0.0193	FALSE	2	0
Aptx	-1.40434	0.0198	FALSE	2	0
Camk2G	-1.45114	0.0208	FALSE	4	0
Tnfsf9	-1.4766	0.0216	FALSE	7	0
Fanca	-1.4791	0.0216	FALSE	2	0
Cd2Ap	-1.55978	0.0227	FALSE	2	0
Hnf1A	-1.56416	0.0227	FALSE	2	0
Foxm1	-1.59085	0.023	FALSE	2	0
Gspt1	-1.60473	0.0233	FALSE	2	0
Nek2	-1.6384	0.024	FALSE	5	0
Smarca2	-1.75666	0.0269	FALSE	2	0
Fancd2	-1.77131	0.0272	FALSE	2	0
Hltf	-1.77355	0.0272	FALSE	2	0
Nuak2	-1.88015	0.0292	FALSE	4	0
Mms22L	-1.99862	0.032	FALSE	2	0
Trp53Bp1	-2.02202	0.0324	FALSE	2	0
Pdcd1	-2.02246	0.0324	FALSE	7	0
Nrp2	-2.02449	0.0325	FALSE	2	0
Phldb3	-2.4648	0.0438	FALSE	2	0
Csf1R	-2.47902	0.0441	FALSE	4	0
Ippk	-2.48206	0.0441	FALSE	4	0
Brsk1	-2.5321	0.0455	FALSE	4	0
Ak7	-2.56426	0.0463	FALSE	4	0
Raf1	-2.58518	0.0472	FALSE	4	0
Rpa1	-2.75143	0.0528	FALSE	2	0
Sh3Bp5	-2.79775	0.0546	FALSE	4	0
Pf4	-2.83269	0.055	FALSE	2	0
Camk2A	-2.83563	0.055	FALSE	4	0
Rrm1	-2.85395	0.0555	FALSE	2	0
Ripk4	-2.93862	0.0585	FALSE	4	0
Yap1	-2.95713	0.0591	FALSE	2	0
Ipmk	-2.99547	0.0605	FALSE	4	0
Ddb1	-3.01772	0.0616	FALSE	2	0
Pdik1L	-3.02041	0.062	FALSE	4	0
Nuak1	-3.057	0.0634	FALSE	4	0
Tk1	-3.13663	0.0667	FALSE	3	0
Csnk2A2	-3.2043	0.0698	FALSE	6	0
Pbk	-3.21252	0.0703	FALSE	2	0
Dgke	-3.2554	0.0734	FALSE	3	0
Mapk1	-3.26524	0.0738	FALSE	6	0
Lgals3Bp	-3.31425	0.0753	FALSE	2	0
Sik3	-3.31651	0.0754	FALSE	4	0
Gen1	-3.33268	0.0758	FALSE	2	0
Rbks	-3.37883	0.0781	FALSE	4	0
Itpkb	-3.51879	0.0851	FALSE	4	0
Kmt2D	-3.51964	0.0851	FALSE	2	0
Hipk3	-3.55382	0.0865	FALSE	4	0
Peak1	-3.61802	0.0899	FALSE	6	0
Dtymk	-3.69287	0.0933	FALSE	4	0
Rnasel	-3.74095	0.0967	FALSE	4	0
Usp9X	-3.81355	0.0998	FALSE	2	0
Ip6K1	-3.865	0.1019	FALSE	4	0
Ints3	-3.88013	0.1027	FALSE	2	0
Klhl22	-3.88982	0.1034	FALSE	2	0
Setd2	-3.89829	0.1042	FALSE	2	0
Cpne9	-3.90357	0.1044	FALSE	2	0
Magi1	-3.91492	0.1054	FALSE	6	0
Plxna4	-3.91637	0.1054	FALSE	4	0
Rbm10	-3.92871	0.1061	FALSE	2	0
Ascc1	-3.93047	0.1062	FALSE	2	0
Anln	-3.947	0.1076	FALSE	2	0
Sbk1	-3.98192	0.11	FALSE	4	0
Kif20B	-4.04554	0.1146	FALSE	2	0
Zzef1	-4.07553	0.1166	FALSE	2	0
Zswim7	-4.08251	0.1167	FALSE	2	0
Rptor	-4.08863	0.1175	FALSE	2	0
Macf1	-4.10141	0.1186	FALSE	2	0
Zmynd8	-4.11096	0.1195	FALSE	2	0
Engase	-4.11191	0.1195	FALSE	2	0
Ckb	-4.12302	0.12	FALSE	2	0
Lrrc1	-4.12433	0.12	FALSE	2	0
Pitpna	-4.12529	0.12	FALSE	2	0
Mapk14	-4.17439	0.1243	FALSE	4	0
Plk1	-4.18097	0.1249	FALSE	4	0
Fam63B	-4.19492	0.1261	FALSE	2	0
Plk4	-4.23628	0.1291	FALSE	2	0
Twf2	-4.26254	0.1316	FALSE	4	0
Kdm6B	-4.28658	0.1336	FALSE	2	0
Birc5	-4.29884	0.1344	FALSE	2	0
Acvr1C	-4.30888	0.1356	FALSE	4	0
Ikzf1	-4.31015	0.1356	FALSE	2	0
Prkacb	-4.31372	0.136	FALSE	4	0
Tpx2	-4.3146	0.1361	FALSE	2	0
Mapkapk3	-4.33497	0.1381	FALSE	4	0
Snx9	-4.34248	0.1391	FALSE	2	0
Ect2	-4.34551	0.1391	FALSE	2	0
Tnfrsf18	-4.35474	0.1397	FALSE	6	0
Nrp1	-4.36837	0.1407	FALSE	2	0
Oxsr1	-4.36986	0.1407	FALSE	4	0
Dgkb	-4.37713	0.1415	FALSE	4	0
Dclk3	-4.39638	0.1437	FALSE	4	0
Sord	-4.40271	0.1448	FALSE	2	0
Nek5	-4.42687	0.147	FALSE	4	0
Trib2	-4.42815	0.147	FALSE	4	0
Sptb	-4.44181	0.1483	FALSE	2	0
Nbea	-4.44522	0.1487	FALSE	2	0
Bcl2L11	-4.45844	0.1499	FALSE	2	0
Notch1	-4.45895	0.15	FALSE	2	0
Atg7	-4.4733	0.1514	FALSE	2	0
Nr5A2	-4.47499	0.1514	FALSE	2	0
Epha1	-4.48951	0.1525	FALSE	4	0
Fancb	-4.50418	0.1535	FALSE	2	0
Stat5B	-4.5126	0.155	FALSE	2	0
Zpld1	-4.53107	0.1571	FALSE	2	0
Aurkb	-4.54822	0.1587	FALSE	6	0
Nek1	-4.55971	0.1604	FALSE	4	0
Fance	-4.57448	0.1617	FALSE	2	0
Kdm6A	-4.58096	0.1626	FALSE	2	0
Prkab2	-4.5879	0.164	FALSE	6	0
Adam9	-4.59524	0.1644	FALSE	2	0
Rbm6	-4.59544	0.1644	FALSE	2	0
Cd86	-4.60404	0.1653	FALSE	6	0
Flnb	-4.61527	0.1666	FALSE	2	0
Pcdh7	-4.62218	0.1676	FALSE	2	0
Cd40	-4.62666	0.1683	FALSE	6	0
Ets1	-4.62873	0.1685	FALSE	2	0
Ephb3	-4.62927	0.1685	FALSE	4	0
Ksr1	-4.63643	0.1694	FALSE	6	0
Pdgfrb	-4.64341	0.1702	FALSE	6	0
Papss1	-4.66689	0.1727	FALSE	4	0
Pomk	-4.7076	0.1777	FALSE	4	0
Prkaca	-4.73187	0.1802	FALSE	3	0
Arg1	-4.73631	0.1806	FALSE	2	0
C1Orf106	-4.74983	0.182	FALSE	2	0
Cdk9	-4.75091	0.1822	FALSE	4	0
Slamf6	-4.77982	0.1861	FALSE	4	0
Lrguk	-4.7833	0.1863	FALSE	4	0
Csnk2B	-4.79099	0.1878	FALSE	6	0
Hkdc1	-4.79848	0.1891	FALSE	4	0
Gck	-4.80473	0.1903	FALSE	4	0
Tkfc	-4.80652	0.1904	FALSE	4	0
Pik3C2B	-4.81384	0.1911	FALSE	4	0
Kit	-4.82042	0.1919	FALSE	4	0
Nov	-4.83262	0.1935	FALSE	2	0
Styk1	-4.85009	0.1951	FALSE	6	0
Tk2	-4.85856	0.1959	FALSE	4	0
Mylk3	-4.87185	0.1974	FALSE	4	0
Limk2	-4.8798	0.1986	FALSE	4	0
Rps6Kb1	-4.90079	0.2017	FALSE	4	0
Guk1	-4.91987	0.2041	FALSE	4	0
Rnf4	-4.92397	0.2046	FALSE	2	0
Mboat2	-4.92532	0.2048	FALSE	2	0
Arid1A	-4.92858	0.205	FALSE	2	0
Rps6Ka1	-4.94192	0.2064	FALSE	4	0
Cd80	-4.95707	0.2085	FALSE	7	0
Prps1L1	-4.95725	0.2085	FALSE	4	0
Gata6	-4.96669	0.2096	FALSE	2	0
Aldh1A3	-4.97082	0.2098	FALSE	2	0
Postn	-4.97102	0.2098	FALSE	2	0
Mapk3	-4.97196	0.2099	FALSE	5	0
Morn2	-4.97271	0.21	FALSE	4	0
Bcorl1	-4.98073	0.211	FALSE	2	0
Epha10	-4.99711	0.2133	FALSE	4	0
Igfn1	-5.00333	0.214	FALSE	4	0
Aldh18A1	-5.03309	0.2169	FALSE	4	0
Tnfrsf4	-5.04462	0.2175	FALSE	6	0
Tgfb1	-5.04857	0.218	FALSE	2	0
Pdcd1Lg2	-5.05106	0.2182	FALSE	6	0
Acta2	-5.05259	0.2184	FALSE	2	0
Itgb1	-5.09364	0.2214	FALSE	2	0
Cdc42Bpa	-5.10034	0.2224	FALSE	4	0
Mark2	-5.11167	0.2233	FALSE	4	0
Gli2	-5.11229	0.2233	FALSE	2	0
Mark3	-5.11439	0.2236	FALSE	4	0
Eya4	-5.12544	0.2246	FALSE	2	0
Pnkp	-5.12612	0.2246	FALSE	4	0
Pink1	-5.14879	0.2272	FALSE	4	0
Adrbk2	-5.15834	0.2281	FALSE	4	0
Fancm	-5.16409	0.2289	FALSE	2	0
Pten	-5.1902	0.2318	FALSE	2	0
Camk1D	-5.19158	0.2318	FALSE	4	0
Dgkq	-5.19202	0.2319	FALSE	4	0
U2Af1	-5.21335	N/A	FALSE	1	0
Deptor	-5.22662	0.2358	FALSE	2	0
Grk4	-5.23912	0.2373	FALSE	4	0
Il3Ra	-5.24137	0.2374	FALSE	2	0
Dgkh	-5.25377	0.2389	FALSE	4	0
Tbk1	-5.26128	0.2394	FALSE	6	0
Grk5	-5.27232	0.2407	FALSE	4	0
Cdk1	-5.28916	0.2424	FALSE	4	0
Nme4	-5.29253	0.2427	FALSE	4	0
Gli3	-5.29939	0.2435	FALSE	2	0
Smad4	-5.3001	0.2437	FALSE	2	0
Nmrk1	-5.30294	0.2439	FALSE	4	0
Cd274	-5.3085	0.2446	FALSE	6	0
Setd7	-5.33049	0.2466	FALSE	2	0
Plk3	-5.33292	0.2471	FALSE	4	0
Chuk	-5.33384	0.2471	FALSE	4	0
Pank3	-5.33892	0.2476	FALSE	4	0
Tnfsf4	-5.33974	0.2477	FALSE	7	0
Prkra	-5.39983	0.2538	FALSE	4	0
Srpk1	-5.42501	0.2568	FALSE	4	0
Cd2	-5.44693	0.2597	FALSE	4	0
Pdk1	-5.47513	0.2628	FALSE	4	0
Aurka	-5.48076	0.2633	FALSE	6	0
Pip5K1A	-5.495	0.2642	FALSE	4	0
Brd7	-5.5014	0.2654	FALSE	2	0
Sgk2	-5.509	0.2661	FALSE	4	0
Arntl2	-5.52162	0.2676	FALSE	2	0
Map3K12	-5.5286	0.2681	FALSE	4	0
Actr2	-5.55236	0.2698	FALSE	4	0
Hk3	-5.5589	0.2705	FALSE	4	0
Chek1	-5.60133	0.2761	FALSE	3	0
Exosc10	-5.61296	0.2775	FALSE	3	0
Hus1	-5.617	0.2777	FALSE	4	0
Dolk	-5.63448	0.2795	FALSE	4	0
Ctla4	-5.67909	0.2837	FALSE	6	0
Mink1	-5.72744	0.2886	FALSE	4	0
Nadk2	-5.73641	0.29	FALSE	4	0
Cdk7	-5.75651	0.2918	FALSE	4	0
Taok3	-5.77405	0.2936	FALSE	4	0
Riok1	-5.78967	0.2947	FALSE	3	0
Wnk4	-5.80874	0.2958	FALSE	4	0
Adk	-5.82282	0.2971	FALSE	4	0
Clk1	-5.84066	0.299	FALSE	4	0
Prkaa1	-5.85063	0.3003	FALSE	5	0
Fgd6	-5.85586	0.3005	FALSE	2	0
Ntrk2	-5.87896	0.3024	FALSE	4	0
Mapk4	-5.88509	0.3026	FALSE	4	0
Clp1	-5.88905	0.3031	FALSE	4	0
Cib4	-5.90132	0.3047	FALSE	4	0
Pck2	-5.90239	0.3049	FALSE	4	0
Pkn3	-5.9332	0.3073	FALSE	4	0
Stk33	-5.93602	0.3077	FALSE	4	0
Slk	-5.95853	0.3099	FALSE	4	0
Srm	-5.97986	0.3114	FALSE	4	0
Tgfbr1	-5.99546	0.3132	FALSE	4	0
Trrap	-6.01719	0.3152	FALSE	4	0
Mtor	-6.03669	0.3181	FALSE	6	0
Chek2	-6.05034	0.3195	FALSE	4	0
Melk	-6.05061	0.3195	FALSE	6	0
Bmx	-6.06987	0.3215	FALSE	4	0
Mast2	-6.08805	0.3237	FALSE	4	0
Hnf4A	-6.09633	0.3247	FALSE	2	0
Npr2	-6.15122	0.3307	FALSE	4	0
Map3K8	-6.19337	0.3359	FALSE	4	0
Fastkd1	-6.2029	0.3371	FALSE	4	0
Hcfc1	-6.22157	0.3405	FALSE	2	0
Scyl1	-6.22989	0.3423	FALSE	4	0
Gprc5A	-6.23188	0.343	FALSE	2	0
Nek10	-6.2325	0.3432	FALSE	4	0
Lck	-6.23318	0.3432	FALSE	4	0
Csnk1E	-6.23349	0.3433	FALSE	4	0
Epha7	-6.24366	0.3444	FALSE	4	0
Pxk	-6.25455	0.3452	FALSE	4	0
Wee1	-6.26649	0.3463	FALSE	4	0
Cdc7	-6.26994	0.3467	FALSE	4	0
Gk5	-6.28966	0.3494	FALSE	4	0
Map3K5	-6.30079	0.3508	FALSE	4	0
Cad	-6.32997	0.3545	FALSE	4	0
Etnk2	-6.33612	0.3552	FALSE	4	0
Map4K5	-6.35215	0.3575	FALSE	4	0
Uckl1	-6.35557	0.3577	FALSE	4	0
Pdk2	-6.36584	0.3589	FALSE	4	0
Frk	-6.38043	0.3604	FALSE	4	0
Jak2	-6.38715	0.3619	FALSE	4	0
Prkca	-6.39936	0.3632	FALSE	4	0
Trpm6	-6.42399	0.3676	FALSE	4	0
Flt3	-6.42831	0.3678	FALSE	4	0
Ak2	-6.44074	0.3697	FALSE	4	0
Mastl	-6.44278	0.3698	FALSE	4	0
Cerk	-6.45308	0.3712	FALSE	4	0
Col4A3Bp	-6.47651	0.374	FALSE	4	0
Erbb4	-6.49092	0.3753	FALSE	4	0
Prkci	-6.52645	0.3807	FALSE	4	0
Prkag3	-6.53836	0.3822	FALSE	4	0
Cux2	-6.5387	0.3822	FALSE	2	0
Cmpk1	-6.54686	0.3834	FALSE	4	0
Nim1K	-6.55631	0.385	FALSE	4	0
Hipk1	-6.5579	0.3852	FALSE	4	0
Lamtor3	-6.56662	N/A	FALSE	1	0
Matk	-6.56743	0.3865	FALSE	4	0
Erbb3	-6.57108	0.3872	FALSE	4	0
Pck1	-6.57823	0.3889	FALSE	4	0
Tpr	-6.58288	0.3898	FALSE	4	0
Ttbk2	-6.61791	0.3939	FALSE	4	0
Phkg2	-6.62293	0.3944	FALSE	4	0
Mpp5	-6.62385	0.3945	FALSE	4	0
Mapk7	-6.62385	0.3945	FALSE	4	0
Ephb1	-6.63187	0.3954	FALSE	4	0
Smg1	-6.63521	0.3962	FALSE	6	0
Csnk1A1	-6.64225	0.3977	FALSE	4	0
Cdk4	-6.64758	0.3988	FALSE	4	0
Bub1B	-6.64917	0.3991	FALSE	4	0
Pak2	-6.65004	0.3994	FALSE	4	0
Mark4	-6.65038	0.3996	FALSE	6	0
Nrbp2	-6.66492	0.4019	FALSE	4	0
Flt4	-6.66723	0.4021	FALSE	4	0
Cdkl3	-6.67396	0.4032	FALSE	4	0
Pik3Ca	-6.68766	0.4059	FALSE	4	0
Pi4Ka	-6.68947	0.4061	FALSE	4	0
Obscn	-6.69191	0.4067	FALSE	4	0
Pik3R4	-6.71118	0.4093	FALSE	4	0
Jak3	-6.73172	0.4126	FALSE	4	0
Myo3B	-6.73325	0.4128	FALSE	4	0
Map3K7	-6.74347	0.414	FALSE	4	0
Atr	-6.7451	0.4143	FALSE	6	0
Myt1	-6.75476	0.4161	FALSE	4	0
Gak	-6.75974	0.4171	FALSE	4	0
Ddr1	-6.77641	0.4196	FALSE	4	0
Nek3	-6.79437	0.4227	FALSE	4	0
Sem1	-6.81405	0.4261	FALSE	2	0
Sh3Bp5L	-6.82589	0.4285	FALSE	4	0
Nek7	-6.82944	0.4292	FALSE	4	0
Nup62	-6.84502	0.4314	FALSE	4	0
Arsg	-6.86623	0.4344	FALSE	4	0
Tpk1	-6.87777	0.4355	FALSE	4	0
Mvk	-6.87935	0.4359	FALSE	4	0
Fxn	-6.88865	0.4374	FALSE	3	0
Hk2	-6.89452	0.4379	FALSE	4	0
Map3K9	-6.89868	0.4387	FALSE	4	0
Atl3	-6.90603	0.4404	FALSE	2	0
Shprh	-6.91748	0.4423	FALSE	2	0
Map2K2	-6.92437	0.4428	FALSE	4	0
Stkld1	-6.9294	0.4448	FALSE	4	0
Pkmyt1	-6.93509	0.4462	FALSE	4	0
Kmt2C	-6.9376	0.4467	FALSE	2	0
Ak5	-6.95972	0.4508	FALSE	4	0
Ckmt2	-6.96601	0.451	FALSE	4	0
Pacsin1	-6.9708	0.4517	FALSE	4	0
Kras_G12D	-7.01149	0.4592	FALSE	2	0
Ino80D	-7.02469	0.4612	FALSE	2	0
Rps6Kb2	-7.02721	0.4618	FALSE	4	0
Tesk1	-7.02904	0.4618	FALSE	4	0
Pgk1	-7.03798	N/A	FALSE	1	0
Crkl	-7.05	0.4655	FALSE	4	0
Cdkl1	-7.05846	0.4671	FALSE	4	0
Pak6	-7.063	0.4681	FALSE	4	0
Pik3C3	-7.06552	0.4684	FALSE	4	0
Brd3	-7.07906	0.4701	FALSE	4	0
G3Bp1	-7.08104	N/A	FALSE	1	0
Cib1	-7.08854	0.4721	FALSE	4	0
Fgr	-7.10656	0.4749	FALSE	4	0
Tgfbr2	-7.11271	0.4759	FALSE	6	0
Rbbp8	-7.13119	0.4805	FALSE	2	0
Lats1	-7.15387	0.4826	FALSE	6	0
Gne	-7.16618	0.4851	FALSE	4	0
Ttk	-7.18187	0.4867	FALSE	5	0
Wdr59	-7.20558	0.4898	FALSE	2	0
Akr1B3	-7.22291	N/A	FALSE	1	0
Pdk3	-7.22728	0.4941	FALSE	4	0
Blk	-7.23665	0.4957	FALSE	4	0
Cdk20	-7.23765	0.4959	FALSE	4	0
Cks1B	-7.27103	0.5019	FALSE	2	0
Tssk3	-7.30251	0.5063	FALSE	4	0
Mapk15	-7.30468	0.5066	FALSE	4	0
Cav2	-7.30994	0.507	FALSE	2	0
Ccnd2	-7.31898	0.5086	FALSE	2	0
Erbb2	-7.32745	0.5107	FALSE	4	0
Clk2	-7.32898	0.511	FALSE	4	0
Rictor	-7.33058	0.5111	FALSE	2	0
Fn3K	-7.34802	0.5148	FALSE	4	0
Npr1	-7.34976	0.5152	FALSE	4	0
Nrbp1	-7.36026	0.5169	FALSE	4	0
Ilk	-7.36874	0.5185	FALSE	4	0
Msh2	-7.3718	0.5192	FALSE	2	0
Speg	-7.38631	0.5232	FALSE	6	0
Onecut1	-7.40486	0.5275	FALSE	2	0
Vrk1	-7.41768	0.53	FALSE	4	0
Plk2	-7.43466	0.5329	FALSE	4	0
Pkn2	-7.4357	0.5334	FALSE	4	0
Pik3C2A	-7.44132	0.5341	FALSE	4	0
Pdpk1	-7.4578	0.5363	FALSE	4	0
Pttg1	-7.45863	0.5363	FALSE	2	0
Pfkfb4	-7.46334	0.5373	FALSE	4	0
Gtf2H1	-7.47139	0.5393	FALSE	4	0
Smarca4	-7.47347	0.5397	FALSE	2	0
Nrk	-7.48227	0.5412	FALSE	4	0
Fgfr2	-7.48413	0.5415	FALSE	4	0
Lmo7	-7.48562	0.5416	FALSE	2	0
Ajuba	-7.48564	0.5416	FALSE	2	0
Mapk10	-7.48943	0.5428	FALSE	4	0
Pkm	-7.50637	0.5452	FALSE	2	0
Cdk11B	-7.52458	0.5474	FALSE	4	0
Fer	-7.53833	0.5507	FALSE	4	0
Atm	-7.554	0.5551	FALSE	5	0
Vrk2	-7.55835	0.5559	FALSE	4	0
Trpm7	-7.56281	0.5565	FALSE	4	0
Pkdcc	-7.56852	0.5579	FALSE	4	0
Nck1	-7.59563	0.5638	FALSE	2	0
Cdk6	-7.59956	0.565	FALSE	4	0
Eif2Ak2	-7.61552	0.5693	FALSE	4	0
Pfkfb2	-7.61687	0.5695	FALSE	4	0
Srpk3	-7.61793	0.5699	FALSE	4	0
Atp2C1	-7.6375	0.574	FALSE	2	0
Adck2	-7.64457	0.5754	FALSE	4	0
Pfkp	-7.64915	0.5768	FALSE	3	0
Nme1	-7.65351	0.5778	FALSE	3	0
Igf1R	-7.65524	0.5779	FALSE	4	0
Nme2	-7.65919	0.5789	FALSE	3	0
Prkab1	-7.66865	0.5806	FALSE	4	0
Pan3	-7.67243	0.5814	FALSE	4	0
Ptk2B	-7.69965	0.5884	FALSE	4	0
Bfar	-7.70077	0.5886	FALSE	2	0
Map3K15	-7.70542	0.5898	FALSE	4	0
Atmin	-7.71497	0.5931	FALSE	4	0
Dnmbp	-7.72004	0.5942	FALSE	2	0
Cdk2	-7.72507	0.5957	FALSE	4	0
Dguok	-7.74851	0.6027	FALSE	4	0
Mpp1	-7.75009	0.6029	FALSE	4	0
Mum1	-7.77878	0.6112	FALSE	2	0
Pim3	-7.782	0.6122	FALSE	4	0
Mapk12	-7.78223	0.6123	FALSE	4	0
Wnk3	-7.79316	0.6152	FALSE	4	0
Cdk12	-7.80025	0.6169	FALSE	4	0
Eml6	-7.80248	0.6174	FALSE	2	0
Irak4	-7.80517	0.6184	FALSE	4	0
Amhr2	-7.82053	0.6227	FALSE	4	0
Rif1	-7.8249	0.6233	FALSE	2	0
Met	-7.82683	0.6242	FALSE	6	0
Tecpr1	-7.82809	0.6246	FALSE	2	0
Tnfrsf9	-7.82827	0.6248	FALSE	7	0
Prkce	-7.82983	0.6251	FALSE	4	0
Scyl3	-7.83083	0.6256	FALSE	4	0
Eif2Ak3	-7.83954	0.628	FALSE	4	0
Wnk1	-7.84228	0.6284	FALSE	4	0
Brd2	-7.84583	0.6301	FALSE	4	0
Calm3	-7.84633	0.6302	FALSE	4	0
Chka	-7.85426	0.6338	FALSE	4	0
Agk	-7.86972	0.6377	FALSE	3	0
Csnk1G3	-7.87431	0.6391	FALSE	4	0
Nagk	-7.87508	0.6393	FALSE	4	0
Akt3	-7.88201	0.6422	FALSE	4	0
Mpp7	-7.89615	0.6489	FALSE	4	0
Eif2Ak4	-7.89644	0.649	FALSE	4	0
Gucy2C	-7.89736	0.6492	FALSE	4	0
Gk2	-7.89953	0.6501	FALSE	4	0
Stk17B	-7.90055	0.6505	FALSE	3	0
Fgfr4	-7.90252	0.6514	FALSE	4	0
Ulk4	-7.90268	0.6514	FALSE	4	0
Wnt5A	-7.90967	0.6546	FALSE	2	0
Grk6	-7.91062	0.655	FALSE	4	0
Ptk2	-7.91153	0.6553	FALSE	6	0
Sphk1	-7.9192	0.6578	FALSE	4	0
Ryk	-7.9194	0.6578	FALSE	4	0
Kdm3A	-7.92007	N/A	FALSE	1	0
Prkag2	-7.92103	0.6586	FALSE	4	0
Riok3	-7.92573	0.6601	FALSE	4	0
Vrk3	-7.92669	0.6606	FALSE	4	0
Map2K4	-7.9275	0.6612	FALSE	5	0
Trim67	-7.93392	0.6643	FALSE	2	0
Pgm2L1	-7.93534	0.665	FALSE	4	0
Ksr2	-7.9366	0.6657	FALSE	5	0
Kdr	-7.95045	0.6721	FALSE	4	0
Mark1	-7.95357	0.6733	FALSE	4	0
Cdk5	-7.96293	0.6777	FALSE	4	0
Pmvk	-7.96555	0.6793	FALSE	4	0
Stk26	-7.96669	0.6796	FALSE	4	0
Abl1	-7.96936	0.6812	FALSE	4	0
Nme5	-7.97301	0.6827	FALSE	4	0
Csnk1G2	-7.97429	0.6834	FALSE	4	0
Camk1G	-7.97597	0.684	FALSE	3	0
Tbck	-7.98067	0.6862	FALSE	4	0
Pi4Kb	-7.98207	0.6871	FALSE	4	0
Tek	-7.98864	0.6901	FALSE	4	0
Map2K5	-7.98933	0.6902	FALSE	5	0
Itpkc	-7.99032	0.6911	FALSE	4	0
Ikzf3	-7.99156	0.6919	FALSE	2	0
Trib1	-7.99249	0.6922	FALSE	4	0
Dstyk	-7.99385	0.6926	FALSE	4	0
Tssk4	-7.99625	0.6938	FALSE	4	0
Map3K4	-7.99778	0.6945	FALSE	4	0
Mapk11	-8.0063	0.6984	FALSE	4	0
Lrpprc	-8.00894	0.6998	FALSE	4	0
Pkn1	-8.01322	0.7018	FALSE	4	0
Dclk2	-8.01378	0.7022	FALSE	4	0
Ms4A1	-8.01407	0.7026	FALSE	2	0
Hk1	-8.0164	0.7033	FALSE	4	0
Stk10	-8.01703	0.7036	FALSE	4	0
Sgk1	-8.01768	0.704	FALSE	4	0
Clk3	-8.02561	0.7081	FALSE	4	0
Pik3R5	-8.02627	0.7084	FALSE	4	0
Src	-8.02687	0.709	FALSE	4	0
Plk5	-8.02908	0.7102	FALSE	4	0
Ror1	-8.03309	0.7121	FALSE	4	0
Tlk1	-8.03659	0.714	FALSE	4	0
Zap70	-8.0369	0.7141	FALSE	4	0
Fastkd3	-8.03736	0.7144	FALSE	4	0
Slx4	-8.04106	0.7157	FALSE	2	0
Zfp775	-8.04258	0.7162	FALSE	2	0
Camk2B	-8.04523	0.7173	FALSE	4	0
Sephs2	-8.04941	0.7191	FALSE	4	0
Sgk3	-8.04954	0.7191	FALSE	4	0
Pak4	-8.0496	0.7191	FALSE	4	0
Wee2	-8.05277	0.7215	FALSE	3	0
Acvr1	-8.05287	0.7215	FALSE	4	0
Tgfbi	-8.0536	0.7218	FALSE	2	0
Zak	-8.05661	0.723	FALSE	4	0
Cmpk2	-8.05919	0.7242	FALSE	4	0
Prkag1	-8.05966	0.7247	FALSE	4	0
Xylb	-8.06092	0.7257	FALSE	4	0
Pparg	-8.06351	0.7278	FALSE	2	0
Abcc1	-8.06523	0.7288	FALSE	4	0
Stk36	-8.06755	0.7301	FALSE	4	0
Ret	-8.06931	0.7313	FALSE	4	0
Stk25	-8.07156	0.7324	FALSE	4	0
Pgk2	-8.07358	0.7332	FALSE	4	0
Trim28	-8.07423	0.7336	FALSE	4	0
Prkx	-8.07525	0.7345	FALSE	3	0
Fgfr3	-8.07764	0.7356	FALSE	4	0
Morn1	-8.08498	0.741	FALSE	4	0
Nlk	-8.09709	0.7482	FALSE	4	0
Mpp3	-8.10558	0.7513	FALSE	4	0
Tie1	-8.10653	0.7516	FALSE	4	0
Tm4Sf1	-8.10666	0.7516	FALSE	2	0
Tab1	-8.11003	0.7532	FALSE	4	0
Nme7	-8.11154	0.7538	FALSE	4	0
Map3K3	-8.11938	0.7585	FALSE	4	0
Adck4	-8.12379	0.7605	FALSE	3	0
Bmp2K	-8.12533	0.7613	FALSE	4	0
Stk39	-8.13481	0.766	FALSE	4	0
Pms2	-8.13714	0.7674	FALSE	2	0
Rfk	-8.1387	0.7681	FALSE	4	0
Bcr	-8.14002	0.7684	FALSE	4	0
Tyro3	-8.14258	0.7698	FALSE	4	0
Srpk2	-8.14395	0.7707	FALSE	4	0
Phkg1	-8.14796	0.7728	FALSE	4	0
Cdkl5	-8.14869	0.7732	FALSE	4	0
Lgals3	-8.15415	0.776	FALSE	2	0
Pdk4	-8.15471	0.7762	FALSE	4	0
Fuk	-8.15484	0.7762	FALSE	4	0
Cdk5R1	-8.15685	0.7771	FALSE	4	0
Alpk1	-8.15788	0.7777	FALSE	4	0
Phkb	-8.16002	0.7789	FALSE	4	0
Eef2K	-8.16163	0.7806	FALSE	4	0
Pdgfra	-8.16198	0.7807	FALSE	4	0
Adrbk1	-8.16239	0.781	FALSE	4	0
Stk3	-8.16243	0.781	FALSE	3	0
Braf	-8.16308	0.7812	FALSE	4	0
Prkdc	-8.16316	0.7813	FALSE	4	0
Mast1	-8.16514	0.7825	FALSE	4	0
Cdkl4	-8.16841	0.784	FALSE	4	0
Tgfbr3	-8.16962	0.7848	FALSE	4	0
Chkb	-8.17162	0.786	FALSE	4	0
Crot	-8.17281	0.7867	FALSE	4	0
Rev1	-8.17398	0.7881	FALSE	2	0
Baz1B	-8.175	0.7886	FALSE	4	0
Akt2	-8.17709	0.7903	FALSE	2	0
Pip4K2A	-8.17807	0.7914	FALSE	4	0
Idnk	-8.17921	0.7921	FALSE	4	0
Smarca5	-8.18042	N/A	FALSE	1	0
Map3K11	-8.18532	0.7957	FALSE	4	0
Cerkl	-8.18545	0.7957	FALSE	4	0
Tnfrsf14	-8.18693	0.7975	FALSE	7	0
Elf3	-8.18754	0.7978	FALSE	2	0
Pi4K2A	-8.19091	0.7996	FALSE	4	0
Txk	-8.19162	0.8	FALSE	4	0
Neil1	-8.19184	0.8002	FALSE	2	0
Bmpr1A	-8.19428	0.8012	FALSE	4	0
Aak1	-8.19563	0.8016	FALSE	4	0
Cdk10	-8.19603	0.802	FALSE	3	0
Plxna3	-8.20009	0.8051	FALSE	4	0
Epha3	-8.20046	0.8053	FALSE	4	0
Srms	-8.20059	0.8053	FALSE	4	0
Yes1	-8.20088	0.8053	FALSE	4	0
Adpgk	-8.20892	0.811	FALSE	4	0
Map3K1	-8.21028	0.8116	FALSE	4	0
Gsg2	-8.21261	0.8132	FALSE	4	0
Pank2	-8.21356	0.8139	FALSE	4	0
Dmpk	-8.21377	0.8141	FALSE	4	0
Trim27	-8.217	0.8152	FALSE	4	0
Btk	-8.21771	0.8156	FALSE	4	0
Trib3	-8.22043	0.8171	FALSE	4	0
Prkar1B	-8.22216	0.8181	FALSE	4	0
Prkcd	-8.22353	0.8186	FALSE	4	0
Mpp4	-8.22422	0.8191	FALSE	4	0
Prkd1	-8.22522	0.82	FALSE	4	0
Trim33	-8.22831	0.8224	FALSE	4	0
Dyrk2	-8.23139	0.8235	FALSE	4	0
Map4K1	-8.23153	0.8237	FALSE	4	0
N4Bp2	-8.23159	0.8237	FALSE	4	0
Prps1	-8.2318	0.8238	FALSE	4	0
Bckdk	-8.23729	0.8272	FALSE	4	0
Dapk1	-8.23927	0.8285	FALSE	4	0
Dgka	-8.24534	0.8315	FALSE	4	0
Osr1	-8.24608	0.8323	FALSE	4	0
Prkd2	-8.24668	0.8326	FALSE	4	0
Papss2	-8.24928	0.8333	FALSE	4	0
Gli1	-8.2568	0.8378	FALSE	2	0
Hspb8	-8.25821	0.8387	FALSE	4	0
Dlg3	-8.25954	0.8392	FALSE	4	0
Map3K19	-8.26304	0.8409	FALSE	4	0
Ppip5K1	-8.26508	0.8423	FALSE	4	0
Alk	-8.26845	0.8443	FALSE	4	0
Lats2	-8.27353	0.8468	FALSE	6	0
Camk4	-8.2752	0.8478	FALSE	4	0
Ckm	-8.2805	0.8516	FALSE	4	0
Jak1	-8.28084	0.852	FALSE	4	0
Mylk4	-8.2814	0.8521	FALSE	4	0
Pak3	-8.28223	0.8523	FALSE	4	0
Fastkd2	-8.28495	0.8545	FALSE	4	0
Ddr2	-8.28816	0.8569	FALSE	4	0
Camkk2	-8.29067	0.8588	FALSE	4	0
Prkch	-8.29269	0.8599	FALSE	4	0
Dgki	-8.29814	0.864	FALSE	4	0
Ripk1	-8.30304	0.8667	FALSE	4	0
Prkcg	-8.30397	0.867	FALSE	4	0
Rps6Ka6	-8.30464	0.8672	FALSE	4	0
Sh3Bp4	-8.30519	0.8678	FALSE	4	0
Ulk3	-8.31039	0.8705	FALSE	4	0
Pip5Kl1	-8.31138	0.8713	FALSE	4	0
Pik3C2G	-8.31156	0.8714	FALSE	4	0
Epha6	-8.31573	0.8737	FALSE	4	0
Khk	-8.31871	0.8755	FALSE	4	0
Ick	-8.31932	0.8761	FALSE	4	0
Pim1	-8.31949	0.8762	FALSE	4	0
Lmtk3	-8.32139	0.8775	FALSE	4	0
Stk35	-8.32302	0.8785	FALSE	4	0
Tec	-8.32579	0.8806	FALSE	4	0
Gucy2F	-8.32846	0.8828	FALSE	4	0
Gsk3A	-8.32934	0.8833	FALSE	4	0
Mex3B	-8.33078	0.8841	FALSE	4	0
Acvr2B	-8.33122	0.8843	FALSE	4	0
Map2K1	-8.33229	0.8846	FALSE	4	0
Kalrn	-8.33911	0.889	FALSE	4	0
Cdk15	-8.34023	0.8899	FALSE	4	0
Cask	-8.34154	0.8906	FALSE	4	0
Hck	-8.34301	0.8914	FALSE	4	0
Irak1	-8.34398	0.8918	FALSE	4	0
Mylk2	-8.34429	0.8919	FALSE	4	0
Camk2D	-8.34645	0.8925	FALSE	4	0
Map2K7	-8.34681	0.8927	FALSE	4	0
Galk2	-8.35791	0.898	FALSE	4	0
Nme8	-8.35795	0.898	FALSE	4	0
Mknk1	-8.36015	0.8991	FALSE	4	0
Ccl2	-8.36038	0.8993	FALSE	4	0
Ip6K3	-8.36235	0.9005	FALSE	4	0
Dyrk3	-8.36373	0.9011	FALSE	4	0
Stk38L	-8.36428	0.9014	FALSE	2	0
Mak	-8.36567	0.9019	FALSE	4	0
Trim24	-8.36678	0.9029	FALSE	4	0
Bmpr1B	-8.36701	0.903	FALSE	4	0
Mlkl	-8.36813	0.9039	FALSE	4	0
Stk4	-8.36882	0.9042	FALSE	3	0
Rps6Ka2	-8.37474	0.9067	FALSE	4	0
Ephb6	-8.37592	0.9072	FALSE	4	0
Nek11	-8.37623	0.9073	FALSE	4	0
Mcl1	-8.37656	0.9076	FALSE	2	0
Cdc42Bpg	-8.37938	0.9088	FALSE	4	0
Prkg2	-8.38085	0.9093	FALSE	4	0
Acvr1B	-8.38181	0.9095	FALSE	5	0
Camk1	-8.38262	0.9102	FALSE	4	0
Pank1	-8.38585	0.9123	FALSE	4	0
Twf1	-8.38624	0.9125	FALSE	3	0
Dgkz	-8.38657	0.9125	FALSE	4	0
Nek4	-8.39136	0.9148	FALSE	4	0
Araf	-8.39305	0.9157	FALSE	4	0
Prkcz	-8.39405	0.9158	FALSE	4	0
Pkd2	-8.39417	0.9158	FALSE	4	0
Prkaa2	-8.3947	0.9161	FALSE	6	0
Ulk2	-8.39564	0.9165	FALSE	4	0
Map4K4	-8.39576	0.9166	FALSE	4	0
Pim2	-8.39715	0.9173	FALSE	4	0
Dyrk1A	-8.39939	0.9184	FALSE	4	0
Tyk2	-8.40019	0.9186	FALSE	4	0
Lrrk1	-8.40146	0.9196	FALSE	4	0
Dyrk4	-8.40177	0.9198	FALSE	4	0
Brdt	-8.40948	0.9229	FALSE	4	0
Ptk7	-8.4099	0.9232	FALSE	4	0
Map4K2	-8.41574	0.9258	FALSE	4	0
Map3K14	-8.41771	0.9268	FALSE	4	0
Plau	-8.41984	0.9277	FALSE	4	0
Mapkapk2	-8.4204	0.9281	FALSE	4	0
Pip5K1C	-8.42255	0.9285	FALSE	4	0
Irak2	-8.42897	0.9311	FALSE	3	0
Ltk	-8.4306	0.9314	FALSE	4	0
Pi4K2B	-8.44109	0.9345	FALSE	3	0
Ak4	-8.44528	0.936	FALSE	3	0
Pfkm	-8.44538	0.936	FALSE	4	0
Ak3	-8.44635	0.9366	FALSE	4	0
Alpk3	-8.44754	0.9367	FALSE	4	0
Insr	-8.44781	0.9367	FALSE	4	0
Phka2	-8.44832	0.9368	FALSE	3	0
Phka1	-8.44854	0.9368	FALSE	4	0
Pnck	-8.44959	0.9372	FALSE	4	0
Rps6Kc1	-8.45104	0.9373	FALSE	4	0
Dcakd	-8.4559	0.9391	FALSE	4	0
Tjp2	-8.45598	0.9391	FALSE	4	0
Fastkd5	-8.46333	0.9419	FALSE	4	0
Cdk19	-8.4637	0.9423	FALSE	4	0
Mpp6	-8.46415	0.9424	FALSE	4	0
Aatk	-8.46688	0.9434	FALSE	4	0
Dyrk1B	-8.46786	0.9439	FALSE	4	0
Etnk1	-8.47164	0.9452	FALSE	4	0
Flt1	-8.47169	0.9452	FALSE	4	0
Rps6Ka5	-8.47219	0.9453	FALSE	4	0
Sbk3	-8.47887	0.9478	FALSE	4	0
Acvr2A	-8.48187	0.9482	FALSE	4	0
Camkv	-8.48228	0.9485	FALSE	4	0
Cdk14	-8.48434	0.9492	FALSE	4	0
Pik3Cg	-8.4877	0.9505	FALSE	4	0
Tex14	-8.4881	0.9506	FALSE	4	0
Nek6	-8.48884	0.9512	FALSE	4	0
Gsk3B	-8.49063	0.9519	FALSE	4	0
Gucy2D	-8.49069	0.952	FALSE	4	0
Adck1	-8.49176	0.9521	FALSE	4	0
Ephb4	-8.50625	0.957	FALSE	4	0
Cdk16	-8.50661	0.9571	FALSE	4	0
Rps6Ka4	-8.5175	0.9611	FALSE	4	0
Ttbk1	-8.51816	0.9611	FALSE	4	0
Prkcq	-8.52485	0.9632	FALSE	4	0
Ern1	-8.52527	0.9634	FALSE	4	0
Pip4K2C	-8.53292	0.9647	FALSE	4	0
Maml2	-8.5353	0.9653	FALSE	2	0
Ntrk1	-8.5354	0.9653	FALSE	3	0
Pik3R1	-8.53557	0.9653	FALSE	4	0
Dgkg	-8.54068	0.9668	FALSE	4	0
Trio	-8.54325	0.9672	FALSE	4	0
Ptk6	-8.54806	0.9679	FALSE	4	0
Card11	-8.55207	0.9692	FALSE	4	0
Taok1	-8.55677	0.97	FALSE	4	0
Map3K2	-8.55832	0.9701	FALSE	4	0
Pik3Cd	-8.5605	0.9702	FALSE	4	0
Ak1	-8.56072	0.9703	FALSE	4	0
Pik3R3	-8.56872	0.9724	FALSE	4	0
Cpne3	-8.5739	0.9735	FALSE	4	0
Musk	-8.57593	0.9739	FALSE	3	0
Prkar2B	-8.58041	0.9748	FALSE	4	0
Acvrl1	-8.59039	0.976	FALSE	4	0
Pask	-8.59335	0.9766	FALSE	4	0
Pklr	-8.5935	0.9766	FALSE	4	0
Stradb	-8.59721	0.9775	FALSE	3	0
Cdk13	-8.60591	0.9792	FALSE	4	0
Insrr	-8.62347	0.9816	FALSE	4	0
Pak1	-8.62464	0.9817	FALSE	4	0
Havcr2	-8.62519	0.9817	FALSE	6	0
Epha8	-8.64397	0.9839	FALSE	4	0
Hipk2	-8.6444	0.984	FALSE	4	0
Ror2	-8.65293	0.985	FALSE	4	0
Prkd3	-8.66302	0.9861	FALSE	4	0
Map3K13	-8.67115	0.9869	FALSE	4	0
Cdkl2	-8.6729	0.9872	FALSE	4	0
Ak8	-8.68993	0.9891	FALSE	4	0
Pdgfrl	-8.69624	0.9897	FALSE	4	0
Rock1	-8.69644	0.9898	FALSE	4	0
Map2K3	-8.70212	0.9903	FALSE	4	0
Ankk1	-8.70798	0.9906	FALSE	3	0
Csnk1G1	-8.71157	0.9911	FALSE	4	0
Tlk2	-8.71445	0.9912	FALSE	4	0
Nme3	-8.71542	0.9912	FALSE	4	0
Tnik	-8.72152	0.9916	FALSE	4	0
Magi3	-8.73616	0.9931	FALSE	4	0
Epha2	-8.76484	0.9955	FALSE	4	0
Map4K3	-8.79545	0.9962	FALSE	4	0
Pfkfb3	-8.83757	0.9971	FALSE	4	0
Csnk1D	-8.84396	0.9974	FALSE	4	0
Prps2	-8.85644	0.9975	FALSE	4	0
Lyn	-8.9241	0.9985	FALSE	2	0
Cdk18	-8.96156	0.999	FALSE	4	0
Ikbke	-8.98854	0.9995	FALSE	3	0
Rock2	-9.00693	0.9995	FALSE	4	0
Mknk2	-9.02967	0.9998	FALSE	4	0

## Sheet: Gene-MAGECK
id	num	neg|score	neg|p-value	neg|fdr	neg|rank	neg|goodsgrna	neg|lfc	pos|score	pos|p-value	pos|fdr	pos|rank	pos|goodsgrna	pos|lfc
Prkar1a	4	1	1	0.999995	923	0	1.2006	1.0432e-07	4.9193e-06	0.004545	1	4	1.2006
Stk11	6	0.9985	0.99833	0.999995	902	0	-0.50503	0.00012833	0.00030008	0.138636	2	3	-0.50503
Galk1	4	0.018949	0.060168	0.887697	62	3	-9.6516	0.00058433	0.0012741	0.392424	3	1	-9.6516
Dapk3	4	0.01284	0.042439	0.86412	45	2	-5.7795	0.0018315	0.0039797	0.699716	4	2	-5.7795
Cd160	6	0.46887	0.70887	0.999995	528	2	-10.858	0.0026272	0.0050128	0.699716	5	1	-10.858
Cdk17	4	0.017417	0.055918	0.887697	55	3	-11.703	0.0029191	0.005977	0.699716	6	1	-11.703
Glyctk	4	0.41127	0.60401	0.999995	508	1	-4.4351	0.0040849	0.0069805	0.699716	7	1	-4.4351
Tssk2	4	0.61388	0.75533	0.999995	599	1	-8.4484	0.0052497	0.0081612	0.699716	8	1	-8.4484
Mapk13	4	0.1216	0.26941	0.961668	256	2	-11.603	0.0075763	0.010395	0.699716	9	1	-11.603
Prkg1	4	0.29283	0.50751	0.999995	440	3	-7.7277	0.008738	0.011369	0.699716	10	1	-7.7277
Tssk6	6	0.12372	0.32186	0.991647	258	2	-3.8502	0.0096048	0.015727	0.699716	11	1	-3.8502
Prkcb	4	0.77359	0.84246	0.999995	670	1	-8.3817	0.0098988	0.01251	0.699716	12	1	-8.3817
Jag1	2	0.64948	0.65592	0.999995	617	1	-4.5392	0.010202	0.01067	0.699716	13	1	-4.5392
Uhmk1	4	0.87432	0.89002	0.999995	712	1	-6.902	0.011058	0.01372	0.699716	14	1	-6.902
Brsk2	4	0.29517	0.51066	0.999995	441	3	-8.101	0.012217	0.014842	0.699716	15	1	-8.101
Pak7	4	0.16414	0.33315	0.991647	307	2	-6.7379	0.013375	0.015973	0.699716	16	1	-6.7379
Sphk2	4	0.60931	0.75208	0.999995	596	2	-7.8081	0.015687	0.017842	0.699716	17	1	-7.8081
Ripk2	4	0.14954	0.31185	0.991647	289	3	-9.4378	0.016842	0.019053	0.699716	18	1	-9.4378
Mast4	4	0.067757	0.18354	0.910734	180	2	-9.2268	0.017995	0.020076	0.699716	19	1	-9.2268
Tnni3k	4	0.047242	0.1378	0.902242	131	3	-11.204	0.02145	0.023431	0.699716	20	1	-11.204
Strada	4	0.32303	0.54026	0.999995	462	2	-6.3611	0.0226	0.024543	0.699716	21	1	-6.3611
Stk16	4	0.99115	0.99169	0.999995	844	0	-1.9117	0.023748	0.025635	0.699716	22	1	-1.9117
Nek9	4	0.90783	0.91095	0.999995	748	1	-6.6961	0.024896	0.026766	0.699716	23	1	-6.6961
Shpk	4	0.84663	0.87469	0.999995	694	1	-4.1021	0.026042	0.027799	0.699716	24	1	-4.1021
Myc	1	0.97326	0.97344	0.999995	818	0	-0.95464	0.026739	0.026796	0.699716	25	0	-0.95464
Irak3	4	0.94044	0.93951	0.999995	782	0	-10.882	0.027188	0.02896	0.699716	26	1	-10.882
Axl	4	0.45556	0.63653	0.999995	522	2	-8.4428	0.028332	0.030151	0.699716	27	1	-8.4428
Tnk1	4	0.67267	0.80091	0.999995	634	2	-11.584	0.030618	0.032286	0.699716	28	1	-11.584
Aldh1a1	2	0.95833	0.95792	0.999995	800	0	-4.4916	0.031599	0.031144	0.699716	29	1	-4.4916
Ripk3	4	0.041635	0.12391	0.902242	116	3	-11.563	0.03176	0.033496	0.699716	30	1	-11.563
Pkd1	4	0.86649	0.8855	0.999995	706	1	-8.2379	0.034039	0.03566	0.699716	31	1	-8.2379
Rrm2b	2	0.84263	0.841	0.999995	692	0	-1.5753	0.034473	0.034263	0.699716	32	1	-1.5753
Mapk8	4	0.12923	0.28082	0.969196	265	3	-8.4603	0.035178	0.036733	0.699716	33	1	-8.4603
Twist1	1	0.96391	0.96447	0.999995	809	0	-1.5242	0.03609	0.036064	0.699716	34	0	-1.5242
Rab11fip5	4	0.11496	0.25932	0.958455	246	2	-11.367	0.036315	0.037854	0.699716	35	1	-11.367
Mok	4	0.67178	0.80017	0.999995	631	2	-8.3284	0.037452	0.039123	0.699716	36	1	-8.3284
Dck	4	0.9237	0.92405	0.999995	765	1	-7.8378	0.038587	0.040127	0.699716	37	1	-7.8378
Ephb2	4	0.02145	0.067646	0.887697	72	2	-6.8393	0.040855	0.042301	0.699716	38	1	-6.8393
Bub1	4	0.99234	0.99272	0.999995	853	0	-10.357	0.041987	0.043364	0.699716	39	1	-10.357
Lgals3bp	2	0.90843	0.90773	0.999995	750	0	-4.6049	0.043068	0.043098	0.699716	40	1	-4.6049
Snrk	4	0.7755	0.84312	0.999995	671	1	-6.2825	0.043119	0.044407	0.699716	41	1	-6.2825
Cxcr4	2	0.67993	0.68182	0.999995	639	1	-5.0594	0.043639	0.043639	0.699716	42	1	-5.0594
Hunk	6	0.5464	0.76514	0.999995	563	3	-9.2965	0.043886	0.046916	0.699716	43	1	-9.2965
Alpk2	4	0.40417	0.59872	0.999995	506	1	-10.923	0.045379	0.04664	0.699716	44	1	-10.923
Ube2h	2	0.8991	0.89803	0.999995	739	0	-5.5061	0.045924	0.04603	0.699716	45	0	-5.5061
Syk	4	0.081704	0.20658	0.910734	202	3	-11.424	0.046507	0.047899	0.699716	46	1	-11.424
Calm1	4	0.25078	0.45357	0.999995	402	3	-11.306	0.047634	0.048883	0.699716	47	1	-11.306
SYK	2	0.96092	0.96024	0.999995	805	0	-5.2474	0.049916	0.049975	0.699716	48	0	-5.2474
Rps6kl1	4	0.23828	0.43736	0.999995	383	2	-7.8987	0.05101	0.051982	0.699716	49	1	-7.8987
Abl2	4	0.65552	0.78747	0.999995	622	2	-8.1174	0.052134	0.053035	0.699716	50	1	-8.1174
Rnf43	2	0.99466	0.99447	0.999995	874	0	-1.7996	0.052763	0.05273	0.699716	51	0	-1.7996
Rptor	2	0.88736	0.88603	0.999995	726	0	-5.9229	0.052763	0.05273	0.699716	52	0	-5.9229
Sbk2	4	0.28064	0.49218	0.999995	428	1	-4.0759	0.053256	0.054117	0.699716	53	1	-4.0759
Ros1	4	0.0089856	0.030544	0.790795	34	3	-8.887	0.054378	0.055298	0.699716	54	1	-8.887
Prkar2a	4	0.99865	0.99884	0.999995	903	0	-0.045306	0.055498	0.056331	0.699716	55	1	-0.045306
Yap1	2	0.95113	0.95057	0.999995	793	0	-4.3184	0.056456	0.056154	0.699716	56	0	-4.3184
Ints3	2	0.92006	0.91946	0.999995	760	0	-5.8752	0.056456	0.056154	0.699716	57	0	-5.8752
Rad51	2	0.99899	0.99899	0.999995	905	0	-1.0421	0.056456	0.056154	0.699716	58	0	-1.0421
Cflar	2	0.85756	0.8557	0.999995	701	0	-5.5611	0.056456	0.056154	0.699716	59	0	-5.5611
Gspt1	2	0.99056	0.99023	0.999995	842	0	-2.8138	0.056456	0.056154	0.699716	60	0	-2.8138
Itpka	4	0.53974	0.69843	0.999995	560	2	-9.7402	0.056618	0.057423	0.699716	61	1	-9.7402
Cd40lg	7	0.24184	0.5188	0.999995	388	3	-10.018	0.056863	0.060296	0.699716	62	1	-10.018
Wnk2	4	0.72481	0.82452	0.999995	655	1	-5.1636	0.057736	0.058368	0.699716	63	1	-5.1636
Ern2	4	0.013099	0.043197	0.86412	46	3	-8.9726	0.058853	0.059617	0.699716	64	1	-8.9726
Brd4	6	0.99567	0.99541	0.999995	879	0	-9.0698	0.058987	0.060936	0.699716	65	1	-9.0698
Hipk4	4	0.097421	0.23153	0.944837	222	3	-9.6322	0.05997	0.060749	0.699716	66	1	-9.6322
Ip6k2	4	0.94516	0.94407	0.999995	785	0	-7.9786	0.061085	0.061801	0.699716	67	1	-7.9786
Msln	2	0.99244	0.99212	0.999995	854	0	-2.0554	0.062408	0.062352	0.699716	68	0	-2.0554
Osbp	2	0.99667	0.99662	0.999995	888	0	-1.6485	0.062408	0.062352	0.699716	69	0	-1.6485
Ikzf1	2	0.89488	0.89388	0.999995	735	0	-5.9566	0.062408	0.062352	0.699716	70	0	-5.9566
Nov	2	0.39372	0.46889	0.999995	502	1	-6.2612	0.062408	0.062352	0.699716	71	0	-6.2612
Ercc3	2	0.99749	0.99757	0.999995	894	0	-1.551	0.062408	0.062352	0.699716	72	0	-1.551
Ddb1	2	0.98582	0.98523	0.999995	832	0	-4.6152	0.062408	0.062352	0.699716	73	0	-4.6152
Fosl1	2	0.99844	0.99846	0.999995	901	0	-1.3405	0.062408	0.062352	0.699716	74	0	-1.3405
Sord	2	0.82525	0.82292	0.999995	684	0	-6.0727	0.062408	0.062352	0.699716	75	0	-6.0727
Kras_G12D	2	0.99333	0.99312	0.999995	863	0	-1.9584	0.062408	0.062352	0.699716	76	0	-1.9584
Bmpr2	4	0.97553	0.97611	0.999995	821	0	-10.989	0.064426	0.065304	0.699716	77	1	-10.989
Mertk	4	0.32923	0.54468	0.999995	465	2	-11.209	0.066647	0.06737	0.699716	78	1	-11.209
Snai2	1	0.9303	0.93049	0.999995	771	0	-2.5086	0.069696	0.070046	0.699716	79	0	-2.5086
Sin3b	2	0.97374	0.97281	0.999995	819	0	-2.5703	0.070878	0.070784	0.699716	80	0	-2.5703
Mdc1	2	0.99813	0.99821	0.999995	898	0	-1.5866	0.070878	0.070784	0.699716	81	0	-1.5866
Cpne9	2	0.75073	0.74831	0.999995	663	0	-6.3582	0.070878	0.070784	0.699716	82	0	-6.3582
Mycbp2	2	0.99333	0.99312	0.999995	862	0	-2.1963	0.070878	0.070784	0.699716	83	0	-2.1963
Hnf1a	2	0.82107	0.81867	0.999995	682	0	-3.5103	0.070878	0.070784	0.699716	84	0	-3.5103
Nf2	2	0.99226	0.99191	0.999995	851	0	-2.3038	0.070878	0.070784	0.699716	85	0	-2.3038
Gng12	2	0.99418	0.99401	0.999995	870	0	-2.0944	0.070878	0.070784	0.699716	86	0	-2.0944
Rad51d	2	0.99777	0.99789	0.999995	896	0	-1.7278	0.070878	0.070784	0.699716	87	0	-1.7278
Fancb	2	0.28849	0.4047	0.999995	436	1	-6.5334	0.070878	0.070784	0.699716	88	0	-6.5334
Adam9	2	0.44906	0.50511	0.999995	520	1	-6.4832	0.070878	0.070784	0.699716	89	0	-6.4832
Cdc42bpb	4	0.16567	0.33556	0.991647	308	3	-11.508	0.071079	0.071738	0.699716	90	1	-11.508
Adck5	4	0.2386	0.4378	0.999995	384	3	-10.196	0.072185	0.072801	0.699716	91	1	-10.196
Stk32b	4	0.12091	0.26835	0.961668	255	3	-10.414	0.074393	0.074926	0.699716	92	1	-10.414
Poln	2	0.99622	0.99608	0.999995	884	0	-1.7756	0.074817	0.074779	0.699716	93	0	-1.7756
Pdxk	4	0.15336	0.31727	0.991647	294	1	-7.979	0.075496	0.076323	0.699716	94	1	-7.979
Fggy	4	0.075496	0.1964	0.910734	196	3	-8.2076	0.076597	0.077445	0.699716	95	1	-8.2076
Kdm6b	2	0.92333	0.92286	0.999995	764	0	-6.1618	0.077345	0.077563	0.699716	96	0	-6.1618
Mboat2	2	0.071441	0.1257	0.902242	188	1	-6.8786	0.077345	0.077563	0.699716	97	0	-6.8786
Muc16	2	0.99371	0.99347	0.999995	866	0	-2.1807	0.077345	0.077563	0.699716	98	0	-2.1807
Ascc1	2	0.91176	0.91108	0.999995	751	0	-6.206	0.077345	0.077563	0.699716	99	0	-6.206
Kdm6a	2	0.99418	0.99401	0.999995	869	0	-2.1487	0.077345	0.077563	0.699716	100	0	-2.1487
Nme6	4	0.77224	0.84178	0.999995	669	1	-11.131	0.077698	0.078488	0.699716	101	1	-11.131
Ikbke	4	0.013375	0.043954	0.86412	47	2	-9.2354	0.078797	0.079531	0.699716	102	1	-9.2354
Rps6ka3	4	0.37511	0.57776	0.999995	489	2	-6.7322	0.079896	0.080593	0.699716	103	1	-6.7322
Pip4k2b	4	0.47259	0.64889	0.999995	531	2	-6.7324	0.080994	0.081626	0.699716	104	1	-6.7324
Dlg1	4	0.68409	0.80986	0.999995	644	1	-11.565	0.08209	0.082699	0.699716	105	1	-11.565
Patj	2	0.99297	0.99268	0.999995	859	0	-2.2691	0.084629	0.084814	0.699716	106	0	-2.2691
Anln	2	0.91605	0.9153	0.999995	757	0	-6.2007	0.084629	0.084814	0.699716	107	0	-6.2007
Bcl2l11	2	0.89507	0.89404	0.999995	736	0	-6.2569	0.084629	0.084814	0.699716	108	0	-6.2569
Usp9x	2	0.9497	0.94915	0.999995	790	0	-6.0277	0.084629	0.084814	0.699716	109	0	-6.0277
Tmem139	2	0.99777	0.99789	0.999995	895	0	-1.7902	0.084629	0.084814	0.699716	110	0	-1.7902
Kif20b	2	0.93924	0.93846	0.999995	780	0	-6.0922	0.084629	0.084814	0.699716	111	0	-6.0922
Zfp91	2	0.98637	0.98581	0.999995	834	0	-2.4958	0.084629	0.084814	0.699716	112	0	-2.4958
Scyl2	4	0.31289	0.53285	0.999995	456	2	-11.366	0.086467	0.0869	0.704051	113	1	-11.366
Stk24	4	0.21963	0.41229	0.999995	370	2	-11.32	0.08865	0.089035	0.704051	114	0	-11.32
Ikbkb	4	0.28961	0.50343	0.999995	437	2	-7.6182	0.090828	0.091337	0.704051	115	0	-7.6182
Fastk	4	0.81689	0.86045	0.999995	681	1	-11.52	0.091916	0.092567	0.704051	116	0	-11.52
Engase	2	0.95254	0.95193	0.999995	795	0	-6.1514	0.092162	0.092409	0.704051	117	0	-6.1514
Smad3	2	0.99177	0.99137	0.999995	846	0	-2.1932	0.092162	0.092409	0.704051	118	0	-2.1932
Mst1r	6	0.48923	0.72309	0.999995	538	2	-6.7419	0.09345	0.093187	0.704051	119	1	-6.7419
Pskh1	4	0.08974	0.21963	0.921411	216	2	-7.8523	0.094089	0.094407	0.704051	120	0	-7.8523
Gata6	2	0.8822	0.88085	0.999995	720	0	-6.2591	0.094388	0.09482	0.704051	121	0	-6.2591
Zeb1	2	0.99711	0.99715	0.999995	889	0	-2.0627	0.097722	0.098608	0.704051	122	0	-2.0627
BRCA2	2	0.99333	0.99312	0.999995	861	0	-1.9955	0.097722	0.098608	0.704051	123	0	-1.9955
Fam63b	2	0.95845	0.95802	0.999995	801	0	-6.1551	0.097722	0.098608	0.704051	124	0	-6.1551
Zmynd8	2	0.92203	0.92166	0.999995	762	0	-6.3768	0.097722	0.098608	0.704051	125	0	-6.3768
Gli2	2	0.10327	0.17662	0.910734	232	1	-7.0734	0.097722	0.098608	0.704051	126	0	-7.0734
Notch1	2	0.76652	0.76368	0.999995	667	0	-6.6154	0.097722	0.098608	0.704051	127	0	-6.6154
Lrrc1	2	0.93029	0.92953	0.999995	770	0	-6.3409	0.097722	0.098608	0.704051	128	0	-6.3409
NBEA	2	0.068059	0.1201	0.902242	182	1	-6.2989	0.097722	0.098608	0.704051	129	0	-6.2989
Itk	4	0.19446	0.37744	0.999995	340	3	-11.618	0.099504	0.10015	0.704051	130	0	-11.618
Fes	4	0.65004	0.78308	0.999995	618	2	-9.2797	0.10058	0.10126	0.704051	131	0	-9.2797
Polq	2	0.99514	0.99492	0.999995	877	0	-2.2902	0.10465	0.10515	0.704051	132	0	-2.2902
Postn	2	0.48971	0.53312	0.999995	539	1	-6.744	0.10465	0.10515	0.704051	133	0	-6.744
Acta2	2	0.85356	0.8515	0.999995	700	0	-6.054	0.10465	0.10515	0.704051	134	0	-6.054
Tpx2	2	0.92574	0.92489	0.999995	768	0	-6.3723	0.10465	0.10515	0.704051	135	0	-6.3723
Itga5	2	0.99711	0.99715	0.999995	890	0	-2.0718	0.10465	0.10515	0.704051	136	0	-2.0718
Smarca2	2	0.99226	0.99191	0.999995	852	0	-2.5776	0.10465	0.10515	0.704051	137	0	-2.5776
Phldb3	2	0.98744	0.98694	0.999995	835	0	-4.775	0.10465	0.10515	0.704051	138	0	-4.775
Mms22l	1	0.8929	0.89386	0.999995	733	0	-6.942	0.1071	0.10777	0.716383	139	0	-6.942
Smad4	2	0.99466	0.99447	0.999995	872	0	-2.4466	0.1121	0.11227	0.720423	140	0	-2.4466
Ppfibp1	2	0.99667	0.99662	0.999995	887	0	-2.2487	0.1121	0.11227	0.720423	141	0	-2.2487
Pcdh1	2	0.99622	0.99608	0.999995	885	0	-2.3139	0.1121	0.11227	0.720423	142	0	-2.3139
Scamp5	2	0.99568	0.99554	0.999995	880	0	-2.3235	0.1121	0.11227	0.720423	143	0	-2.3235
Zzef1	2	0.88892	0.88758	0.999995	729	0	-6.5673	0.1121	0.11227	0.720423	144	0	-6.5673
Rpa1	1	0.88515	0.88588	0.999995	724	0	-7.7781	0.11485	0.11539	0.720588	145	0	-7.7781
Sox9	2	0.99514	0.99492	0.999995	876	0	-2.4438	0.11924	0.11932	0.720588	146	0	-2.4438
Nr5a2	2	0.7247	0.7231	0.999995	654	1	-7.0678	0.11924	0.11932	0.720588	147	0	-7.0678
Stat5b	2	0.84701	0.84522	0.999995	695	0	-6.7116	0.11924	0.11932	0.720588	148	0	-6.7116
Macf1	2	0.94555	0.9449	0.999995	786	0	-6.4234	0.11924	0.11932	0.720588	149	0	-6.4234
G2e3	2	0.99244	0.99212	0.999995	855	0	-2.7208	0.11924	0.11932	0.720588	150	0	-2.7208
Bcorl1	2	0.3355	0.43221	0.999995	470	1	-6.665	0.11924	0.11932	0.720588	151	0	-6.665
Pcdh7	2	0.58912	0.60688	0.999995	585	1	-7.1151	0.11924	0.11932	0.720588	152	0	-7.1151
Atg7	2	0.8814	0.88016	0.999995	719	0	-6.6525	0.11924	0.11932	0.720588	153	0	-6.6525
Fn3krp	6	0.27038	0.52643	0.999995	420	4	-11.033	0.12215	0.12138	0.728306	154	1	-11.033
Tgfb1	2	0.45705	0.51069	0.999995	523	1	-7.1629	0.12718	0.12742	0.735824	155	0	-7.1629
Trp53bp1	2	0.50668	0.54518	0.999995	547	1	-3.9769	0.12718	0.12742	0.735824	156	0	-3.9769
Rbm10	2	0.96286	0.96227	0.999995	808	0	-6.2783	0.12718	0.12742	0.735824	157	0	-6.2783
Cd2ap	2	0.98126	0.98061	0.999995	825	0	-3.2438	0.12718	0.12742	0.735824	158	0	-3.2438
BRCA1	2	0.99568	0.99554	0.999995	881	0	-2.3984	0.12718	0.12742	0.735824	159	0	-2.3984
Zswim7	2	0.9553	0.95495	0.999995	797	0	-6.3617	0.12718	0.12742	0.735824	160	0	-6.3617
U2af1	1	0.87215	0.87284	0.999995	711	0	-8.6222	0.12785	0.12838	0.736787	161	0	-8.6222
Nadk	4	0.079114	0.20222	0.910734	199	3	-9.6181	0.12938	0.12987	0.740713	162	0	-9.6181
Rrm1	1	0.86835	0.86923	0.999995	708	0	-8.7535	0.13165	0.13208	0.748717	163	0	-8.7535
Fanca	2	0.99466	0.99447	0.999995	873	0	-2.5765	0.13453	0.13474	0.753149	164	0	-2.5765
Xab2	2	0.98969	0.98931	0.999995	840	0	-2.3622	0.13453	0.13474	0.753149	165	0	-2.3622
Vsir	6	0.027078	0.10167	0.902242	85	2	-3.5066	0.13621	0.13531	0.753149	166	0	-3.5066
Mapk1	6	0.1952	0.42628	0.999995	341	3	-5.7637	0.13931	0.13837	0.756316	167	0	-5.7637
Arntl2	2	0.052194	0.092941	0.902242	148	1	-6.8981	0.14078	0.14079	0.756316	168	0	-6.8981
Nrp1	2	0.90323	0.90236	0.999995	744	0	-6.7341	0.14078	0.14079	0.756316	169	0	-6.7341
Aptx	2	0.99269	0.99237	0.999995	858	0	-2.7821	0.14078	0.14079	0.756316	170	0	-2.7821
Snai1	2	0.99333	0.99312	0.999995	864	0	-2.7565	0.14078	0.14079	0.756316	171	0	-2.7565
Hltf	2	0.99244	0.99212	0.999995	856	0	-2.8534	0.14078	0.14079	0.756316	172	0	-2.8534
Cd40	6	0.78734	0.8966	0.999995	675	2	-6.1611	0.14394	0.14303	0.757212	173	0	-6.1611
Fancd2	2	0.9915	0.99115	0.999995	845	0	-3.1684	0.14673	0.14669	0.757212	174	0	-3.1684
Itgb1	2	0.1239	0.20731	0.910734	259	1	-7.148	0.14673	0.14669	0.757212	175	0	-7.148
C1orf106	2	0.26763	0.39281	0.999995	418	1	-7.1097	0.14673	0.14669	0.757212	176	0	-7.1097
Setd2	2	0.98157	0.98096	0.999995	826	0	-5.7961	0.14673	0.14669	0.757212	177	0	-5.7961
Stat3	2	0.99371	0.99347	0.999995	865	0	-2.6966	0.14673	0.14669	0.757212	178	0	-2.6966
Fance	2	0.63249	0.64185	0.999995	608	1	-7.242	0.14673	0.14669	0.757212	179	0	-7.242
Setd7	2	0.23322	0.3606	0.995094	378	1	-6.6402	0.15238	0.15279	0.779985	180	0	-6.6402
Gli3	2	0.11705	0.19745	0.910734	249	1	-7.1817	0.15238	0.15279	0.779985	181	0	-7.1817
Aurkb	6	0.67255	0.84947	0.999995	633	1	-7.4142	0.15999	0.15859	0.792113	182	0	-7.4142
Csnk2b	6	0.99998	0.99998	0.999995	922	0	-8.1367	0.15999	0.15859	0.792113	183	0	-8.1367
Cd86	6	0.26681	0.52137	0.999995	415	2	-6.7224	0.15999	0.15859	0.792113	184	0	-6.7224
Akt1	6	0.34807	0.61855	0.999995	474	2	-10.584	0.15999	0.15859	0.792113	185	0	-10.584
Arid1a	2	0.46883	0.51863	0.999995	527	1	-7.16	0.1607	0.16121	0.796573	186	0	-7.16
Ets1	2	0.45877	0.51195	0.999995	524	1	-7.1625	0.1607	0.16121	0.796573	187	0	-7.1625
Siva1	4	0.36228	0.56853	0.999995	482	1	-6.744	0.1621	0.16225	0.797461	188	0	-6.744
Akr1b3	2	0.96584	0.96538	0.999995	811	0	-6.4943	0.16365	0.16389	0.801227	189	0	-6.4943
Foxm1	2	0.99193	0.9915	0.999995	848	0	-3.1508	0.16632	0.16607	0.805069	190	0	-3.1508
Prkaa1	5	0.71707	0.84096	0.999995	651	2	-8.2137	0.16789	0.16642	0.805069	191	0	-8.2137
Gen1	2	0.98783	0.98742	0.999995	836	0	-5.2713	0.17058	0.17056	0.812348	192	0	-5.2713
Rnf4	2	0.93603	0.93541	0.999995	775	0	-6.9	0.17058	0.17056	0.812348	193	0	-6.9
Ect2	2	0.30758	0.41566	0.999995	450	1	-7.3823	0.17058	0.17056	0.812348	194	0	-7.3823
Pik3cb	4	0.3498	0.55967	0.999995	476	2	-10.355	0.17178	0.17221	0.812825	195	0	-10.355
Arg1	2	0.56248	0.58687	0.999995	570	1	-7.3093	0.17244	0.17242	0.812825	196	0	-7.3093
Aurka	6	0.99996	0.99997	0.999995	921	0	-7.9859	0.17578	0.17414	0.816774	197	0	-7.9859
Arhgap18	2	0.97191	0.97118	0.999995	817	0	-5.5827	0.17643	0.1765	0.823669	198	0	-5.5827
Pten	2	0.56364	0.5876	0.999995	571	1	-7.8824	0.17855	0.17866	0.829534	199	0	-7.8824
Lats1	6	0.021718	0.085778	0.902242	74	4	-10.149	0.1847	0.18281	0.844568	200	0	-10.149
Galnt10	2	0.91383	0.91311	0.999995	753	0	-5.6205	0.18647	0.18642	0.856965	201	0	-5.6205
Trp53	5	0.98395	0.98404	0.999995	831	0	-2.6445	0.19833	0.19753	0.903533	202	0	-2.6445
Hcfc1	2	0.76227	0.75947	0.999995	666	0	-9.0165	0.20064	0.20084	0.914174	203	0	-9.0165
Nt5e	2	0.95579	0.95532	0.999995	798	0	-1.7972	0.2095	0.20955	0.949131	204	0	-1.7972
Tbk1	6	0.7122	0.86539	0.999995	650	2	-8.0658	0.21455	0.21304	0.960244	205	0	-8.0658
Prom1	2	0.90648	0.90574	0.999995	747	0	-6.2242	0.22347	0.22359	0.999995	206	0	-6.2242
Magi1	6	0.31549	0.58232	0.999995	457	4	-6.3489	0.23301	0.23164	0.999995	207	0	-6.3489
Tnfrsf18	6	0.98239	0.98232	0.999995	827	1	-7.0832	0.23301	0.23164	0.999995	208	0	-7.0832
Prkab2	6	0.87437	0.93983	0.999995	713	2	-7.587	0.23301	0.23164	0.999995	209	0	-7.587
Cd274	6	0.33179	0.60149	0.999995	466	3	-7.5888	0.23301	0.23164	0.999995	210	0	-7.5888
Kmt2d	2	0.95002	0.94945	0.999995	792	0	-6.3887	0.23527	0.2351	0.999995	211	0	-6.3887
Pitpna	2	0.89297	0.89185	0.999995	734	0	-7.0924	0.23731	0.2373	0.999995	212	0	-7.0924
Birc5	2	0.9045	0.90376	0.999995	745	0	-7.355	0.24037	0.24031	0.999995	213	0	-7.355
Zpld1	2	0.94838	0.94769	0.999995	789	0	-7.2077	0.24292	0.24285	0.999995	214	0	-7.2077
Fgfr1	3	0.88871	0.88957	0.999995	728	0	-6.2199	0.24971	0.24903	0.999995	215	0	-6.2199
Fyn	4	0.17178	0.34501	0.993104	317	2	-11.193	0.2566	0.25588	0.999995	216	0	-11.193
Plk4	2	0.89845	0.89739	0.999995	738	0	-6.7036	0.26412	0.26395	0.999995	217	0	-6.7036
Ksr1	6	0.24232	0.48922	0.999995	389	2	-7.1713	0.26545	0.2646	0.999995	218	0	-7.1713
Tnfsf9	7	0.99732	0.99724	0.999995	893	0	-2.8892	0.26618	0.26585	0.999995	219	0	-2.8892
Tnfsf18	7	0.46857	0.73696	0.999995	526	3	-9.8815	0.26618	0.26585	0.999995	220	0	-9.8815
Dclk1	3	0.49476	0.64802	0.999995	542	1	-10.912	0.26694	0.26582	0.999995	221	0	-10.912
Hnf4a	2	0.87958	0.87827	0.999995	717	0	-8.7892	0.27212	0.2718	0.999995	222	0	-8.7892
Xrcc6bp1	4	0.055857	0.15886	0.909775	156	3	-10.299	0.27789	0.27694	0.999995	223	0	-10.299
Sptb	2	0.90012	0.89904	0.999995	740	0	-6.4166	0.27859	0.27842	0.999995	224	0	-6.4166
Ctla4	6	0.47216	0.71113	0.999995	530	3	-7.1548	0.28224	0.28125	0.999995	225	0	-7.1548
Met	6	0.72621	0.87103	0.999995	657	2	-11.009	0.28224	0.28125	0.999995	226	0	-11.009
Pfkl	4	0.7774	0.84384	0.999995	672	1	-4.9798	0.28519	0.28413	0.999995	227	0	-4.9798
Rbm6	2	0.93735	0.9366	0.999995	777	0	-7.3265	0.28553	0.28541	0.999995	228	0	-7.3265
Lag3	7	0.85868	0.94058	0.999995	702	1	-2.0718	0.2871	0.28709	0.999995	229	0	-2.0718
Cd80	7	0.2399	0.51673	0.999995	386	1	-7.213	0.2871	0.28709	0.999995	230	0	-7.213
Pdcd1	6	0.059887	0.18765	0.910734	167	3	-5.6473	0.30001	0.29911	0.999995	231	0	-5.6473
Cdkn2a	6	0.050622	0.16542	0.910734	145	1	-2.7986	0.30001	0.29911	0.999995	232	0	-2.7986
Camkk1	4	0.25852	0.46368	0.999995	410	2	-11.576	0.3023	0.30111	0.999995	233	0	-11.576
Dgkd	4	0.57519	0.72567	0.999995	579	2	-11.152	0.3103	0.3093	0.999995	234	0	-11.152
Pdgfrb	6	0.60373	0.80616	0.999995	591	3	-7.3848	0.31677	0.3161	0.999995	235	0	-7.3848
Mark4	6	0.64051	0.83218	0.999995	614	3	-9.4043	0.31677	0.3161	0.999995	236	0	-9.4043
Csnk2a1	6	0.99964	0.99962	0.999995	915	0	-6.4329	0.31677	0.3161	0.999995	237	0	-6.4329
Peak1	6	0.065634	0.20094	0.910734	179	3	-6.2668	0.31677	0.3161	0.999995	238	0	-6.2668
Il3ra	2	0.96551	0.96516	0.999995	810	0	-8.0467	0.31679	0.31545	0.999995	239	0	-8.0467
Stk32c	4	0.50308	0.6715	0.999995	546	2	-8.2112	0.3191	0.31879	0.999995	240	0	-8.2112
Cux2	2	0.55938	0.58439	0.999995	568	1	-8.3654	0.31969	0.31828	0.999995	241	0	-8.3654
Tnfsf4	7	0.59421	0.81533	0.999995	588	3	-7.7261	0.32083	0.32105	0.999995	242	0	-7.7261
Ino80d	2	0.83984	0.83821	0.999995	690	0	-9.6623	0.3245	0.3232	0.999995	243	0	-9.6623
Mast3	4	0.20136	0.3868	0.999995	350	2	-10.25	0.32608	0.32612	0.999995	244	0	-10.25
Smarca5	2	0.41403	0.48268	0.999995	509	1	-10.732	0.32642	0.32508	0.999995	245	0	-10.732
Mapk9	4	0.95631	0.95591	0.999995	799	0	-6.3318	0.32695	0.32708	0.999995	246	0	-6.3318
Mst1	4	0.10823	0.24933	0.957098	238	3	-4.9303	0.32782	0.32787	0.999995	247	0	-4.9303
Pik3r4	4	0.99579	0.99592	0.999995	882	0	-9.8753	0.32955	0.32943	0.999995	248	0	-9.8753
Ulk1	4	0.20476	0.39137	0.999995	351	2	-4.0725	0.33042	0.33027	0.999995	249	0	-4.0725
Gprc5a	1	0.66847	0.67061	0.999995	629	0	-10.882	0.33153	0.33159	0.999995	250	0	-10.882
Nim1k	4	0.38856	0.58725	0.999995	498	2	-9.4887	0.33215	0.33196	0.999995	251	0	-9.4887
Nuak1	4	0.94996	0.94923	0.999995	791	0	-5.5545	0.33301	0.33286	0.999995	252	0	-5.5545
Nrp2	2	0.9608	0.96007	0.999995	804	0	-4.6168	0.33455	0.33316	0.999995	253	0	-4.6168
Nrbp2	4	0.0226	0.071099	0.887697	77	2	-9.3983	0.33473	0.33463	0.999995	254	0	-9.3983
Melk	6	0.30098	0.56405	0.999995	445	2	-8.8405	0.33507	0.33462	0.999995	255	0	-8.8405
Dgkb	4	0.17593	0.35099	0.995094	321	2	-6.2931	0.33645	0.33625	0.999995	256	0	-6.2931
Pnkp	4	0.99537	0.99557	0.999995	878	0	-8.1009	0.33731	0.33706	0.999995	257	0	-8.1009
Nek2	5	0.021008	0.077199	0.889282	70	3	-3.433	0.33855	0.341	0.999995	258	0	-3.433
Map2k6	4	0.51447	0.68023	0.999995	551	1	-4.5803	0.33989	0.33982	0.999995	259	0	-4.5803
Rictor	2	0.89047	0.88924	0.999995	731	0	-10.49	0.34073	0.33955	0.999995	260	0	-10.49
Dapk2	4	0.49864	0.66815	0.999995	545	2	-9.6732	0.34074	0.3405	0.999995	261	0	-9.6732
Pf4	2	0.074255	0.1303	0.902242	194	1	-5.5072	0.34121	0.34006	0.999995	262	0	-5.5072
Dgke	4	0.67133	0.79984	0.999995	630	2	-5.7612	0.3416	0.34131	0.999995	263	0	-5.7612
Cav2	2	0.93779	0.93703	0.999995	779	0	-10.327	0.3431	0.34211	0.999995	264	0	-10.327
Pbk	4	0.99102	0.99162	0.999995	843	0	-5.7009	0.3433	0.34298	0.999995	265	0	-5.7009
Mpp2	4	0.049476	0.14314	0.902242	140	3	-7.9006	0.34416	0.34381	0.999995	266	0	-7.9006
Mastl	4	0.99379	0.99407	0.999995	867	0	-9.1348	0.34501	0.34464	0.999995	267	0	-9.1348
Rbbp8	2	0.91807	0.91743	0.999995	759	0	-9.7177	0.34547	0.34444	0.999995	268	0	-9.7177
Guk1	4	0.99032	0.99099	0.999995	841	0	-8.1641	0.34628	0.34582	0.999995	269	0	-8.1641
Map3k12	4	0.32718	0.54321	0.999995	463	2	-8.8324	0.34628	0.34582	0.999995	270	0	-8.8324
Fgd6	2	0.92236	0.92199	0.999995	763	0	-8.6227	0.34689	0.34582	0.999995	271	0	-8.6227
Flnb	2	0.93691	0.93625	0.999995	776	0	-7.5836	0.34736	0.3463	0.999995	272	0	-7.5836
Dtymk	4	0.99958	0.99962	0.999995	914	0	-6.6929	0.34756	0.3469	0.999995	273	0	-6.6929
Map3k8	4	0.055683	0.15847	0.909775	155	3	-8.9245	0.35094	0.35044	0.999995	274	0	-8.9245
Lats2	6	0.33286	0.60281	0.999995	467	4	-11.459	0.35174	0.35131	0.999995	275	0	-11.459
Styk1	6	0.60545	0.80744	0.999995	592	3	-7.2802	0.35174	0.35131	0.999995	276	0	-7.2802
Nek8	4	0.91577	0.91725	0.999995	756	1	-8.5088	0.35179	0.35131	0.999995	277	0	-8.5088
Ipmk	4	0.52868	0.6906	0.999995	556	2	-5.9611	0.35348	0.35288	0.999995	278	0	-5.9611
Cdk9	4	0.99979	0.99981	0.999995	919	0	-7.8209	0.35432	0.35354	0.999995	279	0	-7.8209
Cerk	4	0.11749	0.26308	0.961668	250	3	-9.3468	0.35516	0.35432	0.999995	280	0	-9.3468
Prpf4b	4	0.36851	0.57322	0.999995	485	1	-9.5464	0.356	0.35503	0.999995	281	0	-9.5464
Trrap	4	0.99898	0.99918	0.999995	904	0	-9.147	0.35684	0.35592	0.999995	282	0	-9.147
Col4a3bp	4	0.38136	0.58233	0.999995	494	2	-9.2001	0.35852	0.35748	0.999995	283	0	-9.2001
Chek1	4	0.9994	0.99948	0.999995	909	0	-8.2189	0.35936	0.35834	0.999995	284	0	-8.2189
Plk1	4	0.99981	0.99983	0.999995	920	0	-7.5721	0.36019	0.35929	0.999995	285	0	-7.5721
Sik2	4	0.070404	0.18784	0.910734	185	3	-8.9901	0.36186	0.36067	0.999995	286	0	-8.9901
Msh2	2	0.89067	0.88944	0.999995	732	0	-10.564	0.36238	0.36081	0.999995	287	0	-10.564
G3bp1	2	0.95455	0.95411	0.999995	796	0	-10.29	0.36285	0.36125	0.999995	288	0	-10.29
Nek7	4	0.93757	0.93657	0.999995	778	0	-9.567	0.36519	0.36409	0.999995	289	0	-9.567
Tnfrsf4	6	0.09571	0.27063	0.961668	219	3	-7.221	0.36566	0.36544	0.999995	290	0	-7.221
Uck2	4	0.24625	0.44789	0.999995	396	2	-9.2015	0.36603	0.3649	0.999995	291	0	-9.2015
Snx16	4	0.54774	0.70463	0.999995	564	2	-10.938	0.36686	0.36564	0.999995	292	0	-10.938
Cdc7	4	0.88586	0.89698	0.999995	725	1	-9.4217	0.36934	0.36816	0.999995	293	0	-9.4217
Nmrk2	4	0.1188	0.2651	0.961668	252	2	-11.177	0.37017	0.36912	0.999995	294	0	-11.177
Mapk6	4	0.95946	0.9588	0.999995	803	0	-6.5268	0.37099	0.36976	0.999995	295	0	-6.5268
Mapk4	4	0.52667	0.68915	0.999995	554	2	-8.8113	0.37264	0.37141	0.999995	296	0	-8.8113
Mylk	4	0.94769	0.94681	0.999995	788	0	-8.1908	0.37429	0.37299	0.999995	297	0	-8.1908
Lmtk2	4	0.57935	0.72896	0.999995	580	2	-9.6773	0.37675	0.3755	0.999995	298	0	-9.6773
Tbrg4	3	0.8718	0.87269	0.999995	710	1	-4.3965	0.37837	0.37711	0.999995	299	0	-4.3965
Pdcd1lg2	6	0.13844	0.34402	0.993104	272	3	-7.3595	0.37875	0.37836	0.999995	300	0	-7.3595
Actr2	4	0.99933	0.99946	0.999995	908	0	-8.3114	0.38003	0.37874	0.999995	301	0	-8.3114
Exosc10	4	0.99814	0.99828	0.999995	899	0	-8.521	0.38084	0.37955	0.999995	302	0	-8.521
Ajuba	2	0.7699	0.76695	0.999995	668	0	-10.758	0.38183	0.38015	0.999995	303	0	-10.758
Wee1	4	0.99919	0.99936	0.999995	906	0	-9.6396	0.38329	0.38201	0.999995	304	0	-9.6396
Itpk1	4	0.68023	0.80671	0.999995	641	2	-6.6781	0.3841	0.38273	0.999995	305	0	-6.6781
Klhl22	1	0.61528	0.61688	0.999995	601	0	-11.033	0.38472	0.38527	0.999995	306	0	-11.033
Cdk10	4	0.356	0.56366	0.999995	479	1	-11.315	0.38613	0.38456	0.999995	307	0	-11.315
Wdr59	2	0.92374	0.92323	0.999995	766	0	-10.524	0.38642	0.38455	0.999995	308	0	-10.524
Lrrk2	4	0.481	0.65518	0.999995	535	1	-3.4937	0.38815	0.38641	0.999995	309	0	-3.4937
Stk32a	4	0.40337	0.5981	0.999995	505	2	-9.4376	0.38896	0.38725	0.999995	310	0	-9.4376
Hus1	4	0.99946	0.99952	0.999995	912	0	-8.8113	0.38977	0.388	0.999995	311	0	-8.8113
Dgkq	3	0.961	0.96088	0.999995	806	0	-10.728	0.39105	0.38955	0.999995	312	0	-10.728
Cdk1	4	0.99967	0.99971	0.999995	918	0	-8.3869	0.39219	0.39018	0.999995	313	0	-8.3869
Ddr1	4	0.30227	0.51996	0.999995	448	3	-9.3843	0.3946	0.39273	0.999995	314	0	-9.3843
Tnfrsf9	7	0.73044	0.88925	0.999995	658	3	-11.192	0.39692	0.39619	0.999995	315	0	-11.192
Egfr	4	0.92164	0.9223	0.999995	761	1	-10.693	0.3986	0.3966	0.999995	316	0	-10.693
Bub1b	4	0.90223	0.90713	0.999995	742	1	-9.8802	0.40019	0.39825	0.999995	317	0	-9.8802
Cdk7	4	0.99928	0.99941	0.999995	907	0	-8.777	0.40178	0.39962	0.999995	318	0	-8.777
Riok1	4	0.99967	0.99971	0.999995	917	0	-8.5282	0.40337	0.4011	0.999995	319	0	-8.5282
Sem1	2	0.301	0.41173	0.999995	446	1	-9.6489	0.40505	0.40312	0.999995	320	0	-9.6489
Cks2	4	0.27698	0.48747	0.999995	426	2	-8.4896	0.40575	0.40378	0.999995	321	0	-8.4896
Ckb	4	0.88379	0.89575	0.999995	722	1	-3.2635	0.40654	0.40452	0.999995	322	0	-3.2635
Tpr	4	0.41909	0.60996	0.999995	510	1	-9.8493	0.40733	0.40529	0.999995	323	0	-9.8493
Eya4	2	0.90621	0.90549	0.999995	746	0	-8.1492	0.40775	0.40587	0.999995	324	0	-8.1492
Prkaa2	6	0.082081	0.23961	0.949033	203	5	-11.667	0.40879	0.40848	0.999995	325	0	-11.667
Havcr2	6	0.016542	0.070745	0.887697	51	4	-10.951	0.40879	0.40848	0.999995	326	0	-10.951
Map4k1	4	0.0961	0.22965	0.944837	220	3	-11.406	0.41048	0.40859	0.999995	327	0	-11.406
Map3k3	4	0.18299	0.36139	0.995094	330	3	-11.299	0.41205	0.41015	0.999995	328	0	-11.299
Pttg1	2	0.91537	0.91457	0.999995	755	0	-10.615	0.41269	0.4112	0.999995	329	0	-10.615
KMT2C	1	0.58665	0.58765	0.999995	582	0	-11.66	0.41335	0.41363	0.999995	330	0	-11.66
RIF1	2	0.37861	0.45932	0.999995	491	1	-10.977	0.41358	0.41224	0.999995	331	0	-10.977
Cdk11b	4	0.95872	0.95815	0.999995	802	0	-10.727	0.41362	0.41159	0.999995	332	0	-10.727
Epha1	4	0.50741	0.67491	0.999995	548	2	-7.4424	0.41597	0.41401	0.999995	333	0	-7.4424
Tesk2	4	0.26499	0.47222	0.999995	413	2	-11.356	0.41753	0.41563	0.999995	334	0	-11.356
Ccnd2	2	0.93454	0.9338	0.999995	773	0	-10.539	0.4176	0.41608	0.999995	335	0	-10.539
Pkmyt1	4	0.99266	0.99301	0.999995	857	0	-10.296	0.41909	0.41723	0.999995	336	0	-10.296
Dolk	4	0.99712	0.99721	0.999995	891	0	-8.6887	0.42064	0.41872	0.999995	337	0	-8.6887
Bfar	2	0.92542	0.92462	0.999995	767	0	-10.09	0.42383	0.42248	0.999995	338	0	-10.09
Atp2c1	2	0.85109	0.84912	0.999995	699	0	-10.774	0.42427	0.42287	0.999995	339	0	-10.774
Pip4k2a	4	0.33301	0.54757	0.999995	469	2	-11.29	0.42605	0.42402	0.999995	340	0	-11.29
Kmt2c	1	0.57116	0.57184	0.999995	575	0	-8.0848	0.42884	0.42881	0.999995	341	0	-8.0848
Clp1	4	0.99945	0.99952	0.999995	911	0	-9.0306	0.43372	0.4317	0.999995	342	0	-9.0306
Pdpk1	4	0.8472	0.87494	0.999995	696	1	-10.663	0.43449	0.43263	0.999995	343	0	-10.663
Map3k6	4	0.11342	0.25694	0.958455	243	3	-10.28	0.43525	0.43342	0.999995	344	0	-10.28
Tgfbr2	6	0.030454	0.11117	0.902242	92	4	-9.8566	0.43597	0.43516	0.999995	345	0	-9.8566
Ntrk3	4	0.43225	0.61979	0.999995	517	2	-8.9322	0.43753	0.4359	0.999995	346	0	-8.9322
Pi4ka	4	0.99466	0.99492	0.999995	871	0	-9.9212	0.44056	0.43902	0.999995	347	0	-9.9212
Eif2ak2	4	0.38914	0.58768	0.999995	499	2	-10.919	0.44283	0.44127	0.999995	348	0	-10.919
Cmpk1	4	0.98387	0.98428	0.999995	830	0	-9.702	0.44621	0.44482	0.999995	349	0	-9.702
Trpm7	4	0.97722	0.97762	0.999995	822	0	-10.823	0.44733	0.4459	0.999995	350	0	-10.823
Cdk4	4	0.99841	0.99856	0.999995	900	0	-9.9943	0.45033	0.44884	0.999995	351	0	-9.9943
Uck1	4	0.029476	0.091091	0.902242	88	2	-9.2712	0.45107	0.44972	0.999995	352	0	-9.2712
Stk40	4	0.96224	0.96199	0.999995	807	0	-6.5875	0.45182	0.45048	0.999995	353	0	-6.5875
Stk19	4	0.42605	0.61495	0.999995	514	1	-2.8782	0.4533	0.45216	0.999995	354	0	-2.8782
Ntrk1	4	0.25613	0.46051	0.999995	407	2	-11.668	0.45405	0.45289	0.999995	355	0	-11.668
Chka	4	0.9417	0.94065	0.999995	783	0	-10.96	0.45553	0.45433	0.999995	356	0	-10.96
Ripk4	4	0.20967	0.39817	0.999995	357	1	-5.3725	0.45627	0.45502	0.999995	357	0	-5.3725
Ak2	4	0.99942	0.99949	0.999995	910	0	-9.3549	0.45996	0.4586	0.999995	358	0	-9.3549
Ttk	5	0.99507	0.99529	0.999995	875	0	-10.475	0.46154	0.46361	0.999995	359	0	-10.475
Lgals3	2	0.8424	0.84082	0.999995	691	0	-10.12	0.46178	0.45916	0.999995	360	0	-10.12
Pik3ca	4	0.99627	0.99639	0.999995	886	0	-9.9034	0.46363	0.46226	0.999995	361	0	-9.9034
Pgk1	4	0.99728	0.99737	0.999995	892	0	-9.7564	0.46437	0.46311	0.999995	362	0	-9.7564
Kdm3a	2	0.90287	0.90196	0.999995	743	0	-10.742	0.46606	0.46312	0.999995	363	0	-10.742
Camk2g	4	0.82191	0.86277	0.999995	683	1	-4.0112	0.46656	0.46511	0.999995	364	0	-4.0112
Pdk2	4	0.12615	0.2765	0.965431	261	3	-8.6798	0.46729	0.46587	0.999995	365	0	-8.6798
Epha4	4	0.16973	0.34187	0.993104	314	2	-11.601	0.46802	0.46654	0.999995	366	0	-11.601
Lrguk	4	0.88297	0.89524	0.999995	721	1	-7.5581	0.46874	0.46725	0.999995	367	0	-7.5581
Eml6	2	0.72531	0.72363	0.999995	656	1	-10.941	0.46947	0.4665	0.999995	368	0	-10.941
Prkci	4	0.99318	0.99343	0.999995	860	0	-9.5704	0.47237	0.47069	0.999995	369	0	-9.5704
Sh3bp5l	4	0.83545	0.86923	0.999995	687	1	-9.5616	0.4731	0.47125	0.999995	370	0	-9.5616
Gak	4	0.11773	0.26346	0.961668	251	1	-10.09	0.47598	0.47421	0.999995	371	0	-10.09
Pdik1l	4	0.042579	0.12639	0.902242	118	3	-5.465	0.4767	0.47485	0.999995	372	0	-5.465
Camk2d	4	0.087709	0.2163	0.914799	214	3	-11.67	0.47885	0.47694	0.999995	373	0	-11.67
Erbb3	4	0.99812	0.99826	0.999995	897	0	-9.7627	0.48029	0.47841	0.999995	374	0	-9.7627
Dcakd	4	0.05969	0.16806	0.910734	166	2	-11.592	0.48172	0.48001	0.999995	375	0	-11.592
Nck1	2	0.91202	0.91133	0.999995	752	0	-10.744	0.48426	0.4814	0.999995	376	0	-10.744
Adck3	4	0.1417	0.30017	0.991647	274	3	-7.016	0.48599	0.48423	0.999995	377	0	-7.016
Nup62	4	0.9895	0.99007	0.999995	838	0	-9.8804	0.4867	0.48489	0.999995	378	0	-9.8804
Smarca4	2	0.8844	0.88297	0.999995	723	0	-10.126	0.4872	0.4844	0.999995	379	0	-10.126
Ntpcr	4	0.55967	0.71404	0.999995	569	2	-7.2248	0.48811	0.48632	0.999995	380	0	-7.2248
Papss1	4	0.090143	0.22038	0.921411	217	3	-7.0938	0.48882	0.48709	0.999995	381	0	-7.0938
Prkab1	4	0.51786	0.68274	0.999995	552	1	-10.754	0.49023	0.48853	0.999995	382	0	-10.754
Speg	6	0.71912	0.86821	0.999995	652	2	-10.405	0.49223	0.49187	0.999995	383	0	-10.405
Ripk1	4	0.083525	0.2096	0.910734	208	3	-11.583	0.49234	0.49057	0.999995	384	0	-11.583
Gtf2h1	4	0.97836	0.97874	0.999995	823	0	-10.453	0.49655	0.49494	0.999995	385	0	-10.453
Stk36	4	0.041987	0.12481	0.902242	117	2	-11.212	0.49725	0.49555	0.999995	386	0	-11.212
Gsap	4	0.68684	0.81191	0.999995	646	2	-11.556	0.50142	0.49995	0.999995	387	0	-11.556
Mvk	4	0.9941	0.99439	0.999995	868	0	-10.173	0.50281	0.50136	0.999995	388	0	-10.173
Nrbp1	4	0.90842	0.91151	0.999995	749	1	-10.515	0.50488	0.50359	0.999995	389	0	-10.515
Npr2	4	0.24483	0.44602	0.999995	393	3	-8.9507	0.50557	0.50427	0.999995	390	0	-8.9507
Lamtor3	4	0.95155	0.95082	0.999995	794	0	-10.78	0.50832	0.50712	0.999995	391	0	-10.78
Ckm	4	0.58861	0.73646	0.999995	584	2	-11.471	0.50969	0.5083	0.999995	392	0	-11.471
Srm	4	0.96599	0.96609	0.999995	812	0	-8.7906	0.51106	0.50962	0.999995	393	0	-8.7906
Ak7	3	0.78201	0.79973	0.999995	673	1	-5.8433	0.5118	0.50955	0.999995	394	0	-5.8433
Prkcz	4	0.30878	0.52803	0.999995	451	3	-11.762	0.51379	0.51259	0.999995	395	0	-11.762
Mylk3	4	0.86931	0.8871	0.999995	709	1	-7.7513	0.51447	0.51338	0.999995	396	0	-7.7513
Mum1	2	0.88008	0.87871	0.999995	718	0	-10.867	0.51486	0.51213	0.999995	397	0	-10.867
Nuak2	4	0.27311	0.48213	0.999995	422	2	-4.455	0.51515	0.51411	0.999995	398	0	-4.455
Mlkl	4	0.17977	0.35672	0.995094	325	3	-11.658	0.51583	0.51473	0.999995	399	0	-11.658
Fgfrl1	4	0.27932	0.49053	0.999995	427	3	-7.4913	0.51651	0.51546	0.999995	400	0	-7.4913
Tk1	4	0.97056	0.97086	0.999995	814	0	-8.2558	0.51718	0.51611	0.999995	401	0	-8.2558
Tecpr1	2	0.74041	0.73803	0.999995	659	1	-11.007	0.5177	0.51493	0.999995	402	0	-11.007
Npr1	4	0.86231	0.88298	0.999995	703	1	-10.366	0.51786	0.51694	0.999995	403	0	-10.366
Csnk1a1	4	0.99226	0.99267	0.999995	850	0	-9.8292	0.51921	0.51823	0.999995	404	0	-9.8292
Mtor	6	0.9995	0.99951	0.999995	913	0	-9.0372	0.52046	0.52055	0.999995	405	0	-9.0372
Dnmbp	2	0.87917	0.87801	0.999995	716	0	-10.874	0.52135	0.51843	0.999995	406	0	-10.874
Itpkb	4	0.19785	0.3822	0.999995	345	2	-6.2585	0.5219	0.52094	0.999995	407	0	-6.2585
Irak4	4	0.60692	0.75026	0.999995	593	2	-10.475	0.52325	0.52239	0.999995	408	0	-10.475
Tssk3	4	0.78672	0.84756	0.999995	674	1	-10.513	0.52592	0.52524	0.999995	409	0	-10.513
Lmo7	2	0.87856	0.8774	0.999995	715	0	-10.88	0.52659	0.52364	0.999995	410	0	-10.88
Csf1r	4	0.9285	0.92793	0.999995	769	1	-4.9373	0.52726	0.52662	0.999995	411	0	-4.9373
Stk31	4	0.55247	0.70824	0.999995	565	2	-7.4431	0.52992	0.52896	0.999995	412	0	-7.4431
Pank2	4	0.056732	0.16103	0.909775	159	3	-11.462	0.53191	0.53077	0.999995	413	0	-11.462
Nek1	4	0.79592	0.85117	0.999995	677	1	-6.9602	0.53389	0.53265	0.999995	414	0	-6.9602
Pkn2	4	0.99182	0.99234	0.999995	847	0	-10.458	0.53455	0.53342	0.999995	415	0	-10.458
Map3k7	4	0.97457	0.97502	0.999995	820	0	-10.114	0.53521	0.53403	0.999995	416	0	-10.114
Map3k5	4	0.26692	0.47469	0.999995	416	3	-9.1758	0.53652	0.53543	0.999995	417	0	-9.1758
Crkl	4	0.9893	0.98983	0.999995	837	0	-10.27	0.53979	0.53865	0.999995	418	0	-10.27
Smg1	6	0.58747	0.79444	0.999995	583	1	-9.9175	0.54099	0.54102	0.999995	419	0	-9.9175
Fuk	4	0.3416	0.5539	0.999995	472	2	-11.424	0.5411	0.53978	0.999995	420	0	-11.424
Vrk1	4	0.98598	0.98636	0.999995	833	0	-10.275	0.54175	0.5403	0.999995	421	0	-10.275
Cks1b	4	0.97113	0.97143	0.999995	815	0	-10.46	0.5424	0.54101	0.999995	422	0	-10.46
Tkfc	4	0.5656	0.71862	0.999995	573	2	-7.3027	0.54305	0.5418	0.999995	423	0	-7.3027
Tk2	4	0.41986	0.61053	0.999995	511	2	-7.7178	0.54564	0.54446	0.999995	424	0	-7.7178
Atl3	2	0.61547	0.62817	0.999995	602	1	-9.7176	0.5457	0.54367	0.999995	425	0	-9.7176
Fxn	4	0.99212	0.99254	0.999995	849	0	-10.403	0.5479	0.54688	0.999995	426	0	-10.403
Dgka	4	0.21622	0.40765	0.999995	365	3	-11.448	0.54887	0.54778	0.999995	427	0	-11.448
Pik3r1	4	0.19884	0.38352	0.999995	346	2	-11.67	0.55016	0.54906	0.999995	428	0	-11.67
Fgfr2	4	0.68359	0.80955	0.999995	643	1	-10.233	0.55144	0.55031	0.999995	429	0	-10.233
Brsk1	4	0.86363	0.88372	0.999995	704	1	-4.8862	0.55208	0.55094	0.999995	430	0	-4.8862
Prkce	4	0.22087	0.41399	0.999995	371	3	-10.65	0.55336	0.55246	0.999995	431	0	-10.65
Erbb2	4	0.9799	0.9802	0.999995	824	0	-10.557	0.554	0.55308	0.999995	432	0	-10.557
Ttbk2	4	0.48979	0.66156	0.999995	540	2	-9.3781	0.55591	0.55528	0.999995	433	0	-9.3781
Csnk1e	4	0.22628	0.42087	0.999995	375	2	-9.0201	0.55781	0.5575	0.999995	434	0	-9.0201
Prps1	4	0.14923	0.3114	0.991647	288	2	-11.516	0.55971	0.55949	0.999995	435	0	-11.516
Trim28	4	0.26651	0.47425	0.999995	414	3	-10.717	0.5616	0.56134	0.999995	436	0	-10.717
Phka2	4	0.07083	0.18862	0.910734	187	3	-10.999	0.56349	0.56337	0.999995	437	0	-10.999
Pik3c3	4	0.23388	0.43134	0.999995	379	1	-10.194	0.56662	0.56655	0.999995	438	0	-10.194
Elf3	2	0.38596	0.46388	0.999995	497	1	-11.198	0.56672	0.5652	0.999995	439	0	-11.198
Hk3	4	0.36529	0.57097	0.999995	483	2	-7.9714	0.56724	0.56726	0.999995	440	0	-7.9714
Mark2	4	0.62744	0.76577	0.999995	606	1	-7.1595	0.56787	0.56789	0.999995	441	0	-7.1595
Pak2	4	0.84748	0.8751	0.999995	697	1	-9.4059	0.56911	0.56917	0.999995	442	0	-9.4059
Baz1b	4	0.05267	0.1509	0.909775	149	3	-11.479	0.57035	0.57028	0.999995	443	0	-11.479
Adrbk2	4	0.27261	0.48156	0.999995	421	2	-7.5535	0.57097	0.57072	0.999995	444	0	-7.5535
Raf1	4	0.99598	0.99617	0.999995	883	0	-5.1096	0.57221	0.57209	0.999995	445	0	-5.1096
Pparg	2	0.62322	0.6343	0.999995	605	1	-11.378	0.57266	0.57099	0.999995	446	0	-11.378
MAP2K4	1	0.4268	0.42699	0.999995	515	1	-11.791	0.5732	0.57385	0.999995	447	0	-11.791
Nek10	4	0.65401	0.78629	0.999995	620	1	-8.4209	0.57591	0.57561	0.999995	448	0	-8.4209
Chkb	4	0.30577	0.52429	0.999995	449	2	-11.301	0.57652	0.5761	0.999995	449	0	-11.301
Ptk2	6	0.74049	0.87672	0.999995	660	1	-11.124	0.5773	0.57696	0.999995	450	0	-11.124
Ern1	4	0.00045991	0.0018447	0.170455	10	3	-11.112	0.57836	0.57784	0.999995	451	0	-11.112
Deptor	2	0.42958	0.49242	0.999995	516	1	-8.2801	0.58046	0.57836	0.999995	452	0	-8.2801
Mpp1	4	0.88803	0.89822	0.999995	727	1	-10.9	0.58141	0.58091	0.999995	453	0	-10.9
Hipk3	4	0.057736	0.16328	0.909775	162	1	-5.9541	0.58202	0.58148	0.999995	454	0	-5.9541
Pim2	4	0.016896	0.054285	0.887697	52	2	-11.658	0.58262	0.58207	0.999995	455	0	-11.658
Epha7	4	0.12727	0.27793	0.965431	264	2	-9.1754	0.58806	0.58751	0.999995	456	0	-9.1754
Ms4a1	2	0.68961	0.69061	0.999995	647	1	-11.111	0.58837	0.58622	0.999995	457	0	-11.111
Pink1	4	0.17076	0.34337	0.993104	316	1	-8.1721	0.58866	0.58813	0.999995	458	0	-8.1721
Prps1l1	4	0.4927	0.66346	0.999995	541	2	-7.7915	0.59106	0.59067	0.999995	459	0	-7.7915
Mapk10	4	0.10704	0.24736	0.957098	235	2	-10.13	0.59166	0.59125	0.999995	460	0	-10.13
Scyl1	4	0.54525	0.70267	0.999995	561	2	-8.9997	0.59225	0.59178	0.999995	461	0	-8.9997
Tssk4	4	0.29176	0.5062	0.999995	439	3	-11.215	0.59285	0.59251	0.999995	462	0	-11.215
Ikzf3	2	0.63497	0.64376	0.999995	610	1	-11.141	0.59342	0.59147	0.999995	463	0	-11.141
Chek2	4	0.33301	0.54757	0.999995	468	1	-8.925	0.59463	0.59419	0.999995	464	0	-8.925
Stkld1	4	0.18538	0.3652	0.995094	333	3	-9.7162	0.59523	0.59468	0.999995	465	0	-9.7162
Sbk1	4	0.21163	0.40134	0.999995	358	2	-6.7187	0.59582	0.59531	0.999995	466	0	-6.7187
Fastkd3	4	0.29783	0.51416	0.999995	442	2	-11.158	0.59641	0.59586	0.999995	467	0	-11.158
Prkx	4	0.37695	0.57901	0.999995	490	2	-11.277	0.597	0.59643	0.999995	468	0	-11.277
Lck	4	0.30097	0.51835	0.999995	444	3	-8.561	0.60054	0.59979	0.999995	469	0	-8.561
Snx9	2	0.84951	0.84753	0.999995	698	0	-7.378	0.60065	0.59899	0.999995	470	0	-7.378
Atr	6	0.99966	0.99965	0.999995	916	0	-9.8853	0.6007	0.60026	0.999995	471	0	-9.8853
Cib4	4	0.07063	0.18828	0.910734	186	3	-8.3798	0.60113	0.60028	0.999995	472	0	-8.3798
Mark3	4	0.65324	0.78574	0.999995	619	2	-7.9511	0.60171	0.60084	0.999995	473	0	-7.9511
Sik3	4	0.096258	0.2298	0.944837	221	3	-5.6757	0.60405	0.6034	0.999995	474	0	-5.6757
Pfkfb4	4	0.83575	0.86935	0.999995	688	1	-10.682	0.60463	0.60394	0.999995	475	0	-10.682
Txk	4	0.1032	0.24137	0.949033	230	3	-11.407	0.60638	0.60571	0.999995	476	0	-11.407
Dgkh	4	0.7451	0.83154	0.999995	662	1	-8.2167	0.60754	0.60686	0.999995	477	0	-8.2167
Fer	4	0.03176	0.097447	0.902242	95	1	-10.65	0.60985	0.60924	0.999995	478	0	-10.65
Pfkfb2	4	0.18607	0.36616	0.995094	335	3	-10.801	0.61158	0.61105	0.999995	479	0	-10.801
Pak6	4	0.25847	0.46362	0.999995	409	3	-9.9692	0.61216	0.6116	0.999995	480	0	-9.9692
Prkra	4	0.65598	0.78781	0.999995	625	2	-8.3648	0.61273	0.6122	0.999995	481	0	-8.3648
Trim67	2	0.8396	0.8379	0.999995	689	0	-11.044	0.61384	0.61169	0.999995	482	0	-11.044
Mpp6	4	0.084898	0.21185	0.914059	210	3	-10.929	0.61388	0.61343	0.999995	483	0	-10.929
Pnck	4	0.098045	0.23244	0.944837	225	3	-11.713	0.61844	0.6179	0.999995	484	0	-11.713
Ephb1	4	0.08209	0.20715	0.910734	204	2	-8.8756	0.61957	0.61901	0.999995	485	0	-8.8756
Nek5	4	0.0079214	0.02712	0.790795	31	2	-6.9649	0.62014	0.61969	0.999995	486	0	-6.9649
Pkm	4	0.98965	0.9902	0.999995	839	0	-10.705	0.62296	0.62279	0.999995	487	0	-10.705
Trib3	4	0.49568	0.66594	0.999995	543	2	-11.174	0.6252	0.625	0.999995	488	0	-11.174
Jak2	4	0.82745	0.86524	0.999995	686	1	-9.2941	0.62632	0.62617	0.999995	489	0	-9.2941
Ak8	4	0.040479	0.12093	0.902242	113	3	-11.948	0.62688	0.62676	0.999995	490	0	-11.948
Musk	4	0.49798	0.6676	0.999995	544	2	-7.5536	0.62744	0.62723	0.999995	491	0	-7.5536
Pik3c2a	4	0.8031	0.854	0.999995	680	1	-10.575	0.62799	0.62781	0.999995	492	0	-10.575
Chuk	4	0.068449	0.18473	0.910734	183	3	-8.2272	0.62966	0.62932	0.999995	493	0	-8.2272
Vrk3	4	0.63664	0.77257	0.999995	612	2	-11.076	0.63022	0.62989	0.999995	494	0	-11.076
Pan3	4	0.28259	0.49446	0.999995	432	2	-10.272	0.63077	0.6304	0.999995	495	0	-10.272
Camk2a	4	0.48595	0.65856	0.999995	536	2	-5.2587	0.63518	0.63477	0.999995	496	0	-5.2587
Limk2	4	0.9686	0.9688	0.999995	813	0	-7.7562	0.63737	0.63682	0.999995	497	0	-7.7562
Pfkp	4	0.3907	0.58868	0.999995	501	2	-11.302	0.639	0.63845	0.999995	498	0	-11.302
Ptk2b	4	0.84461	0.87364	0.999995	693	1	-10.791	0.64009	0.63957	0.999995	499	0	-10.791
Mink1	4	0.93105	0.93043	0.999995	772	1	-8.5443	0.64118	0.64078	0.999995	500	0	-8.5443
Twf2	4	0.91412	0.91583	0.999995	754	1	-7.2229	0.64172	0.64128	0.999995	501	0	-7.2229
Pank3	4	0.67868	0.80549	0.999995	638	2	-8.3847	0.64226	0.6419	0.999995	502	0	-8.3847
Wnt5a	2	0.82635	0.82427	0.999995	685	0	-11.087	0.64374	0.64146	0.999995	503	0	-11.087
Igfn1	4	0.14774	0.30919	0.991647	284	3	-7.9003	0.64388	0.64381	0.999995	504	0	-7.9003
Trpm6	4	0.17393	0.34828	0.993252	320	2	-8.8392	0.64496	0.64493	0.999995	505	0	-8.8392
Pacsin1	4	0.067862	0.18372	0.910734	181	3	-9.6643	0.6471	0.64689	0.999995	506	0	-9.6643
Igf1r	4	0.63353	0.77036	0.999995	609	1	-10.832	0.64764	0.64731	0.999995	507	0	-10.832
Etnk2	4	0.11474	0.25898	0.958455	245	3	-9.3422	0.64817	0.64779	0.999995	508	0	-9.3422
Aldh1a3	2	0.67361	0.67646	0.999995	635	1	-7.8735	0.64826	0.6464	0.999995	509	0	-7.8735
Ilk	4	0.97162	0.97195	0.999995	816	0	-10.59	0.65189	0.65168	0.999995	510	0	-10.59
Pmvk	4	0.7998	0.85268	0.999995	678	1	-10.983	0.65295	0.65273	0.999995	511	0	-10.983
Camkk2	4	0.28435	0.49686	0.999995	434	3	-11.466	0.65401	0.65378	0.999995	512	0	-11.466
Csnk2a2	6	0.38052	0.64262	0.999995	493	2	-5.8728	0.65596	0.65585	0.999995	513	0	-5.8728
Maml2	2	0.34925	0.44093	0.999995	475	1	-11.583	0.65756	0.65559	0.999995	514	0	-11.583
Mapkapk3	4	0.16077	0.32817	0.991647	301	3	-6.7546	0.65768	0.65748	0.999995	515	0	-6.7546
Mpp7	4	0.10747	0.24817	0.957098	236	3	-10.458	0.65821	0.65793	0.999995	516	0	-10.458
Cdk6	4	0.23866	0.43786	0.999995	385	2	-10.854	0.65977	0.65954	0.999995	517	0	-10.854
Dstyk	4	0.61312	0.75476	0.999995	598	2	-11.2	0.66237	0.66208	0.999995	518	0	-11.2
Map3k15	4	0.6721	0.80042	0.999995	632	1	-10.975	0.66289	0.6625	0.999995	519	0	-10.975
Brd2	4	0.90223	0.90713	0.999995	741	1	-11.022	0.6634	0.66295	0.999995	520	0	-11.022
Plxna4	4	0.072185	0.19075	0.910734	189	1	-5.1862	0.66443	0.66394	0.999995	521	0	-5.1862
Pik3c2b	4	0.083186	0.20899	0.910734	206	2	-7.3586	0.66495	0.66458	0.999995	522	0	-7.3586
Adpgk	4	0.073668	0.19302	0.910734	193	3	-11.483	0.66598	0.66563	0.999995	523	0	-11.483
Fgfr4	4	0.60696	0.75031	0.999995	594	2	-11.016	0.66649	0.6662	0.999995	524	0	-11.016
Tm4sf1	2	0.80153	0.79844	0.999995	679	0	-11.398	0.66959	0.66743	0.999995	525	0	-11.398
Arsg	4	0.52859	0.69055	0.999995	555	2	-9.6438	0.67058	0.67036	0.999995	526	0	-9.6438
Stk25	4	0.18037	0.35739	0.995094	327	2	-11.399	0.6721	0.67192	0.999995	527	0	-11.399
Nme5	4	0.077103	0.19886	0.910734	198	2	-10.357	0.67362	0.67345	0.999995	528	0	-10.357
Alk	4	0.1156	0.26037	0.958475	247	3	-11.589	0.67563	0.67557	0.999995	529	0	-11.589
Csnk1g2	4	0.36769	0.57265	0.999995	484	2	-11.126	0.67713	0.67695	0.999995	530	0	-11.126
Frk	4	0.86727	0.88602	0.999995	707	1	-9.2328	0.67813	0.67774	0.999995	531	0	-9.2328
Map3k4	4	0.56662	0.71951	0.999995	574	1	-11.133	0.67913	0.67872	0.999995	532	0	-11.133
Ttbk1	4	0.60054	0.74569	0.999995	590	2	-11.735	0.67963	0.67934	0.999995	533	0	-11.735
Gk2	4	0.036453	0.11016	0.902242	104	3	-11.008	0.68013	0.67987	0.999995	534	0	-11.008
Ip6k1	4	0.42219	0.61219	0.999995	513	1	-6.2197	0.68062	0.68028	0.999995	535	0	-6.2197
Matk	4	0.44658	0.63023	0.999995	519	2	-8.7749	0.68112	0.68075	0.999995	536	0	-8.7749
Mark1	4	0.8952	0.90243	0.999995	737	1	-11.144	0.68359	0.68318	0.999995	537	0	-11.144
Camk1g	4	0.65585	0.78773	0.999995	623	1	-7.7432	0.68458	0.68409	0.999995	538	0	-7.7432
Cdk16	4	0.064426	0.17815	0.910734	176	3	-11.733	0.68507	0.68474	0.999995	539	0	-11.733
Aurkc	4	0.69956	0.81654	0.999995	648	1	-10.6	0.68605	0.68575	0.999995	540	0	-10.6
Wnk1	4	0.018416	0.05885	0.887697	60	3	-11.045	0.68898	0.68857	0.999995	541	0	-11.045
Acvr1c	4	0.64172	0.77639	0.999995	615	1	-6.663	0.68947	0.68897	0.999995	542	0	-6.663
Pomk	4	0.63682	0.77268	0.999995	613	2	-7.5756	0.69044	0.69013	0.999995	543	0	-7.5756
Eif2ak3	4	0.35936	0.56624	0.999995	481	2	-10.979	0.69238	0.69237	0.999995	544	0	-10.979
Rps6ka6	4	0.17376	0.348	0.993252	318	3	-11.598	0.69382	0.69361	0.999995	545	0	-11.598
Uckl1	4	0.27433	0.48378	0.999995	424	3	-8.7525	0.69526	0.69535	0.999995	546	0	-8.7525
Plk3	4	0.40654	0.6006	0.999995	507	2	-7.9786	0.69574	0.69586	0.999995	547	0	-7.9786
Pkn3	4	0.61573	0.75671	0.999995	604	2	-8.7121	0.69622	0.69638	0.999995	548	0	-8.7121
Stk35	4	0.13008	0.28216	0.969196	267	3	-11.634	0.69813	0.69817	0.999995	549	0	-11.634
Ror1	4	0.37358	0.57676	0.999995	487	2	-11.05	0.69861	0.69868	0.999995	550	0	-11.05
Trib2	4	0.017593	0.05639	0.887697	57	3	-6.7737	0.7005	0.70093	0.999995	551	0	-6.7737
Pck2	4	0.25613	0.46051	0.999995	408	1	-8.788	0.70286	0.70307	0.999995	552	0	-8.788
Pdk4	4	0.93945	0.93849	0.999995	781	0	-11.395	0.70333	0.70348	0.999995	553	0	-11.395
Pgm2l1	4	0.28383	0.49622	0.999995	433	2	-10.498	0.7038	0.704	0.999995	554	0	-10.498
Pxk	4	0.98328	0.98363	0.999995	829	0	-8.562	0.70474	0.70478	0.999995	555	0	-8.562
Gck	4	0.085456	0.21269	0.914059	211	3	-7.3162	0.70521	0.70512	0.999995	556	0	-7.3162
Flt4	4	0.32156	0.53928	0.999995	460	2	-9.5451	0.70568	0.70547	0.999995	557	0	-9.5451
Map2k4	5	0.56528	0.75824	0.999995	572	2	-10.744	0.7062	0.70688	0.999995	558	0	-10.744
Bmpr1b	4	0.2118	0.40149	0.999995	359	3	-11.564	0.708	0.70764	0.999995	559	0	-11.564
Rps6ka5	4	0.082249	0.20741	0.910734	205	3	-11.675	0.70847	0.70827	0.999995	560	0	-11.675
Pim1	4	0.17809	0.354	0.995094	322	3	-11.048	0.70893	0.70873	0.999995	561	0	-11.048
Slk	4	0.71944	0.82275	0.999995	653	1	-8.746	0.70986	0.70972	0.999995	562	0	-8.746
Fastkd1	4	0.50792	0.67532	0.999995	549	2	-8.6811	0.71078	0.71067	0.999995	563	0	-8.6811
Bmpr1a	4	0.22576	0.4203	0.999995	374	3	-11.09	0.71354	0.71331	0.999995	564	0	-11.09
Taok3	4	0.74215	0.83031	0.999995	661	1	-8.6273	0.71445	0.71409	0.999995	565	0	-8.6273
Ulk2	4	0.14333	0.30271	0.991647	277	3	-11.569	0.71763	0.7172	0.999995	566	0	-11.569
Rev1	2	0.67628	0.67878	0.999995	636	1	-11.475	0.71884	0.71677	0.999995	567	0	-11.475
Calm3	4	0.68023	0.80671	0.999995	640	2	-10.957	0.71899	0.71873	0.999995	568	0	-10.957
Dclk2	4	0.43951	0.62515	0.999995	518	2	-11.323	0.72213	0.72202	0.999995	569	0	-11.323
Bmp2k	4	0.26041	0.46609	0.999995	411	3	-11.008	0.72481	0.7249	0.999995	570	0	-11.008
Map3k19	4	0.043119	0.12758	0.902242	120	2	-11.453	0.72547	0.72558	0.999995	571	0	-11.453
Pkdcc	4	0.020299	0.064281	0.887697	67	3	-10.293	0.72614	0.72622	0.999995	572	0	-10.293
Srms	4	0.14195	0.30057	0.991647	275	2	-11.022	0.72746	0.72745	0.999995	573	0	-11.022
Stk39	4	0.14801	0.30955	0.991647	285	3	-11.332	0.7279	0.72787	0.999995	574	0	-11.332
Nme4	4	0.8775	0.89201	0.999995	714	1	-7.7281	0.72834	0.72836	0.999995	575	0	-7.7281
Card11	4	0.18231	0.36046	0.995094	329	3	-11.873	0.72966	0.72942	0.999995	576	0	-11.873
Jak3	4	0.47053	0.64763	0.999995	529	2	-9.6331	0.73097	0.73075	0.999995	577	0	-9.6331
Rbks	4	0.75825	0.83636	0.999995	664	1	-5.8382	0.73272	0.73238	0.999995	578	0	-5.8382
Sephs2	4	0.47885	0.65346	0.999995	533	2	-11.101	0.73358	0.73328	0.999995	579	0	-11.101
Ippk	3	0.10784	0.23723	0.949033	237	2	-5.2462	0.7341	0.73497	0.999995	580	0	-5.2462
Riok3	4	0.91632	0.91774	0.999995	758	1	-11.144	0.73445	0.73428	0.999995	581	0	-11.144
Fn3k	4	0.53497	0.69495	0.999995	558	2	-10.156	0.73488	0.73483	0.999995	582	0	-10.156
Plk5	4	0.63524	0.77157	0.999995	611	2	-11.235	0.73789	0.73766	0.999995	583	0	-11.235
Hkdc1	4	0.59538	0.74158	0.999995	589	2	-7.1795	0.73832	0.73811	0.999995	584	0	-7.1795
Lrpprc	4	0.21437	0.40509	0.999995	361	3	-11.268	0.73875	0.73853	0.999995	585	0	-11.268
Phkg1	4	0.19598	0.37953	0.999995	342	3	-11.323	0.74088	0.74059	0.999995	586	0	-11.323
Map4k5	4	0.087029	0.21524	0.914799	213	3	-9.1382	0.7413	0.74102	0.999995	587	0	-9.1382
Pik3cg	4	0.22143	0.41466	0.999995	372	3	-11.691	0.74172	0.74148	0.999995	588	0	-11.691
Prkacb	4	0.61559	0.75669	0.999995	603	2	-6.854	0.74257	0.74243	0.999995	589	0	-6.854
Hk2	4	0.029542	0.091249	0.902242	90	3	-9.7526	0.74299	0.74279	0.999995	590	0	-9.7526
Zap70	4	0.20869	0.3967	0.999995	355	1	-11.192	0.74384	0.74374	0.999995	591	0	-11.192
Prkaca	4	0.28099	0.49266	0.999995	429	3	-6.6794	0.74426	0.74408	0.999995	592	0	-6.6794
Atmin	4	0.32172	0.53935	0.999995	461	1	-10.965	0.74468	0.7446	0.999995	593	0	-10.965
Camk1d	4	0.59103	0.73834	0.999995	586	2	-8.1148	0.7451	0.74511	0.999995	594	0	-8.1148
Sh3bp5	4	0.98312	0.98347	0.999995	828	0	-5.3928	0.74635	0.74632	0.999995	595	0	-5.3928
Cad	4	0.065159	0.17944	0.910734	177	3	-9.2654	0.7476	0.74774	0.999995	596	0	-9.2654
Cdk2	4	0.30172	0.51926	0.999995	447	2	-10.897	0.74802	0.74819	0.999995	597	0	-10.897
Bmx	4	0.35547	0.56331	0.999995	478	2	-8.8495	0.74843	0.74865	0.999995	598	0	-8.8495
Map3k11	4	0.14454	0.30436	0.991647	280	3	-11.409	0.75009	0.75045	0.999995	599	0	-11.409
Tgfbr1	4	0.039061	0.11701	0.902242	109	3	-8.1881	0.7505	0.75088	0.999995	600	0	-8.1881
Adck4	4	0.76206	0.83778	0.999995	665	1	-11.239	0.75133	0.75177	0.999995	601	0	-11.239
Slamf6	4	0.37962	0.581	0.999995	492	1	-7.6115	0.75174	0.75208	0.999995	602	0	-7.6115
Pak4	4	0.19177	0.37378	0.999995	338	3	-11.028	0.75236	0.75275	0.999995	603	0	-11.028
Cdk12	4	0.94369	0.94272	0.999995	784	0	-10.855	0.75236	0.75275	0.999995	604	0	-10.855
Alpk1	4	0.063268	0.17607	0.910734	174	3	-10.208	0.75338	0.75376	0.999995	605	0	-10.208
Tnfrsf14	7	0.019422	0.080436	0.902242	65	5	-11.252	0.75352	0.7528	0.999995	606	0	-11.252
Grk4	4	0.30882	0.52805	0.999995	452	2	-7.6776	0.7546	0.7549	0.999995	607	0	-7.6776
Zfp775	2	0.2452	0.37653	0.999995	394	2	-11.308	0.7548	0.75199	0.999995	608	0	-11.308
Dmpk	4	0.16188	0.32992	0.991647	304	3	-11.483	0.75623	0.75637	0.999995	609	0	-11.483
Cdk5	4	0.24341	0.44418	0.999995	392	2	-11.11	0.75664	0.75679	0.999995	610	0	-11.11
Bcr	4	0.10095	0.23749	0.949033	227	3	-11.46	0.75744	0.75764	0.999995	611	0	-11.46
Agk	4	0.20508	0.39163	0.999995	352	2	-11.53	0.75825	0.75854	0.999995	612	0	-11.53
Prps2	4	0.00056754	0.0023072	0.176573	12	3	-12.1	0.75865	0.75897	0.999995	613	0	-12.1
Ak1	4	0.14417	0.30384	0.991647	279	3	-11.154	0.75906	0.75944	0.999995	614	0	-11.154
Prkag3	4	0.16186	0.32988	0.991647	303	2	-9.2977	0.76026	0.7608	0.999995	615	0	-9.2977
Ephb6	4	0.076771	0.19842	0.910734	197	3	-11.671	0.76146	0.76192	0.999995	616	0	-11.671
Rps6kb1	4	0.94757	0.94667	0.999995	787	0	-7.6349	0.76542	0.76593	0.999995	617	0	-7.6349
Epha10	4	0.0329	0.10047	0.902242	97	3	-7.247	0.7666	0.76701	0.999995	618	0	-7.247
Trib1	4	0.31998	0.53797	0.999995	459	2	-11.206	0.767	0.76748	0.999995	619	0	-11.206
Stradb	4	0.3946	0.59168	0.999995	503	2	-11.194	0.76837	0.7689	0.999995	620	0	-11.194
Cdc42bpg	4	0.19282	0.37522	0.999995	339	3	-11.549	0.76973	0.77016	0.999995	621	0	-11.549
Aldh18a1	4	0.572	0.72344	0.999995	576	2	-7.7058	0.77012	0.77058	0.999995	622	0	-7.7058
Pi4k2a	4	0.66279	0.79315	0.999995	626	2	-10.743	0.77128	0.77195	0.999995	623	0	-10.743
Mpp5	4	0.60787	0.75107	0.999995	595	2	-9.5041	0.77244	0.77325	0.999995	624	0	-9.5041
Itpkc	4	0.049886	0.14402	0.902242	142	3	-11.023	0.7734	0.77431	0.999995	625	0	-11.023
Prkcg	4	0.045453	0.13339	0.902242	127	3	-10.674	0.77512	0.77598	0.999995	626	0	-10.674
Erbb4	4	0.11263	0.25581	0.958455	242	3	-9.3713	0.77626	0.77707	0.999995	627	0	-9.3713
Sgk1	4	0.37254	0.57604	0.999995	486	2	-11.274	0.77778	0.77855	0.999995	628	0	-11.274
Pdk1	4	0.11208	0.25511	0.958455	241	3	-7.8476	0.77891	0.77975	0.999995	629	0	-7.8476
Nme1	4	0.47825	0.65299	0.999995	532	2	-11.083	0.77967	0.78039	0.999995	630	0	-11.083
Trim33	4	0.18037	0.35739	0.995094	326	2	-11.509	0.78042	0.78116	0.999995	631	0	-11.509
Dyrk3	4	0.54564	0.70308	0.999995	562	1	-11.694	0.78154	0.78231	0.999995	632	0	-11.694
Map2k3	4	0.11029	0.25238	0.957098	239	3	-11.374	0.78266	0.7835	0.999995	633	0	-11.374
Wnk4	4	0.19669	0.38052	0.999995	344	3	-8.1074	0.78377	0.78463	0.999995	634	0	-8.1074
Pak3	4	0.083678	0.20994	0.910734	209	3	-11.434	0.78414	0.78503	0.999995	635	0	-11.434
Mcl1	2	0.21576	0.33699	0.991647	364	2	-11.512	0.78424	0.78115	0.999995	636	0	-11.512
Pms2	2	0.21494	0.33601	0.991647	362	2	-11.318	0.78506	0.782	0.999995	637	0	-11.318
Kit	4	0.05997	0.1687	0.910734	168	3	-7.486	0.78562	0.78622	0.999995	638	0	-7.486
Tesk1	4	0.13611	0.29177	0.99116	271	3	-9.979	0.78599	0.78652	0.999995	639	0	-9.979
Dguok	4	0.14715	0.30829	0.991647	282	1	-10.9	0.78672	0.7873	0.999995	640	0	-10.9
Mapk12	4	0.11928	0.26579	0.961668	253	3	-10.532	0.78782	0.78845	0.999995	641	0	-10.532
Ick	4	0.86572	0.88504	0.999995	705	1	-11.494	0.78855	0.78913	0.999995	642	0	-11.494
Grk6	4	0.098423	0.23314	0.944837	226	2	-11.103	0.78928	0.7898	0.999995	643	0	-11.103
Tec	4	0.068966	0.18554	0.910734	184	2	-10.872	0.79	0.79068	0.999995	644	0	-10.872
Ksr2	5	0.034895	0.11788	0.902242	100	3	-10.109	0.79209	0.79268	0.999995	645	0	-10.109
Dyrk2	4	0.15851	0.32461	0.991647	299	2	-11.568	0.79253	0.79309	0.999995	646	0	-11.568
Alpk3	4	0.19629	0.38001	0.999995	343	2	-10.835	0.79325	0.79388	0.999995	647	0	-10.835
Myo3b	4	0.42187	0.61198	0.999995	512	2	-9.6557	0.79397	0.79451	0.999995	648	0	-9.6557
Slx4	2	0.2053	0.32258	0.991647	353	2	-11.318	0.7947	0.79175	0.999995	649	0	-11.318
Cdkl4	4	0.15982	0.3267	0.991647	300	3	-11.337	0.79539	0.79572	0.999995	650	0	-11.337
Srpk1	4	0.15233	0.31585	0.991647	292	2	-7.8056	0.7961	0.79661	0.999995	651	0	-7.8056
Ak5	4	0.23281	0.42973	0.999995	377	3	-9.824	0.79752	0.79819	0.999995	652	0	-9.824
Etnk1	4	0.072851	0.19177	0.910734	191	3	-11.684	0.79857	0.79924	0.999995	653	0	-11.684
Clk1	4	0.79539	0.8509	0.999995	676	1	-8.5515	0.79892	0.79948	0.999995	654	0	-8.5515
Fancm	2	0.20082	0.3165	0.991647	349	2	-7.7836	0.79918	0.79615	0.999995	655	0	-7.7836
Trim24	4	0.23396	0.43144	0.999995	380	3	-11.178	0.80293	0.80318	0.999995	656	0	-11.178
Prkar1b	4	0.16752	0.3384	0.992626	311	3	-11.469	0.80293	0.80318	0.999995	657	0	-11.469
Tlk2	4	0.072444	0.19118	0.910734	190	3	-11.072	0.80345	0.80369	0.999995	658	0	-11.072
Csnk1g3	4	0.3191	0.53737	0.999995	458	2	-11.032	0.80379	0.80406	0.999995	659	0	-11.032
Phkg2	4	0.049298	0.14275	0.902242	138	2	-9.3629	0.80414	0.80444	0.999995	660	0	-9.3629
Gucy2f	4	0.019024	0.060335	0.887697	63	3	-10.664	0.80722	0.80755	0.999995	661	0	-10.664
Src	4	0.12726	0.27791	0.965431	263	3	-11.362	0.80857	0.80907	0.999995	662	0	-11.362
Akt3	4	0.40099	0.59653	0.999995	504	2	-11.108	0.80891	0.80939	0.999995	663	0	-11.108
Mapkapk2	4	0.12952	0.28128	0.969196	266	3	-11.642	0.80992	0.81044	0.999995	664	0	-11.642
Pim3	4	0.93588	0.93502	0.999995	774	1	-11.042	0.8106	0.81122	0.999995	665	0	-11.042
Prkca	4	0.024227	0.076107	0.889282	81	3	-9.1909	0.81127	0.81183	0.999995	666	0	-9.1909
Gucy2c	4	0.55694	0.71187	0.999995	567	2	-10.394	0.81327	0.81403	0.999995	667	0	-10.394
Mapk3	5	0.097456	0.25088	0.957098	223	3	-7.6505	0.81436	0.81482	0.999995	668	0	-7.6505
Hk1	4	0.65585	0.78773	0.999995	624	1	-11.283	0.81459	0.81544	0.999995	669	0	-11.283
Prkd1	4	0.18589	0.36593	0.995094	334	3	-11.337	0.81689	0.81793	0.999995	670	0	-11.337
Prkch	4	0.022528	0.070883	0.887697	76	3	-11.026	0.81787	0.81891	0.999995	671	0	-11.026
Gk5	4	0.057792	0.16344	0.909775	163	3	-9.1568	0.82014	0.82094	0.999995	672	0	-9.1568
Flt3	4	0.28688	0.50001	0.999995	435	3	-9.3342	0.82046	0.82125	0.999995	673	0	-9.3342
Ephb3	4	0.15748	0.32317	0.991647	298	1	-7.2326	0.82143	0.8223	0.999995	674	0	-7.2326
Atm	6	0.2309	0.47468	0.999995	376	3	-10.775	0.8216	0.82209	0.999995	675	0	-10.775
Lrrk1	4	0.046071	0.13505	0.902242	129	3	-11.522	0.82175	0.82258	0.999995	676	0	-11.522
Rnasel	4	0.61264	0.75445	0.999995	597	2	-6.3231	0.82557	0.82613	0.999995	677	0	-6.3231
Fastkd2	4	0.14229	0.30102	0.991647	276	3	-11.475	0.82683	0.8274	0.999995	678	0	-11.475
Yes1	4	0.18807	0.36895	0.999747	336	2	-11.303	0.82714	0.82768	0.999995	679	0	-11.303
Stk26	4	0.25437	0.45822	0.999995	406	3	-11.252	0.82745	0.82791	0.999995	680	0	-11.252
Acvr2a	4	0.023354	0.073401	0.889282	79	3	-11.541	0.82777	0.82829	0.999995	681	0	-11.541
Ulk3	4	0.020463	0.064763	0.887697	68	3	-11.528	0.82808	0.8286	0.999995	682	0	-11.528
Blk	4	0.37462	0.57749	0.999995	488	2	-9.9842	0.82932	0.82972	0.999995	683	0	-9.9842
Flt1	4	0.043889	0.12972	0.902242	122	3	-11.431	0.82994	0.8304	0.999995	684	0	-11.431
Prkag2	4	0.58131	0.73052	0.999995	581	2	-11.134	0.83025	0.83075	0.999995	685	0	-11.134
Ckmt2	4	0.66675	0.79632	0.999995	627	1	-9.6935	0.83087	0.83136	0.999995	686	0	-9.6935
Wnk3	4	0.70847	0.81921	0.999995	649	1	-11.018	0.83118	0.83164	0.999995	687	0	-11.018
Shprh	2	0.16786	0.27082	0.961668	312	2	-9.878	0.83214	0.83053	0.999995	688	0	-9.878
Acvr1	4	0.23998	0.43968	0.999995	387	2	-11.066	0.83424	0.83471	0.999995	689	0	-11.066
Map2k2	4	0.035178	0.1065	0.902242	101	2	-9.7801	0.83605	0.8364	0.999995	690	0	-9.7801
Dclk3	4	0.48029	0.65457	0.999995	534	2	-6.9001	0.83665	0.83704	0.999995	691	0	-6.9001
Mapk14	4	0.48882	0.66096	0.999995	537	2	-6.8702	0.83725	0.83766	0.999995	692	0	-6.8702
Srpk3	4	0.25285	0.45601	0.999995	403	2	-10.315	0.83785	0.83832	0.999995	693	0	-10.315
Nmrk1	4	0.35684	0.56436	0.999995	480	2	-8.1162	0.83815	0.83856	0.999995	694	0	-8.1162
Insrr	4	0.0023405	0.0087712	0.405227	20	3	-11.896	0.83934	0.83977	0.999995	695	0	-11.896
Mapk7	4	0.20927	0.3975	0.999995	356	3	-9.5077	0.83993	0.84047	0.999995	696	0	-9.5077
Cdk20	4	0.10268	0.24042	0.949033	229	3	-10.109	0.84082	0.84128	0.999995	697	0	-10.109
Pik3c2g	4	0.026765	0.083299	0.902242	84	3	-11.5	0.84111	0.84162	0.999995	698	0	-11.5
Map2k5	6	0.57472	0.78543	0.999995	578	3	-9.1198	0.84184	0.84244	0.999995	699	0	-9.1198
Galk2	4	0.50945	0.67642	0.999995	550	2	-10.687	0.84199	0.84259	0.999995	700	0	-10.687
Fgfr3	4	0.14858	0.31039	0.991647	287	2	-11.303	0.84403	0.8447	0.999995	701	0	-11.303
Plau	4	0.1032	0.24137	0.949033	231	3	-11.555	0.84519	0.84585	0.999995	702	0	-11.555
Ephb4	4	0.080994	0.20543	0.910734	201	2	-11.736	0.84548	0.84616	0.999995	703	0	-11.736
Onecut1	2	0.15414	0.25169	0.957098	295	2	-10.165	0.84586	0.84416	0.999995	704	0	-10.165
Map3k9	4	0.0045939	0.016416	0.561785	27	3	-9.8096	0.84605	0.84663	0.999995	705	0	-9.8096
Tie1	4	0.048033	0.13983	0.902242	135	3	-11.235	0.84677	0.84742	0.999995	706	0	-11.235
Ryk	4	0.047634	0.13879	0.902242	133	1	-11.06	0.84777	0.84833	0.999995	707	0	-11.06
Epha8	4	0.044949	0.13224	0.902242	125	3	-10.977	0.84805	0.84863	0.999995	708	0	-10.977
Pip5kl1	4	0.44935	0.63212	0.999995	521	2	-11.556	0.84834	0.84888	0.999995	709	0	-11.556
Cerkl	4	0.1791	0.35562	0.995094	324	3	-11.352	0.84947	0.84999	0.999995	710	0	-11.352
Fgr	4	0.01122	0.037628	0.818288	42	3	-10.013	0.85018	0.85076	0.999995	711	0	-10.013
Adk	4	0.029514	0.09115	0.902242	89	3	-8.6602	0.8506	0.85119	0.999995	712	0	-8.6602
Tlk1	4	0.30922	0.52853	0.999995	453	3	-11.38	0.85116	0.85167	0.999995	713	0	-11.38
Stk10	4	0.64657	0.7804	0.999995	616	1	-11.156	0.85228	0.85271	0.999995	714	0	-11.156
Aatk	4	0.18084	0.3581	0.995094	328	3	-11.662	0.85283	0.85319	0.999995	715	0	-11.662
Epha2	4	0.0001386	0.00057556	0.088636	6	3	-11.551	0.85311	0.85349	0.999995	716	0	-11.551
Ak3	4	0.00058433	0.0023465	0.176573	13	3	-11.617	0.85394	0.85432	0.999995	717	0	-11.617
Ak4	4	0.682	0.80816	0.999995	642	2	-10.617	0.85504	0.85557	0.999995	718	0	-10.617
Clk2	4	0.12304	0.27164	0.961668	257	2	-10.141	0.85723	0.85757	0.999995	719	0	-10.141
Mapk15	4	0.38966	0.58805	0.999995	500	2	-10.002	0.85804	0.85838	0.999995	720	0	-10.002
Mpp3	4	0.21797	0.41027	0.999995	367	3	-11.28	0.85858	0.85897	0.999995	721	0	-11.28
Brdt	4	0.15582	0.32089	0.991647	296	3	-11.617	0.85992	0.86017	0.999995	722	0	-11.617
Morn2	4	0.14409	0.30375	0.991647	278	3	-7.3537	0.86046	0.8607	0.999995	723	0	-7.3537
Amhr2	4	0.045379	0.13326	0.902242	126	3	-11.143	0.86099	0.86117	0.999995	724	0	-11.143
Nme2	4	0.16268	0.33108	0.991647	305	3	-11.225	0.86179	0.86192	0.999995	725	0	-11.225
Ptk7	4	0.14499	0.30503	0.991647	281	3	-11.653	0.86284	0.86297	0.999995	726	0	-11.653
Morn1	4	0.27557	0.48564	0.999995	425	3	-10.699	0.86363	0.86377	0.999995	727	0	-10.699
Tek	4	0.52992	0.69146	0.999995	557	1	-11.132	0.86468	0.86491	0.999995	728	0	-11.132
Cdc42bpa	4	0.18512	0.36467	0.995094	332	2	-7.9601	0.86727	0.86772	0.999995	729	0	-7.9601
Abcc1	4	0.24999	0.45264	0.999995	401	3	-11.251	0.86906	0.86947	0.999995	730	0	-11.251
Loxl2	2	0.13035	0.21682	0.914799	268	2	-10.232	0.86965	0.86851	0.999995	731	0	-10.232
Map4k4	4	0.14756	0.30888	0.991647	283	3	-11.612	0.87007	0.8705	0.999995	732	0	-11.612
Rps6kb2	4	0.21651	0.40805	0.999995	366	1	-9.9371	0.87108	0.87147	0.999995	733	0	-9.9371
Sgk3	4	0.23821	0.43726	0.999995	382	3	-11.272	0.87158	0.87193	0.999995	734	0	-11.272
Braf	4	0.38395	0.5841	0.999995	496	2	-11.442	0.87183	0.87227	0.999995	735	0	-11.442
Nek3	4	0.095174	0.22832	0.944837	218	3	-9.2949	0.87333	0.87378	0.999995	736	0	-9.2949
Stk3	4	0.35031	0.56004	0.999995	477	2	-9.7455	0.87407	0.87454	0.999995	737	0	-9.7455
Mapk11	4	0.32821	0.54397	0.999995	464	2	-11.264	0.87432	0.87474	0.999995	738	0	-11.264
Cd2	4	0.15635	0.32163	0.991647	297	3	-7.7194	0.87481	0.87536	0.999995	739	0	-7.7194
Mast1	4	0.1338	0.28829	0.982942	270	3	-11.455	0.87543	0.87594	0.999995	740	0	-11.455
Prkd2	4	0.062722	0.17511	0.910734	173	3	-11.167	0.87604	0.87668	0.999995	741	0	-11.167
Pck1	4	0.61454	0.75587	0.999995	600	2	-8.8698	0.87701	0.87752	0.999995	742	0	-8.8698
Plk2	4	0.073055	0.19207	0.910734	192	3	-10.288	0.87798	0.87849	0.999995	743	0	-10.288
Mknk1	4	0.2484	0.45077	0.999995	400	3	-11.6	0.87966	0.88009	0.999995	744	0	-11.6
Cdkl3	4	0.24604	0.44757	0.999995	395	3	-9.6342	0.8799	0.88036	0.999995	745	0	-9.6342
Stk38l	4	0.55591	0.71083	0.999995	566	2	-11.585	0.88037	0.88076	0.999995	746	0	-11.585
Irak2	4	0.34798	0.55845	0.999995	473	2	-11.626	0.88085	0.88139	0.999995	747	0	-11.626
Clk3	4	0.20082	0.38604	0.999995	348	2	-10.894	0.88132	0.88183	0.999995	748	0	-10.894
Irak1	4	0.074285	0.19385	0.910734	195	3	-11.55	0.88203	0.8824	0.999995	749	0	-11.55
Tgfbi	2	0.1169	0.1972	0.910734	248	2	-11.387	0.8831	0.88178	0.999995	750	0	-11.387
Kdr	4	0.086288	0.21402	0.914799	212	3	-11.194	0.88425	0.88441	0.999995	751	0	-11.194
Cib1	4	0.13236	0.28581	0.978098	269	3	-9.912	0.8846	0.88468	0.999995	752	0	-9.912
Prkd3	4	0.11986	0.26667	0.961668	254	3	-11.428	0.88506	0.88521	0.999995	753	0	-11.428
Pank1	4	0.53774	0.69696	0.999995	559	2	-11.699	0.88552	0.88557	0.999995	754	0	-11.699
Eef2k	4	0.88893	0.89869	0.999995	730	1	-11.414	0.88621	0.88624	0.999995	755	0	-11.414
Camkv	4	0.24761	0.44979	0.999995	399	3	-11.783	0.88938	0.88929	0.999995	756	0	-11.783
Map2k7	4	0.10481	0.24378	0.954449	233	3	-11.523	0.88961	0.88954	0.999995	757	0	-11.523
Pi4kb	4	0.59176	0.7388	0.999995	587	2	-11.217	0.88983	0.88973	0.999995	758	0	-11.217
Map3k2	4	0.31238	0.53232	0.999995	455	2	-11.165	0.89005	0.89001	0.999995	759	0	-11.165
Mast2	4	0.16655	0.33689	0.991647	310	3	-9.0389	0.8905	0.8904	0.999995	760	0	-9.0389
Bckdk	4	0.011662	0.038986	0.818698	44	3	-11.561	0.89083	0.89071	0.999995	761	0	-11.561
Lyn	4	0.52392	0.68715	0.999995	553	2	-11.221	0.89161	0.89136	0.999995	762	0	-11.221
Adck2	4	0.1685	0.33982	0.993104	313	3	-10.372	0.89227	0.89197	0.999995	763	0	-10.372
Phkb	4	0.14832	0.31003	0.991647	286	3	-10.996	0.89423	0.89378	0.999995	764	0	-10.996
Sgk2	4	0.4664	0.64457	0.999995	525	2	-7.8573	0.89445	0.89398	0.999995	765	0	-7.8573
Dgkz	4	0.57437	0.72512	0.999995	577	2	-11.59	0.89531	0.89467	0.999995	766	0	-11.59
Sbk3	4	0.21868	0.41129	0.999995	368	3	-11.729	0.89553	0.89486	0.999995	767	0	-11.729
Cdkl5	4	0.24289	0.44362	0.999995	391	3	-11.323	0.89596	0.89517	0.999995	768	0	-11.323
Magi3	4	0.079896	0.20354	0.910734	200	3	-11.227	0.8966	0.89589	0.999995	769	0	-11.227
Ulk4	4	0.04005	0.11981	0.902242	111	3	-11.291	0.89702	0.89629	0.999995	770	0	-11.291
Stk33	4	0.2129	0.40316	0.999995	360	3	-8.8405	0.8985	0.89774	0.999995	771	0	-8.8405
Dlg3	4	0.065502	0.17988	0.910734	178	3	-11.44	0.89871	0.89794	0.999995	772	0	-11.44
Cdkl1	4	0.063313	0.17622	0.910734	175	2	-9.9348	0.89913	0.89838	0.999995	773	0	-9.9348
Stk17b	4	0.17381	0.34809	0.993252	319	2	-11.134	0.89965	0.89886	0.999995	774	0	-11.134
Pip5k1a	4	0.31097	0.53065	0.999995	454	3	-7.9715	0.90017	0.89938	0.999995	775	0	-7.9715
Tex14	4	0.27411	0.48339	0.999995	423	2	-11.323	0.90152	0.90075	0.999995	776	0	-11.323
Eif2ak4	4	0.66803	0.7974	0.999995	628	2	-11.161	0.90152	0.90075	0.999995	777	0	-11.161
Pfkm	4	0.28246	0.49433	0.999995	431	1	-11.705	0.90244	0.90157	0.999995	778	0	-11.705
Prkag1	4	0.10696	0.24719	0.957098	234	3	-11.251	0.90284	0.90198	0.999995	779	0	-11.251
Stk4	4	0.21943	0.41207	0.999995	369	3	-11.508	0.90305	0.9022	0.999995	780	0	-11.508
Adrbk1	4	0.19988	0.38488	0.999995	347	3	-11.302	0.90446	0.90341	0.999995	781	0	-11.302
Nek4	4	0.15325	0.31707	0.991647	293	2	-11.602	0.90476	0.90371	0.999995	782	0	-11.602
Mylk2	4	0.02789	0.086575	0.902242	87	3	-11.669	0.90526	0.90416	0.999995	783	0	-11.669
Tjp2	4	0.22181	0.41524	0.999995	373	3	-11.147	0.90566	0.9045	0.999995	784	0	-11.147
Ret	4	0.16397	0.33291	0.991647	306	3	-11.22	0.90685	0.90537	0.999995	785	0	-11.22
Csnk1g1	4	0.24643	0.44817	0.999995	397	3	-11.836	0.90724	0.90578	0.999995	786	0	-11.836
Rps6kc1	4	0.68458	0.81025	0.999995	645	1	-11.729	0.90783	0.90654	0.999995	787	0	-11.729
Ltk	4	0.29925	0.51588	0.999995	443	3	-11.242	0.90842	0.90724	0.999995	788	0	-11.242
Ip6k3	4	0.058684	0.16581	0.910734	164	3	-11.559	0.90977	0.90851	0.999995	789	0	-11.559
Khk	4	0.20851	0.39645	0.999995	354	3	-11.622	0.91035	0.90903	0.999995	790	0	-11.622
Aak1	4	0.65415	0.78636	0.999995	621	2	-11.449	0.91054	0.90916	0.999995	791	0	-11.449
Gli1	2	0.088818	0.15382	0.909775	215	2	-11.528	0.91054	0.90988	0.999995	792	0	-11.528
Map4k2	4	0.21554	0.40673	0.999995	363	1	-11.667	0.91092	0.90956	0.999995	793	0	-11.667
Osr1	4	0.15026	0.31298	0.991647	290	2	-10.649	0.9113	0.91003	0.999995	794	0	-10.649
Nadk2	4	0.29027	0.50432	0.999995	438	3	-8.3199	0.91149	0.91027	0.999995	795	0	-8.3199
Gucy2d	4	0.3359	0.54989	0.999995	471	2	-11.707	0.913	0.91186	0.999995	796	0	-11.707
Pik3r3	4	0.63132	0.76875	0.999995	607	1	-11.239	0.91412	0.91286	0.999995	797	0	-11.239
Wee2	4	0.67668	0.80405	0.999995	637	2	-11.457	0.9143	0.91305	0.999995	798	0	-11.457
Rps6ka2	4	0.25357	0.45708	0.999995	404	3	-11.159	0.91467	0.9135	0.999995	799	0	-11.159
Idnk	4	0.0098988	0.033427	0.790795	37	2	-11.285	0.91486	0.91367	0.999995	800	0	-11.285
Cpne3	4	0.016055	0.051727	0.887697	50	3	-11.782	0.91577	0.91468	0.999995	801	0	-11.782
Cmpk2	4	0.13889	0.29562	0.991647	273	3	-11.405	0.91632	0.91532	0.999995	802	0	-11.405
Pi4k2b	4	0.083237	0.20907	0.910734	207	3	-11.539	0.91668	0.91562	0.999995	803	0	-11.539
Abl1	4	0.23589	0.43422	0.999995	381	3	-11.302	0.91704	0.91598	0.999995	804	0	-11.302
Pak1	4	0.16109	0.32869	0.991647	302	3	-11.528	0.91723	0.91623	0.999995	805	0	-11.528
Tyro3	4	0.18487	0.36424	0.995094	331	3	-10.831	0.91777	0.91681	0.999995	806	0	-10.831
Pkn1	4	0.24726	0.44939	0.999995	398	3	-11.331	0.91857	0.91769	0.999995	807	0	-11.331
Pik3r5	4	0.1241	0.27327	0.963758	260	3	-11.181	0.91928	0.9184	0.999995	808	0	-11.181
Trio	4	0.2425	0.44315	0.999995	390	3	-11.743	0.92077	0.92	0.999995	809	0	-11.743
Xylb	4	0.26979	0.47822	0.999995	419	3	-11.305	0.92147	0.92074	0.999995	810	0	-11.305
Map2k1	4	0.03795	0.11407	0.902242	105	3	-11.498	0.92216	0.92138	0.999995	811	0	-11.498
Prkdc	4	0.15155	0.31468	0.991647	291	3	-10.918	0.92404	0.9234	0.999995	812	0	-10.918
N4bp2	4	0.38329	0.58369	0.999995	495	2	-11.452	0.92446	0.92385	0.999995	813	0	-11.452
Srpk2	4	0.11055	0.25274	0.957098	240	3	-11.349	0.92446	0.92385	0.999995	814	0	-11.349
Ppip5k1	4	0.11419	0.25813	0.958455	244	3	-11.379	0.92488	0.92422	0.999995	815	0	-11.379
Pgk2	4	0.12637	0.27668	0.965431	262	3	-11.228	0.92563	0.92486	0.999995	816	0	-11.228
Ddr2	4	0.062707	0.17509	0.910734	172	3	-11.549	0.92769	0.92679	0.999995	817	0	-11.549
Dgkg	4	0.053962	0.15421	0.909775	151	3	-11.777	0.92834	0.92733	0.999995	818	0	-11.777
Mex3b	4	0.019666	0.0625	0.887697	66	3	-11.406	0.9285	0.92745	0.999995	819	0	-11.406
Pdk3	4	0.26081	0.46652	0.999995	412	3	-10.107	0.92963	0.92859	0.999995	820	0	-10.107
Gsk3a	4	0.16622	0.33637	0.991647	309	3	-11.399	0.93058	0.92967	0.999995	821	0	-11.399
Tbck	4	0.17843	0.35457	0.995094	323	3	-11.238	0.93137	0.93038	0.999995	822	0	-11.238
Prkg2	4	0.10098	0.23752	0.949033	228	3	-11.642	0.93176	0.93082	0.999995	823	0	-11.642
Ntrk2	4	0.015894	0.051294	0.887697	49	3	-8.2769	0.93369	0.93278	0.999995	824	0	-8.2769
Sphk1	4	0.28141	0.49311	0.999995	430	3	-11.201	0.9343	0.93355	0.999995	825	0	-11.201
Epha3	4	0.17017	0.34256	0.993104	315	3	-11.434	0.9349	0.93411	0.999995	826	0	-11.434
Map4k3	4	0.18989	0.37152	0.999995	337	3	-11.162	0.93565	0.93478	0.999995	827	0	-11.162
Nme8	4	0.097783	0.23208	0.944837	224	3	-11.663	0.93625	0.93536	0.999995	828	0	-11.663
Scyl3	4	0.25397	0.45761	0.999995	405	3	-9.7589	0.93654	0.93561	0.999995	829	0	-9.7589
Tyk2	4	0.26753	0.47538	0.999995	417	3	-11.679	0.93699	0.93605	0.999995	830	0	-11.679
Csnk1d	4	0.062136	0.17382	0.910734	171	4	-11.78	0.93786	0.93688	0.999995	831	0	-11.78
Vrk2	4	0.061773	0.17286	0.910734	170	4	-10.299	0.93823	0.93723	0.999995	832	0	-10.299
Kalrn	4	0.061123	0.17139	0.910734	169	4	-11.572	0.93888	0.93792	0.999995	833	0	-11.572
Pdgfrl	4	0.034484	0.1049	0.902242	98	4	-11.678	0.94016	0.93923	0.999995	834	0	-11.678
Phka1	4	0.059277	0.16713	0.910734	165	4	-11.683	0.94072	0.93971	0.999995	835	0	-11.683
Mpp4	4	0.021651	0.068098	0.887697	73	4	-11.417	0.94114	0.94016	0.999995	836	0	-11.417
Sh3bp4	4	0.048272	0.14034	0.902242	136	4	-11.528	0.94198	0.94099	0.999995	837	0	-11.528
Btk	4	0.057198	0.16209	0.909775	161	4	-11.362	0.9428	0.9418	0.999995	838	0	-11.362
Dgki	4	0.057062	0.1617	0.909775	160	4	-11.388	0.94294	0.94198	0.999995	839	0	-11.388
Neil1	2	0.056375	0.099818	0.902242	158	2	-11.508	0.94362	0.9428	0.999995	840	0	-11.508
Cdk14	4	0.056247	0.15977	0.909775	157	4	-11.697	0.94375	0.94281	0.999995	841	0	-11.697
Dyrk1b	4	0.038782	0.11636	0.902242	108	4	-11.87	0.94442	0.94341	0.999995	842	0	-11.87
Prkar2b	4	0.055175	0.15712	0.909775	154	4	-11.602	0.94483	0.94382	0.999995	843	0	-11.602
Nek11	4	0.027719	0.086014	0.902242	86	4	-11.622	0.94509	0.944	0.999995	844	0	-11.622
Cask	4	0.054513	0.15558	0.909775	153	4	-11.408	0.94549	0.9445	0.999995	845	0	-11.408
Hspb8	4	0.054118	0.15456	0.909775	152	4	-10.788	0.94588	0.94493	0.999995	846	0	-10.788
Hipk2	4	0.053206	0.15223	0.909775	150	4	-11.842	0.94679	0.94591	0.999995	847	0	-11.842
Nme3	4	0.052177	0.14973	0.909775	147	4	-10.683	0.94782	0.94695	0.999995	848	0	-10.683
Nme7	4	0.051416	0.1477	0.909775	146	4	-11.374	0.94858	0.94775	0.999995	849	0	-11.374
Nek6	4	0.050538	0.14567	0.903325	144	4	-11.654	0.94946	0.94869	0.999995	850	0	-11.654
Gsg2	4	0.050103	0.14451	0.902242	143	4	-11.431	0.9499	0.94914	0.999995	851	0	-11.431
Camk2b	4	0.049549	0.14331	0.902242	141	4	-10.69	0.95045	0.9497	0.999995	852	0	-10.69
Nrk	4	0.049426	0.14299	0.902242	139	4	-9.9669	0.95057	0.94987	0.999995	853	0	-9.9669
Tnik	4	0.048816	0.14155	0.902242	137	4	-11.141	0.95118	0.95038	0.999995	854	0	-11.141
Papss2	4	0.047793	0.13922	0.902242	134	4	-11.224	0.95221	0.95165	0.999995	855	0	-11.224
Dyrk4	4	0.047495	0.13847	0.902242	132	4	-11.777	0.95251	0.95208	0.999995	856	0	-11.777
Lmtk3	4	0.047021	0.13728	0.902242	130	4	-11.541	0.95298	0.95263	0.999995	857	0	-11.541
Obscn	4	0.045967	0.13478	0.902242	128	4	-9.5432	0.95403	0.95356	0.999995	858	0	-9.5432
Pdgfra	4	0.044818	0.13193	0.902242	124	4	-10.862	0.95518	0.95475	0.999995	859	0	-10.862
Myt1	4	0.044139	0.13036	0.902242	123	4	-9.5639	0.95586	0.95542	0.999995	860	0	-9.5639
Camk1	4	0.010762	0.036142	0.814523	41	4	-11.677	0.9562	0.95572	0.999995	861	0	-11.677
Pkd2	4	0.043245	0.1279	0.902242	121	4	-11.53	0.95676	0.9563	0.999995	862	0	-11.53
Pik3cd	4	0.042913	0.12717	0.902242	119	4	-11.791	0.95709	0.95668	0.999995	863	0	-11.791
Grk5	4	0.041606	0.12382	0.902242	115	4	-7.9547	0.95839	0.95788	0.999995	864	0	-7.9547
Twf1	4	0.041498	0.12363	0.902242	114	4	-11.74	0.9585	0.95801	0.999995	865	0	-11.74
Ccl2	4	0.040434	0.12082	0.902242	112	4	-11.557	0.95957	0.9589	0.999995	866	0	-11.557
Rps6ka4	4	0.030588	0.093984	0.902242	94	4	-11.67	0.96061	0.96022	0.999995	867	0	-11.67
Jak1	4	0.039287	0.11756	0.902242	110	4	-11.536	0.96071	0.9603	0.999995	868	0	-11.536
Ankk1	4	0.03857	0.11585	0.902242	107	4	-11.812	0.96143	0.96112	0.999995	869	0	-11.812
Akt2	4	0.037963	0.11409	0.902242	106	4	-11.267	0.96204	0.96179	0.999995	870	0	-11.267
Cdk18	4	0.036186	0.10944	0.902242	103	4	-11.309	0.96381	0.96353	0.999995	871	0	-11.309
Trim27	4	0.035992	0.10882	0.902242	102	4	-11.427	0.96401	0.96368	0.999995	872	0	-11.427
Pask	4	0.024635	0.07715	0.889282	82	4	-11.79	0.96506	0.96492	0.999995	873	0	-11.79
Rfk	4	0.034753	0.10549	0.902242	99	4	-11.415	0.96525	0.96512	0.999995	874	0	-11.415
Cdk19	4	0.032729	0.1002	0.902242	96	4	-11.618	0.96727	0.9674	0.999995	875	0	-11.618
Tab1	4	0.023748	0.074592	0.889282	80	4	-11.367	0.96781	0.96793	0.999995	876	0	-11.367
Map3k14	4	0.03058	0.093964	0.902242	93	4	-11.636	0.96942	0.96965	0.999995	877	0	-11.636
Pip5k1c	4	0.030452	0.093698	0.902242	91	4	-11.668	0.96955	0.96978	0.999995	878	0	-11.668
Dyrk1a	4	0.0052497	0.018541	0.590752	29	4	-11.578	0.97162	0.97195	0.999995	879	0	-11.578
Cdk5r1	4	0.011335	0.03808	0.818288	43	4	-11.434	0.9745	0.97494	0.999995	880	0	-11.434
Prkcd	4	0.024948	0.077957	0.889282	83	4	-11.408	0.97505	0.9755	0.999995	881	0	-11.408
Zak	4	0.0039626	0.014241	0.527091	24	4	-11.377	0.97538	0.97589	0.999995	882	0	-11.377
Epha6	4	0.022922	0.072053	0.887697	78	4	-11.476	0.97708	0.97745	0.999995	883	0	-11.476
Nlk	4	0.0017522	0.0068329	0.350758	18	4	-10.968	0.97762	0.97801	0.999995	884	0	-10.968
Adck1	4	0.022106	0.069554	0.887697	75	4	-11.716	0.97789	0.97829	0.999995	885	0	-11.716
Map3k13	4	0.021053	0.066554	0.887697	71	4	-11.702	0.97895	0.9793	0.999995	886	0	-11.702
Insr	4	0.020605	0.065137	0.887697	69	4	-11.703	0.9794	0.97974	0.999995	887	0	-11.703
Mylk4	4	0.019302	0.061457	0.887697	64	4	-11.035	0.9807	0.98108	0.999995	888	0	-11.035
Plxna3	4	0.018882	0.06006	0.887697	61	4	-11.436	0.98112	0.98153	0.999995	889	0	-11.436
Acvrl1	4	0.017995	0.05761	0.887697	59	4	-11.199	0.98118	0.98164	0.999995	890	0	-11.199
Map3k1	4	0.017776	0.056853	0.887697	58	4	-11.481	0.98222	0.98268	0.999995	891	0	-11.481
Pklr	4	0.017549	0.056262	0.887697	56	4	-11.367	0.98245	0.9829	0.999995	892	0	-11.367
Mak	4	0.017297	0.055544	0.887697	54	4	-10.939	0.9827	0.98303	0.999995	893	0	-10.939
Brd3	4	0.017047	0.054846	0.887697	53	4	-9.9197	0.98295	0.98329	0.999995	894	0	-9.9197
Pip4k2c	4	0.01535	0.049769	0.887697	48	4	-11.487	0.98465	0.98494	0.999995	895	0	-11.487
Ror2	4	0.0021776	0.0082202	0.399761	19	4	-11.854	0.98615	0.98657	0.999995	896	0	-11.854
Gne	4	0.0012314	0.0047963	0.260695	17	4	-10.175	0.98875	0.98936	0.999995	897	0	-10.175
Hck	4	0.010144	0.034234	0.790795	40	4	-11.51	0.98986	0.99049	0.999995	898	0	-11.51
Cdk13	4	0.010088	0.034047	0.790795	39	4	-11.954	0.98991	0.99054	0.999995	899	0	-11.954
Fastkd5	4	0.010051	0.033919	0.790795	38	4	-11.659	0.98995	0.99058	0.999995	900	0	-11.659
Nagk	4	0.0097935	0.033043	0.790795	36	4	-10.56	0.99021	0.99088	0.999995	901	0	-10.56
Rock1	4	0.0093289	0.031725	0.790795	35	4	-11.515	0.99067	0.9913	0.999995	902	0	-11.515
Dapk1	4	0.0087298	0.029659	0.790795	33	4	-11.467	0.99127	0.99178	0.999995	903	0	-11.467
Acvr2b	4	0.0086136	0.029442	0.790795	32	4	-11.554	0.99139	0.99193	0.999995	904	0	-11.554
Crot	4	0.0077859	0.026707	0.790795	30	4	-11.461	0.99221	0.99265	0.999995	905	0	-11.461
Rock2	4	0.003968	0.014261	0.527091	25	4	-12.043	0.99465	0.99491	0.999995	906	0	-12.043
Tgfbr3	4	0.0049899	0.017705	0.584253	28	4	-11.474	0.99501	0.99519	0.999995	907	0	-11.474
Cdkl2	4	0.0044132	0.015835	0.561785	26	4	-11.8	0.99559	0.99578	0.999995	908	0	-11.8
Camk4	4	0.0037889	0.013612	0.527091	23	4	-11.212	0.99621	0.99635	0.999995	909	0	-11.212
Araf	4	0.0028549	0.010522	0.441942	22	4	-11.541	0.99715	0.99724	0.999995	910	0	-11.541
Prkcq	4	0.0025304	0.0092926	0.408874	21	4	-11.753	0.99747	0.99757	0.999995	911	0	-11.753
Rps6ka1	4	0.00017427	0.00077233	0.101948	7	4	-7.5418	0.99808	0.99824	0.999995	912	0	-7.5418
Cdk15	4	0.0011894	0.0046094	0.260695	16	4	-11.591	0.99881	0.99902	0.999995	913	0	-11.591
Ptk6	4	0.00097379	0.003783	0.23303	15	4	-11.835	0.99903	0.99926	0.999995	914	0	-11.835
Taok1	4	0.00096736	0.0037731	0.23303	14	4	-11.815	0.99903	0.99926	0.999995	915	0	-11.815
Acvr1b	5	0.00055653	0.0024843	0.176573	11	5	-11.581	0.99944	0.99947	0.999995	916	0	-11.581
Hipk1	4	0.00023572	0.00099862	0.115341	8	4	-8.8979	0.99969	0.99972	0.999995	917	0	-8.8979
Tpk1	4	0.00029507	0.0012544	0.128788	9	4	-9.7492	0.9997	0.99974	0.999995	918	0	-9.7492
Mknk2	4	0.00011452	0.00044766	0.082727	5	4	-11.584	0.99989	0.99991	0.999995	919	0	-11.584
Gsk3b	4	6.1875e-05	0.00016234	0.0375	4	4	-11.842	0.99994	0.99996	0.999995	920	0	-11.842
Pfkfb3	4	5.1936e-05	0.00014266	0.0375	3	4	-11.384	0.99995	0.99996	0.999995	921	0	-11.384
Brd7	2	1.5564e-05	1.4758e-05	0.013636	2	2	-8.3967	0.99998	0.99998	0.999995	922	0	-8.3967
Oxsr1	4	8.7105e-06	3.4435e-05	0.015909	1	4	-6.7151	0.99999	1	0.999995	923	0	-6.7151
Non-Targeting	108	8.7903e+87	1	0.999995	924	108	0	2.9766e+73	1	0.999995	924	0	0

## Sheet: sgRNA-MAGECK
sgrna	Gene	control_count	treatment_count	control_mean	treat_mean	LFC	control_var	adj_var	score	p.low	p.high	p.twosided	FDR	high_in_treatment
Mm_Brie_Kinase_413	Galk1	4456.3/4152/3243.7	1292.1/1.2034e+05/1.4123e+05	4152	120340	4.8568	458800	425220	178.17	1	0	0	0	TRUE
Mm_Cd160_2	Cd160	2910/1805.8/3108.1	89595/164.54/55247	2910	55247	4.2463	629180	275400	99.731	1	0	0	0	TRUE
Mm_Brie_Kinase_2579	Cdk17	3744.1/3925/4346	491.47/67971/60972	3925	60972	3.957	104970	396980	90.543	1	0	0	0	TRUE
Mm_Brie_Kinase_2568	Glyctk	2970.9/3744.9/2976.7	1.112e+05/48859/707.69	2976.7	48859	4.0364	295060	283130	86.228	1	0	0	0	TRUE
Mm_Brie_Kinase_1085	Tssk2	2917.3/3233.6/4153.7	436.16/97902/50991	3233.6	50991	3.9786	473310	313280	85.326	1	0	0	0	TRUE
Mm_Brie_Kinase_2013	Tssk6	4036.1/3463.5/5579.6	5380.8/53311/57627	4036.1	53311	3.7231	1355100	410760	76.883	1	0	0	0	TRUE
Mm_Brie_Kinase_1287	Mapk13	2472.9/3782.4/3445.6	460.64/55426/47045	3445.6	47045	3.7708	529740	338550	74.933	1	0	0	0	TRUE
Mm_Brie_Kinase_880	Prkg1	4291.4/5508.5/3151.9	49905/117.1/1.3098e+05	4291.4	49905	3.5393	1389900	442730	68.553	1	0	0	0	TRUE
Mm_Brie_Kinase_789	Prkcb	4404.9/3167/2945.7	44712/40381/107.1	3167	40381	3.672	790630	305410	67.338	1	0	0	0	TRUE
Mm_Brie_Kinase_528	Uhmk1	1977.1/3252.4/2580.5	515.04/31860/52479	2580.5	31860	3.6255	407760	237780	60.044	1	0	0	0	TRUE
Mm_Brie_Kinase_1946	Brsk2	6278/4287.1/3864.3	514.14/96819/36421	4287.1	36421	3.0864	2071200	442190	48.323	1	0	0	0	TRUE
Mm_Brie_Kinase_2612	Pak7	2960.4/2761.8/2993.8	52001/28568/702.44	2960.4	28568	3.2701	20287	281240	48.287	1	0	0	0	TRUE
Mm_Brie_Kinase_1006	Stk11	1684/3059.1/3551.3	45625/6154.7/27166	3059.1	27166	3.1502	1066600	292740	44.555	1	0	0	0	TRUE
Mm_Brie_Kinase_1528	Sphk2	4227.3/3481.3/3032.2	28540/56.53/1.2705e+05	3481.3	28540	3.0349	379110	342840	42.796	1	0	0	0	TRUE
Mm_Brie_Kinase_2268	Ripk2	2965.6/2562.9/3530	229.41/25603/32028	2965.6	25603	3.1095	240340	281850	42.64	1	0	0	0	TRUE
Mm_Brie_Kinase_2751	Mast4	1903.6/3978.5/2281.4	638.36/21541/65186	2281.4	21541	3.2385	1511400	204560	42.583	1	0	0	0	TRUE
Mm_Brie_Kinase_248	Dapk3	5027.8/5277.7/4974	433.44/1.0477e+05/31425	5027.8	31425	2.6437	32672	537280	36.013	1	2.6637e-284	5.3275e-284	1.1119e-281	TRUE
MGLibA_26643	Jag1	4918.6/3945.6/2772.7	2158.1/26182/2.2025e+05	3945.6	26182	2.73	1161200	399530	35.18	1	2.008e-271	4.0159e-271	7.9159e-269	TRUE
Mm_Brie_Kinase_2831	Tnni3k	4389.1/2808.7/3573.8	55133/24063/181.65	3573.8	24063	2.7509	625090	354000	34.436	1	3.6466e-260	7.2932e-260	1.3619e-257	TRUE
Mm_Brie_Kinase_1813	Strada	3170.5/2164.2/4210.3	191.33/27674/21435	3170.5	21435	2.7568	1047000	305820	33.028	1	1.6034e-239	3.2068e-239	5.6889e-237	TRUE
Mm_Brie_Kinase_2903	Non-Targeting Control	2605.3/5562/2804.7	258.43/91031/19671	2804.7	19671	2.8097	3821000	263280	32.872	1	2.7904e-237	5.5808e-237	9.4288e-235	TRUE
Mm_Brie_Kinase_1013	Stk16	2524.4/2995.3/1728.1	46977/17968/135.45	2524.4	17968	2.8309	427920	231490	32.099	1	2.2595e-226	4.519e-226	7.2879e-224	TRUE
Mm_Brie_Kinase_2355	Nek9	2933.1/2845.2/2868.8	21485/18351/6344	2868.8	18351	2.6769	2342.1	270650	29.76	1	6.4518e-195	1.2904e-194	1.9905e-192	TRUE
Mm_Brie_Kinase_1882	Shpk	5249.5/4296.5/4970.8	295.61/26764/25921	4970.8	25921	2.3823	266190	529840	28.781	1	1.8307e-182	3.6615e-182	5.4129e-180	TRUE
Mm_Brie_Kinase_1847	Irak3	1802.7/2982.2/2055	281.1/14022/32419	2055	14022	2.77	461710	180030	28.205	1	2.528e-175	5.0559e-175	7.1754e-173	TRUE
Mm_Brie_Kinase_1202	Axl	3739.9/3323.7/3374	229.41/18852/20645	3374	18852	2.4818	68194	329980	26.944	1	3.3439e-160	6.6877e-160	9.1262e-158	TRUE
Mm_Hunk_MA25157	Hunk	3795.6/4512.2/6826	22764/89.842/24852	4512.2	22764	2.3346	2933600	470730	26.602	1	3.2566e-156	6.5131e-156	8.5587e-154	TRUE
Mm_Brie_Kinase_2011	Tnk1	2368.9/3448.4/2813.3	15958/16635/26.25	2813.3	15958	2.5035	300430	264260	25.571	1	1.6119e-144	3.2239e-144	4.0851e-142	TRUE
Mm_Brie_Kinase_1513	Ripk3	3321.8/3466.3/3348.4	345.48/16115/31069	3348.4	16115	2.2665	7300.9	326920	22.328	1	9.7743e-111	1.9549e-110	2.3917e-108	TRUE
Mm_Cd40lg_15	Cd40lg	4491/2970/2326.3	14603/16.151/16498	2970	14603	2.2973	1363900	282360	21.892	1	1.5613e-106	3.1226e-106	3.693e-104	TRUE
Mm_Brie_Kinase_827	Pkd1	3340.7/4349/4018.1	19603/23.218/17671	4018.1	17671	2.1365	284190	408510	21.361	1	1.5296e-101	3.0591e-101	3.5012e-99	TRUE
Mm_Brie_Kinase_1300	Mapk8	1867.8/2299.3/2314.5	1.6557e+05/305.87/10846	2299.3	10846	2.2375	93182	206520	18.808	1	3.2647e-79	6.5293e-79	7.2394e-77	TRUE
Mm_Brie_Kinase_1411	Rab11fip5	2747.1/2376.2/3173.2	509.6/12015/64276	2747.1	12015	2.1284	159580	256680	18.292	1	4.784e-75	9.568e-75	1.0287e-72	TRUE
Mm_Brie_Kinase_1308	Mok	2966.7/2940/3050.4	18146/34.322/12546	2966.7	12546	2.08	3860	281970	18.04	1	4.7085e-73	9.4169e-73	9.8268e-71	TRUE
Mm_Brie_Kinase_256	Dck	3556/3016.9/3894.2	38148/68.644/11827	3556	11827	1.7335	202500	351860	13.943	1	1.7252e-44	3.4504e-44	3.4977e-42	TRUE
MGLibB_07161	Brd4	2590.6/2399.6/2742.8	570.36/9344.6/48843	2590.6	9344.6	1.8504	29814	238930	13.817	1	1e-43	2e-43	1.9711e-41	TRUE
Mm_Brie_Kinase_322	Ephb2	3994.1/3659.5/3094.2	31394/11683/87.148	3659.5	11683	1.6744	215770	364410	13.29	1	1.3146e-40	2.6291e-40	2.5211e-38	TRUE
Mm_Brie_Kinase_104	Bub1	4782/3142.6/2875.2	13582/28.265/10007	3142.6	10007	1.6707	1379500	302540	12.481	1	4.763e-36	9.5259e-36	8.8942e-34	TRUE
Mm_Brie_Kinase_970	Snrk	4182.2/5430.6/5840.2	204.93/18037/14862	5430.6	14862	1.4523	863220	590350	12.276	1	6.1293e-35	1.2259e-34	1.1152e-32	TRUE
Mm_Brie_Kinase_859	Prkar1a	4480.5/4901.6/4401.5	5943.9/12826/1.4213e+05	4480.5	12826	1.5172	91758	466690	12.217	1	1.2668e-34	2.5337e-34	2.2474e-32	TRUE
Mm_Brie_Kinase_2408	Alpk2	5552.1/3645.4/4994.3	37977/13710/516.59	4994.3	13710	1.4566	1065200	532900	11.939	1	3.7219e-33	7.4439e-33	6.4417e-31	TRUE
Mm_Brie_Kinase_1029	Syk	3786.1/3664.2/2628.5	466.99/9862.5/46678	3664.2	9862.5	1.4282	543750	364980	10.26	1	5.3544e-25	1.0709e-24	9.0465e-23	TRUE
Mm_Brie_Kinase_113	Calm1	4192.7/3512.2/5024.2	10888/24.227/82771	4192.7	10888	1.3767	577220	430310	10.207	1	9.1928e-25	1.8386e-24	1.517e-22	TRUE
Mm_Brie_Kinase_1005	Stk11	2733.5/2579.8/2584.7	47270/7491.2/268.8	2584.7	7491.2	1.5348	11076	238260	10.052	1	4.5116e-24	9.0233e-24	7.276e-22	TRUE
Mm_Brie_Kinase_860	Prkar1a	2749.2/4314.3/3374	45.338/37432/8873.4	3374	8873.4	1.3947	637240	329980	9.5735	1	5.169e-22	1.0338e-21	8.1509e-20	TRUE
Mm_Brie_Kinase_2587	Rps6kl1	4517.3/5379/3324.9	21752/11051/334.94	4517.3	11051	1.2904	1082200	471370	9.5159	1	9.0037e-22	1.8007e-21	1.3889e-19	TRUE
Mm_Brie_Kinase_11	Abl2	1845.8/2076/2217.3	21555/40.379/6089.9	2076	6089.9	1.5521	36485	182290	9.4013	1	2.6953e-21	5.3905e-21	4.0693e-19	TRUE
Mm_Brie_Kinase_2809	Sbk2	2700.9/4871.5/3400.7	26211/61.577/8684.4	3400.7	8684.4	1.3523	1326500	333170	9.1538	1	2.7489e-20	5.4978e-20	4.0638e-18	TRUE
Mm_Brie_Kinase_2861	Non-Targeting Control	2467.7/2755.2/4582	7027.5/37649/21	2755.2	7027.5	1.3505	1710000	257600	8.4175	1	1.9233e-17	3.8465e-17	2.7295e-15	TRUE
Mm_Brie_Kinase_939	Ros1	2588.5/2591/2542	33934/6640.3/151.2	2588.5	6640.3	1.3588	1084.4	238690	8.2933	1	5.5097e-17	1.1019e-16	7.6661e-15	TRUE
Mm_Brie_Kinase_867	Prkar2a	2192.5/3898.7/2722.5	6733.7/19.18/65488	2722.5	6733.7	1.3061	832220	253870	7.9609	1	8.5428e-16	1.7086e-15	1.1226e-13	TRUE
Mm_Brie_Kinase_2479	Itpka	3495.1/4037.6/3013	21499/7980.8/576.44	3495.1	7980.8	1.191	263330	344510	7.6424	1	1.0658e-14	2.1316e-14	1.0646e-12	TRUE
Mm_Brie_Kinase_1918	Wnk2	4260.9/3243/3332.4	21822/7570/37.799	3332.4	7570	1.1835	435120	325010	7.4332	1	5.3019e-14	1.0604e-13	4.0024e-12	TRUE
Mm_Brie_Kinase_1322	Ern2	5010/3546/4482.7	22198/41.388/9295.5	4482.7	9295.5	1.052	577700	466960	7.043	1	9.4095e-13	1.8819e-12	2.598e-11	TRUE
Mm_Brie_Kinase_2535	Hipk4	2574.8/3853.7/3401.8	28907/7359/115.5	3401.8	7359	1.113	444030	333300	6.8544	1	3.5807e-12	7.1615e-12	6.1889e-11	TRUE
Mm_Brie_Kinase_1950	Ip6k2	4140.1/3492.5/3814.1	116.07/17186/7991.4	3814.1	7991.4	1.0669	104850	383310	6.7472	1	7.5361e-12	1.5072e-11	1.0186e-10	TRUE
MGLibB_03752	Aldh1a1	2810.2/1648.2/1801.8	4362.5/7.0662/24866	1801.8	4362.5	1.2752	520170	153320	6.5395	1	3.0855e-11	6.1709e-11	2.6603e-10	TRUE
MGLibB_32351	Mst1r	2429.9/2623.9/2730	5366.3/6.0568/5430.5	2623.9	5366.3	1.0319	24445	242680	5.5669	1	1.2965e-08	2.5929e-08	3.8396e-08	TRUE
Mm_Brie_Kinase_92	Bmpr2	3732.5/3359.3/2884.9	7016.6/6484.8/79.799	3359.3	6484.8	0.94868	182200	328220	5.4555	1	2.4422e-08	4.8843e-08	6.8878e-08	TRUE
Mm_Brie_Kinase_2893	Non-Targeting Control	3152.6/4100.4/3766	6979.4/14948/0	3766	6979.4	0.88989	244030	377420	5.2306	1	8.4471e-08	1.6894e-07	2.2308e-07	TRUE
Mm_Brie_Kinase_858	Prkar1a	2897.4/1687.6/2427.7	4878.4/10.095/9680.8	2427.7	4878.4	1.0065	384140	220700	5.2166	1	9.1122e-08	1.8224e-07	2.4002e-07	TRUE
Mm_Brie_Kinase_581	Mertk	3525.6/3915.6/2911.6	6293.9/9.0852/10579	3525.6	6293.9	0.83591	264580	348180	4.6915	1	1.3561e-06	2.7122e-06	3.2569e-06	TRUE
Mm_Brie_Kinase_2924	Non-Targeting Control	2904.7/3332.1/3736.1	3379.5/6001.3/38830	3332.1	6001.3	0.84863	172940	324980	4.6822	1	1.4193e-06	2.8387e-06	3.4037e-06	TRUE
MGLibB_46518	Rrm2b	2500.3/3690.5/2209.8	637.46/4422.5/53762	2500.3	4422.5	0.82252	750470	228790	4.0187	0.99997	2.9262e-05	5.8523e-05	6.6938e-05	TRUE
Mm_Brie_Kinase_247	Dapk3	3847/5798.4/5514.4	101.56/45903/8008.2	5514.4	8008.2	0.53818	1430400	601510	3.2154	0.99935	0.00065131	0.0013026	0.001447	TRUE
Mm_Brie_Kinase_857	Prkar1a	3611.7/3542.3/4438.9	1658.5/5490.5/1.0833e+05	3611.7	5490.5	0.60411	344520	358610	3.1373	0.99915	0.00085246	0.0017049	0.0018886	TRUE
Mm_Brie_Kinase_2362	Cdc42bpb	4113.9/3901.5/4199.6	44971/86.814/6017.4	4113.9	6017.4	0.54854	26221	420450	2.9357	0.99834	0.001664	0.003328	0.003667	TRUE
Mm_Brie_Kinase_2659	Adck5	2544.4/4750.5/3251.2	89127/4782.8/579.59	3251.2	4782.8	0.55675	1373800	315360	2.7274	0.99681	0.0031915	0.0063829	0.006994	TRUE
MGLibA_51765	Stk11	1970.8/1633.2/1762.3	2744.8/4.0379/11322	1762.3	2744.8	0.63893	30064	149220	2.5433	0.99451	0.0054899	0.01098	0.011998	TRUE
Mm_Brie_Kinase_1593	Stk32b	4412.2/4720.5/5851.9	6439.9/11.104/8643.4	4720.5	6439.9	0.44801	687600	497420	2.4379	0.99261	0.0073873	0.014775	0.016129	TRUE
Mm_Brie_Kinase_2336	Pdxk	3028.7/3202.7/4128.1	10786/4461.8/0	3202.7	4461.8	0.47824	443340	309610	2.2629	0.98818	0.01182	0.023639	0.025767	TRUE
Mm_Brie_Kinase_1915	Fggy	3330.2/3730.8/3626.1	4958.2/14788/658.34	3626.1	4958.2	0.4513	49265	360350	2.2191	0.98676	0.013239	0.026479	0.028845	TRUE
Mm_Brie_Kinase_1444	Nme6	2415.2/3355.6/1806.1	52.593/19812/3373.6	2415.2	3373.6	0.48199	627660	219310	2.0466	0.97965	0.02035	0.040699	0.044146	TRUE
Mm_Brie_Kinase_1495	Ikbke	2767.1/2083.5/3296.1	3666.1/8.0757/6030	2767.1	3666.1	0.40573	373550	258960	1.7665	0.96135	0.038652	0.077305	0.082738	TRUE
Mm_Brie_Kinase_2209	Rps6ka3	1985.5/2591/3066.4	3448.4/4.0379/4.06e+05	2591	3448.4	0.41228	296330	238970	1.754	0.96028	0.039719	0.079439	0.084971	TRUE
Mm_Brie_Kinase_2138	Pip4k2b	2143.1/2737.4/2379.7	2921.6/10044/244.65	2379.7	2921.6	0.2959	91961	215370	1.1678	0.87855	0.12145	0.24289	0.24714	TRUE
Mm_Brie_Kinase_259	Dlg1	3581.3/3250.5/3986	8574.4/20.189/4249.3	3581.3	4249.3	0.24669	136620	354910	1.1213	0.86892	0.13108	0.26216	0.26667	TRUE
Mm_Brie_Kinase_2584	Fn3krp	3276.6/3506.6/3382.6	5931.2/4024.7/10.5	3382.6	4024.7	0.2507	13306	331000	1.1162	0.86782	0.13218	0.26435	0.26882	TRUE
MGLibB_28800	Lgals3bp	3.1516/4.6905/6.4084	37.178/16.151/1.05	4.6905	16.151	1.5917	2.6597	108.47	1.1004	0.79878	0.20122	0.40243	0.40368	TRUE
MGLibA_12591	Cxcr4	3.1516/3.7524/6.4084	0/19.18/9.4498	3.7524	9.4498	1.1368	3.7077	82.724	0.62642	0.59772	0.40228	0.80456	0.80479	TRUE
Mm_Brie_Kinase_2302	Scyl2	3495.1/2411.8/3238.4	145.99/3505.9/11101	3238.4	3505.9	0.11446	374540	313840	0.47747	0.68349	0.31651	0.63303	0.63428	TRUE
Mm_Brie_Kinase_865	Prkar2a	2949.9/3242.1/2838.9	1010.1/26736/3186.7	2949.9	3186.7	0.11136	48838	280020	0.4475	0.67274	0.32726	0.65451	0.65562	TRUE
Mm_Brie_Kinase_1475	Ak3	7534.4/8992.6/6900.8	0/0/0	7534.4	0	-12.879	1263900	880910	8.0276	3.9289e-18	1	7.8579e-18	5.6898e-16	FALSE
Mm_Brie_Kinase_622	Nlk	7022.8/7009.5/5601	0/7.0662/4.1999	7009.5	4.1999	-10.397	992030	806470	7.8006	1.121e-16	1	2.2421e-16	1.5009e-14	FALSE
MGLibB_07165	Brd7	6650.9/6790.9/5823.1	21.762/0/0	6650.9	0	-12.7	352420	756340	7.6476	8.334e-17	1	1.6668e-16	1.1373e-14	FALSE
Mm_Brie_Kinase_2155	Oxsr1	8729.9/6795.6/6503.5	51.686/8446.2/136.5	6795.6	136.5	-5.6273	1913500	776490	7.5569	1.4435e-14	1	2.887e-14	1.3478e-12	FALSE
Mm_Brie_Kinase_272	Dyrk1a	6281.1/4372.5/6875.2	13.602/22966/1.05	6281.1	13.602	-8.749	1997900	705260	7.4632	4.8923e-15	1	9.7846e-15	5.5105e-13	FALSE
Mm_Brie_Kinase_298	Epha2	5065.7/7098.6/5979	0/1.0095/1.05	5979	1.0095	-11.539	1043800	664020	7.3361	1.0123e-15	1	2.0246e-15	1.306e-13	FALSE
Mm_Brie_Kinase_1388	Gne	6149.8/5935.3/2851.7	0/0/0	5935.3	0	-12.535	4777300	658090	7.3165	1.0641e-15	1	2.1282e-15	1.3484e-13	FALSE
Mm_Brie_Kinase_594	Mknk2	4586.6/6904.4/5826.3	0.90677/23353/0	5826.3	0.90677	-11.577	1349500	643350	7.2628	1.5787e-15	1	3.1573e-15	1.9653e-13	FALSE
Mm_Brie_Kinase_1936	Idnk	5832.5/6145.5/5303	13.602/222.08/0	5832.5	13.602	-8.6421	189190	644190	7.25	2.4535e-14	1	4.907e-14	2.1232e-12	FALSE
MGLibA_23759	Havcr2	4930.1/5774.9/6513.1	0/8662.2/1.05	5774.9	1.05	-11.46	629270	636420	7.2376	2.2044e-15	1	4.4088e-15	2.6613e-13	FALSE
Mm_Brie_Kinase_2153	Oxsr1	5431.2/5930.6/5733.4	0/140.32/0	5733.4	0	-12.485	65102	630830	7.2187	2.2127e-15	1	4.4254e-15	2.6613e-13	FALSE
Mm_Brie_Kinase_1493	Ikbke	4497.3/6170.8/5716.3	12.695/0/0	5716.3	0	-12.481	846240	628530	7.2103	2.3548e-15	1	4.7096e-15	2.785e-13	FALSE
Mm_Brie_Kinase_538	Lats1	6159.3/5706.4/3108.1	5.4406/0/0	5706.4	0	-12.479	3478300	627200	7.2054	2.441e-15	1	4.882e-15	2.8396e-13	FALSE
MGLibB_07166	Brd7	6614.1/7173.6/5944.9	39.898/20141/386.39	6614.1	386.39	-4.0939	380470	751230	7.1853	3.2366e-13	1	6.4732e-13	1.4708e-11	FALSE
Mm_Brie_Kinase_619	Nek2	7256/7178.3/8280.7	60.753/98364/670.94	7256	670.94	-3.433	528050	841280	7.1794	3.4876e-13	1	6.9752e-13	1.5027e-11	FALSE
Mm_Brie_Kinase_31	Acvrl1	6388.3/5707.4/5148.1	1516.1/1.0095/28.349	5707.4	28.349	-7.6036	388210	627330	7.1701	8.6388e-14	1	1.7278e-13	5.7444e-12	FALSE
Mm_Brie_Kinase_297	Epha2	5701.2/5545.1/4430.3	5.4406/0/0	5545.1	0	-12.437	633510	605600	7.1255	4.4045e-15	1	8.8089e-15	5.041e-13	FALSE
Mm_Brie_Kinase_2109	Pkdcc	5750.6/5569.5/3671	9.9745/523.91/1.05	5569.5	9.9745	-8.9875	1818600	608850	7.1249	4.6193e-14	1	9.2385e-14	3.602e-12	FALSE
Mm_Brie_Kinase_324	Ephb2	5951.3/7052.6/4461.3	1.8135/28187/178.5	5951.3	178.5	-5.0514	1716400	660250	7.1044	4.8387e-13	1	9.6774e-13	1.8103e-11	FALSE
Mm_Brie_Kinase_2377	Nrbp2	5495.3/5774/5054.1	6.3474/0/0	5495.3	0	-12.424	136160	598960	7.1006	5.2883e-15	1	1.0577e-14	5.8634e-13	FALSE
Mm_Brie_Kinase_1608	Tab1	5673.9/5259.9/5739.8	16442/56.53/75.599	5673.9	75.599	-6.2111	87872	622840	7.0936	3.2782e-13	1	6.5564e-13	1.4708e-11	FALSE
Mm_Brie_Kinase_1808	Adck1	5502.7/5461.6/4303.2	0/0/0	5461.6	0	-12.415	671730	594470	7.0836	5.9875e-15	1	1.1975e-14	6.5365e-13	FALSE
Mm_Brie_Kinase_929	Rock2	3911.1/5445.6/6179.8	12.695/0/0	5445.6	0	-12.411	1446900	592350	7.0756	6.35e-15	1	1.27e-14	6.7955e-13	FALSE
Mm_Brie_Kinase_2207	Prps2	5286.3/5442.8/5982.3	0/0/0	5442.8	0	-12.41	157740	591970	7.0741	6.4162e-15	1	1.2832e-14	6.7955e-13	FALSE
Mm_Brie_Kinase_1144	Insrr	5431.2/5731.8/3652.8	0/0/0	5431.2	0	-12.407	1626600	590430	7.0683	6.6965e-15	1	1.3393e-14	6.988e-13	FALSE
Mm_Brie_Kinase_1112	Uck1	5410.2/4954.1/5578.5	0.90677/0/0	5410.2	0	-12.402	118200	587640	7.0576	7.2366e-15	1	1.4473e-14	7.4422e-13	FALSE
Mm_Brie_Kinase_2780	Map3k9	4166.4/6141.7/5463.2	23.576/0/1649.5	5463.2	23.576	-7.7966	1071000	594680	7.0538	1.7207e-13	1	3.4413e-13	9.3921e-12	FALSE
Mm_Brie_Kinase_354	Fer	3781.9/5702.7/5385.2	23.576/0/0	5385.2	0	-12.395	1335700	584320	7.0449	7.9378e-15	1	1.5876e-14	8.0467e-13	FALSE
Mm_Brie_Kinase_2502	Epha10	7929.4/5679.2/5654.4	49591/100.95/128.1	5679.2	128.1	-5.4594	2531900	623550	7.0298	7.1474e-13	1	1.4295e-12	2.2343e-11	FALSE
Mm_mCdkn2a_A09610	Cdkn2a	5734.8/6682.1/3879.2	38896/101.96/151.2	5734.8	151.2	-5.236	2170300	631020	7.029	7.7873e-13	1	1.5575e-12	2.348e-11	FALSE
Mm_Brie_Kinase_1215	Map2k2	6099.4/4398.7/5373.5	8074.8/13.123/12.6	5373.5	13.123	-8.5719	738520	582760	7.0217	1.27e-13	1	2.54e-13	7.658e-12	FALSE
Mm_Brie_Kinase_68	Araf	5025.7/5372.5/6710.7	0/16.151/19.95	5372.5	16.151	-8.2914	955500	582630	7.0173	1.5913e-13	1	3.1826e-13	9.0517e-12	FALSE
Mm_Brie_Kinase_2252	Pfkfb3	5302/5892.2/4305.4	0/8.0757/0	5302	0	-12.373	670790	573310	7.0024	1.0802e-14	1	2.1605e-14	1.0646e-12	FALSE
Mm_Brie_Kinase_2205	Prps2	6074.2/5273/4032	7.2541/0/0	5273	0	-12.365	1091000	569480	6.9875	1.203e-14	1	2.4061e-14	1.1694e-12	FALSE
Mm_Brie_Kinase_1597	Zak	4942.7/5244.9/5869	0/0/23.1	5244.9	0	-12.357	240420	565770	6.973	1.3358e-14	1	2.6716e-14	1.2809e-12	FALSE
Mm_Brie_Kinase_2865	Non-Targeting Control	5456.5/4516.9/5236.7	0/0/0	5236.7	0	-12.355	283200	564690	6.9687	1.3769e-14	1	2.7539e-14	1.3028e-12	FALSE
Mm_Brie_Kinase_2907	Non-Targeting Control	5630.8/4183/7855.6	171.38/1.0095/18730	5630.8	171.38	-5.0299	3523000	617060	6.95	1.4464e-12	1	2.8928e-12	3.5029e-11	FALSE
Mm_Brie_Kinase_17	Acvr1b	5090.9/5198.9/6208.7	29.017/0/0	5198.9	0	-12.344	515640	559710	6.9491	1.5853e-14	1	3.1706e-14	1.4514e-12	FALSE
Mm_Brie_Kinase_2672	Stk36	5228.5/3452.2/5197.2	0/0/0	5197.2	0	-12.344	1523100	559490	6.9482	1.5954e-14	1	3.1908e-14	1.4514e-12	FALSE
Mm_Brie_Kinase_1129	Map3k19	5213.8/4768.3/5183.3	0/0/0	5183.3	0	-12.34	86574	557660	6.941	1.6802e-14	1	3.3605e-14	1.5083e-12	FALSE
Mm_Brie_Kinase_2632	Peak1	6127.7/3814.3/5180.1	151.43/0/0	5180.1	0	-12.339	1381700	557240	6.9394	1.7005e-14	1	3.4009e-14	1.5083e-12	FALSE
Mm_Brie_Kinase_2203	Amhr2	3846/5203.6/5564.6	13.602/555.21/0	5203.6	13.602	-8.4775	986740	560330	6.9334	2.4801e-13	1	4.9602e-13	1.1972e-11	FALSE
Mm_Brie_Kinase_380	Fgr	5181.2/5377.2/4120.6	9.0677/15550/0	5181.2	9.0677	-9.0077	581640	557380	6.9278	1.7596e-13	1	3.5191e-13	9.459e-12	FALSE
Mm_Brie_Kinase_952	Ryk	5781.1/3937.2/5149.2	0/104.98/0	5149.2	0	-12.33	934090	553170	6.9232	1.9091e-14	1	3.8181e-14	1.6724e-12	FALSE
Mm_Brie_Kinase_2348	Trib2	5403.9/7552.6/5427.9	33094/71.672/111.3	5427.9	111.3	-5.5953	2257400	589990	6.9217	1.4374e-12	1	2.8748e-12	3.5029e-11	FALSE
Mm_Brie_Kinase_2529	Itpkc	4888.1/5420.3/5139.5	26.296/0/7.3499	5139.5	7.3499	-9.266	71025	551910	6.9083	1.6532e-13	1	3.3064e-13	9.0938e-12	FALSE
Mm_Brie_Kinase_2154	Oxsr1	6279/5146.4/5040.2	5.4406/8988.3/22.05	5146.4	22.05	-7.803	647050	552810	6.8921	5.1838e-13	1	1.0368e-12	1.8386e-11	FALSE
Mm_Brie_Kinase_1468	Nagk	5121.3/5941.9/5056.2	12.695/1159.9/8.3998	5121.3	12.695	-8.547	338780	549520	6.8915	3.135e-13	1	6.2701e-13	1.454e-11	FALSE
Mm_Brie_Kinase_1532	Gsk3b	5701.2/5113.6/4375.9	0/1065/14.7	5113.6	14.7	-8.3477	444760	548500	6.8847	3.7732e-13	1	7.5465e-13	1.5843e-11	FALSE
Mm_Brie_Kinase_918	Trim27	4835.6/5150.1/5194	40.805/0/8411.4	5150.1	40.805	-6.9451	50435	553300	6.8689	1.0362e-12	1	2.0724e-12	2.8172e-11	FALSE
Mm_Brie_Kinase_2135	Prkaa2	3431/8153.9/5032.7	0/0/2.1	5032.7	0	-12.297	6153700	537920	6.8619	2.9538e-14	1	5.9076e-14	2.5253e-12	FALSE
Mm_Brie_Kinase_1387	Gne	3381.7/5405.3/5053	9.0677/0/4110.7	5053	9.0677	-8.9716	1458800	540580	6.8603	2.8441e-13	1	5.6882e-13	1.3365e-11	FALSE
Mm_Brie_Kinase_465	Hipk3	6353.6/5447.5/3239.5	52678/90.852/170.1	5447.5	170.1	-4.993	2848300	592600	6.8555	2.8129e-12	1	5.6258e-12	5.2805e-11	FALSE
Mm_Pdcd1_46	Pdcd1	5022.6/5478.5/3489.4	6.3474/1874.6/0	5022.6	6.3474	-9.4173	1279300	536600	6.8478	2.2038e-13	1	4.4077e-13	1.086e-11	FALSE
Mm_Brie_Kinase_532	Kit	5039.4/4417.5/5626.6	21.762/2141.1/2.1	5039.4	21.762	-7.7907	365780	538790	6.8358	7.6343e-13	1	1.5269e-12	2.3262e-11	FALSE
Mm_Brie_Kinase_1522	Rps6ka4	4974.3/5519.8/4843.7	11.788/0/0	4974.3	0	-12.281	157310	530290	6.8308	3.6814e-14	1	7.3627e-14	3.1099e-12	FALSE
Mm_Brie_Kinase_170	Cdk5r1	3802.9/4964.4/5514.4	0/0/0	4964.4	0	-12.278	825790	529010	6.8255	3.8208e-14	1	7.6416e-14	3.188e-12	FALSE
Mm_Brie_Kinase_1774	Cdkl1	4958.5/5048.8/3609	0/0/0	4958.5	0	-12.276	914650	528240	6.8224	3.9068e-14	1	7.8137e-14	3.188e-12	FALSE
Mm_Brie_Kinase_674	Cdk16	4956.4/3807.7/5733.4	0/0/0	4956.4	0	-12.275	961580	527970	6.8212	3.9379e-14	1	7.8759e-14	3.188e-12	FALSE
Mm_Brie_Kinase_450	Hck	4955.3/5450.3/3810.9	10.881/0/0	4955.3	0	-12.275	777430	527830	6.8207	3.9536e-14	1	7.9072e-14	3.188e-12	FALSE
Mm_Brie_Kinase_476	Hk2	4942.7/4990.7/3243.7	0/0/0	4942.7	0	-12.271	1444500	526190	6.8139	4.1463e-14	1	8.2926e-14	3.3059e-12	FALSE
Mm_Brie_Kinase_2750	Mast4	7162.5/4998.2/2913.7	19.042/2560/24.15	4998.2	24.15	-7.635	4514700	533410	6.8105	1.001e-12	1	2.0019e-12	2.7424e-11	FALSE
Mm_Brie_Kinase_1402	Mpp2	5648.7/3834.9/4917.4	0/0/1.05	4917.4	0	-12.264	853260	522890	6.8003	4.5633e-14	1	9.1266e-14	3.5979e-12	FALSE
Mm_Brie_Kinase_2095	Csnk1d	5918.7/4894/4586.3	0/5.0473/0	4894	0	-12.257	572300	519860	6.7877	4.9846e-14	1	9.9693e-14	3.8304e-12	FALSE
Mm_Brie_Kinase_1430	Map3k14	3670.6/4892.2/5722.7	0/0/2.1	4892.2	0	-12.257	1091100	519620	6.7867	5.0202e-14	1	1.004e-13	3.8304e-12	FALSE
Mm_Brie_Kinase_2618	Plxna4	5076.2/4971.9/4223.1	10201/18.17/35.699	4971.9	35.699	-7.0822	285760	529990	6.7805	1.7288e-12	1	3.4575e-12	3.8487e-11	FALSE
Mm_Brie_Kinase_2763	Nek5	4997.4/4486.9/4965.5	5680/35.331/0	4965.5	35.331	-7.0949	115010	529150	6.7775	1.75e-12	1	3.5001e-12	3.8634e-11	FALSE
Mm_Brie_Kinase_2949	Non-Targeting Control	4856.6/4121.1/5884	12.695/0/0	4856.6	0	-12.246	798280	515000	6.7675	5.7446e-14	1	1.1489e-13	4.2909e-12	FALSE
Mm_Brie_Kinase_942	Rps6ka1	4983.7/4971.9/4992.2	3.6271/23919/51.449	4983.7	51.449	-6.5705	105.29	531530	6.7653	2.577e-12	1	5.154e-12	4.9511e-11	FALSE
Mm_Brie_Kinase_1916	Fggy	5016.3/4848.1/3774.6	0/29.274/1.05	4848.1	1.05	-11.208	590370	513900	6.7614	6.8751e-14	1	1.375e-13	4.8376e-12	FALSE
Mm_Brie_Kinase_656	Ddr2	4838.7/2958.8/5291.2	0/0/0	4838.7	0	-12.241	1869500	512690	6.7578	6.1475e-14	1	1.2295e-13	4.544e-12	FALSE
Mm_Brie_Kinase_1143	Insrr	5316.7/4830.3/3615.4	0/25.237/0	4830.3	0	-12.238	856250	511590	6.7532	6.3488e-14	1	1.2698e-13	4.6299e-12	FALSE
Mm_Brie_Kinase_1529	Gsk3b	5478.5/4828.4/4524.3	0/0/0	4828.4	0	-12.238	257560	511350	6.7522	6.3942e-14	1	1.2788e-13	4.6299e-12	FALSE
Mm_Brie_Kinase_2047	Magi3	4820.9/3441.9/5366	0/0/9.4498	4820.9	0	-12.235	1099400	510380	6.7481	6.579e-14	1	1.3158e-13	4.7156e-12	FALSE
Mm_Brie_Kinase_331	Ephb4	4277.8/4808.7/5376.7	0/0/0	4808.7	0	-12.232	302240	508800	6.7414	6.8913e-14	1	1.3783e-13	4.8376e-12	FALSE
Mm_Brie_Kinase_2685	Ephb1	4365/5339.6/4806.3	27.203/0/0	4806.3	0	-12.231	239620	508490	6.7401	6.9538e-14	1	1.3908e-13	4.8376e-12	FALSE
Mm_Brie_Kinase_2597	Pik3c2b	5349.3/4037.6/4804.2	20.856/0/1.05	4804.2	1.05	-11.195	442420	508220	6.7375	8.1232e-14	1	1.6246e-13	5.5963e-12	FALSE
Mm_Brie_Kinase_2016	Tssk6	5091.9/5421.3/3952.9	61904/119.12/128.1	5091.9	128.1	-5.302	702890	545670	6.7197	6.3736e-12	1	1.2747e-11	9.2678e-11	FALSE
Mm_Brie_Kinase_246	Dapk3	3973.1/7241.2/4760.4	0/0/0	4760.4	0	-12.217	3387000	502560	6.715	8.2826e-14	1	1.6565e-13	5.6279e-12	FALSE
Mm_Brie_Kinase_1838	Cib4	3640.1/5213/4795.6	7735.6/14.132/0	4795.6	14.132	-8.3082	754740	507110	6.7145	1.2024e-12	1	2.4048e-12	3.0867e-11	FALSE
Mm_Brie_Kinase_2910	Non-Targeting Control	4834.5/4759/4138.8	4.5338/0/0	4759	0	-12.217	195180	502380	6.7142	8.3276e-14	1	1.6655e-13	5.6279e-12	FALSE
Mm_Brie_Kinase_795	Prkcg	5506.9/3204.5/4871.5	12038/23.218/44.099	4871.5	44.099	-6.7554	1591200	516930	6.7142	3.2579e-12	1	6.5157e-12	5.8378e-11	FALSE
Mm_Brie_Kinase_1506	Mpp6	4748.4/3278.6/4904.6	0/0/0	4748.4	0	-12.214	1092300	501010	6.7084	8.67e-14	1	1.734e-13	5.7444e-12	FALSE
Mm_Brie_Kinase_2621	Pskh1	4743.1/3850.9/4746.5	5.4406/0/0	4743.1	0	-12.212	398070	500340	6.7056	8.8455e-14	1	1.7691e-13	5.7444e-12	FALSE
Mm_Brie_Kinase_962	Ptk6	4740/3964.4/4840.5	0/0/21	4740	0	-12.211	305830	499930	6.7038	8.9525e-14	1	1.7905e-13	5.7444e-12	FALSE
Mm_Brie_Kinase_23	Acvr2a	4740/4318.1/5014.6	0/0/0	4740	0	-12.211	126710	499930	6.7038	8.9525e-14	1	1.7905e-13	5.7444e-12	FALSE
Mm_Brie_Kinase_1212	Map2k1	4815.6/5774.9/3689.1	29.923/24223/0	4815.6	29.923	-7.2832	1094600	509700	6.7033	2.5479e-12	1	5.0958e-12	4.9511e-11	FALSE
Mm_Brie_Kinase_743	Pik3cd	4672.8/4848.1/4739	9.9745/0/0	4739	0	-12.211	8142.4	499810	6.7033	8.9857e-14	1	1.7971e-13	5.7444e-12	FALSE
Mm_Brie_Kinase_1153	Nek3	3424.7/4748.6/4748.6	20.856/36398/0	4748.6	20.856	-7.7637	876360	501040	6.6791	2.193e-12	1	4.3861e-12	4.5107e-11	FALSE
Mm_Brie_Kinase_1761	Sik3	4998.4/4693.3/3877.1	0/0/1.05	4693.3	0	-12.197	379650	493920	6.6781	1.0701e-13	1	2.1402e-13	6.78e-12	FALSE
Mm_Brie_Kinase_925	Rock1	3414.2/5946.6/4691	0/0/0	4691	0	-12.196	1603300	493620	6.6768	1.0797e-13	1	2.1595e-13	6.7804e-12	FALSE
Mm_Brie_Kinase_1205	Grk6	3970/4841.5/4676	11.788/1.0095/0	4676	1.0095	-11.185	262950	491690	6.667	1.2734e-13	1	2.5469e-13	7.658e-12	FALSE
Mm_Brie_Kinase_1986	Ern1	4672.8/4023.5/5125.7	0/0/0	4672.8	0	-12.19	313330	491280	6.6667	1.1576e-13	1	2.3153e-13	7.2058e-12	FALSE
Mm_Brie_Kinase_2875	Non-Targeting Control	4705.3/4665.2/2731.1	0/0/0	4665.2	0	-12.188	1871200	490300	6.6625	1.1919e-13	1	2.3837e-13	7.3543e-12	FALSE
Mm_Brie_Kinase_1599	Zak	4785.2/3484.1/4710.2	0/60.568/17.85	4710.2	17.85	-7.9654	754460	496090	6.6621	2.1425e-12	1	4.285e-12	4.4584e-11	FALSE
MGLibA_05239	Arntl2	3068.6/5367.8/4663.2	11.788/0/1.05	4663.2	1.05	-11.152	1519600	490050	6.6599	1.3915e-13	1	2.783e-13	8.2283e-12	FALSE
Mm_Brie_Kinase_2580	Cdk17	5444.9/4428.8/4655.7	6.3474/0/0	4655.7	0	-12.185	337160	489090	6.6572	1.2358e-13	1	2.4716e-13	7.5596e-12	FALSE
Mm_Brie_Kinase_2446	Mpp4	2887.9/4637/4860.8	0/11.104/0	4637	0	-12.179	1554700	486690	6.6468	1.3277e-13	1	2.6554e-13	7.917e-12	FALSE
Mm_Brie_Kinase_460	Hipk1	4797.8/5396.9/4577.7	25.39/7221.7/67.199	4797.8	67.199	-6.1368	203660	507390	6.6411	7.3933e-12	1	1.4787e-11	1.0099e-10	FALSE
Mm_Brie_Kinase_941	Rps6ka1	3278.7/4655.8/5099	12.695/12548/0	4655.8	12.695	-8.4096	1046400	489100	6.6391	1.8305e-12	1	3.661e-12	3.9845e-11	FALSE
Mm_Brie_Kinase_1282	Mapk10	4628.6/5884.7/4038.4	9.0677/0/4.1999	4628.6	4.1999	-9.7982	963030	485610	6.6361	6.4511e-13	1	1.2902e-12	2.1256e-11	FALSE
Mm_Brie_Kinase_2777	Map3k9	4895.5/4152/4606.6	8.1609/0/0	4606.6	0	-12.17	145040	482790	6.6298	1.4923e-13	1	2.9845e-13	8.7513e-12	FALSE
Mm_Vsir_95	Vsir	5725.4/3427.8/4600.2	11.788/0/0	4600.2	0	-12.168	1320300	481970	6.6262	1.5295e-13	1	3.0589e-13	8.896e-12	FALSE
Mm_Brie_Kinase_1987	Ern1	4426.9/4847.1/4600.2	6.3474/2.0189/0	4600.2	2.0189	-10.574	45503	481970	6.6233	3.4235e-13	1	6.8471e-13	1.5027e-11	FALSE
Mm_Tnfrsf14_59	Tnfrsf14	9441.1/3107/4590.6	0/21.199/0	4590.6	0	-12.165	12864000	480740	6.6208	1.5871e-13	1	3.1742e-13	9.0517e-12	FALSE
Mm_Brie_Kinase_2342	Taok1	4587.7/4079.8/5057.3	0/0/1.05	4587.7	0	-12.164	239250	480360	6.6192	1.6048e-13	1	3.2097e-13	9.0517e-12	FALSE
Mm_Brie_Kinase_932	Rock2	4585.6/3950.3/5044.5	0/0/0	4585.6	0	-12.163	307070	480100	6.618	1.6179e-13	1	3.2357e-13	9.0517e-12	FALSE
Mm_Tnfrsf4_68	Tnfrsf4	5729.6/3536.6/4585.2	22.669/0/0	4585.2	0	-12.163	1204600	480050	6.6178	1.62e-13	1	3.24e-13	9.0517e-12	FALSE
Mm_Brie_Kinase_57	Alk	3296.6/4582.6/5296.6	0/0/3.1499	4582.6	0	-12.162	1081800	479720	6.6164	1.6364e-13	1	3.2729e-13	9.072e-12	FALSE
Mm_Brie_Kinase_1796	Alpk1	6390.4/4346.2/4586.3	8.1609/4.0379/0	4586.3	4.0379	-9.8306	1656200	480190	6.6126	7.293e-13	1	1.4586e-12	2.2698e-11	FALSE
Mm_Brie_Kinase_2509	Gak	3694.7/4566.7/5480.3	11.788/0/0	4566.7	0	-12.157	797480	477680	6.6074	1.7401e-13	1	3.4801e-13	9.4256e-12	FALSE
Mm_Brie_Kinase_1711	Nmrk2	4551.9/5015.1/3737.2	0/0/0	4551.9	0	-12.153	439170	475800	6.5991	1.8415e-13	1	3.683e-13	9.8251e-12	FALSE
Mm_Brie_Kinase_1898	Prkd3	4542.5/5554.5/3968.9	0/0/0	4542.5	0	-12.15	676530	474590	6.5938	1.9099e-13	1	3.8198e-13	1.0114e-11	FALSE
Mm_Brie_Kinase_1318	Ror2	4799.9/4532.9/4155.9	0/6.0568/0	4532.9	0	-12.147	106720	473360	6.5884	1.982e-13	1	3.9641e-13	1.0342e-11	FALSE
Mm_Brie_Kinase_820	Prkcq	3278.7/4532.9/6074.1	0/0/0	4532.9	0	-12.147	1974200	473360	6.5884	1.982e-13	1	3.9641e-13	1.0342e-11	FALSE
Mm_Brie_Kinase_212	Clk2	4095/4580.7/4551	7.2541/1957.4/2.1	4551	7.2541	-9.1072	104440	475680	6.5881	1.5242e-12	1	3.0484e-12	3.6087e-11	FALSE
Mm_Brie_Kinase_2730	Pik3r5	3975.2/4800.2/4526.5	0/0/0	4526.5	0	-12.144	189420	472550	6.5847	2.0317e-13	1	4.0633e-13	1.0438e-11	FALSE
Mm_Brie_Kinase_2868	Non-Targeting Control	3430/4522.6/4939.8	0/0/1.05	4522.6	0	-12.143	683920	472050	6.5825	2.0626e-13	1	4.1252e-13	1.0438e-11	FALSE
Mm_Brie_Kinase_274	Dyrk1b	4679.1/3636.1/4522.2	3.6271/0/0	4522.2	0	-12.143	404930	472000	6.5823	2.0654e-13	1	4.1309e-13	1.0438e-11	FALSE
Mm_Brie_Kinase_1435	Cdkl2	4521.5/4664.2/3523.6	10.881/0/0	4521.5	0	-12.143	508110	471910	6.5819	2.0712e-13	1	4.1424e-13	1.0438e-11	FALSE
Mm_Brie_Kinase_313	Epha7	4979.5/3880.9/4521.1	0/0/0	4521.1	0	-12.143	310000	471860	6.5817	2.074e-13	1	4.148e-13	1.0438e-11	FALSE
Mm_Brie_Kinase_1093	Txk	4629.7/4518.8/4450.6	0/0/0	4518.8	0	-12.142	8470.3	471570	6.5804	2.0927e-13	1	4.1854e-13	1.0458e-11	FALSE
Mm_Brie_Kinase_1219	Map2k3	4505.7/5079.8/3286.4	0/0/0	4505.7	0	-12.138	908090	469900	6.573	2.2012e-13	1	4.4024e-13	1.086e-11	FALSE
Mm_Brie_Kinase_1050	Tgfbr1	4698/5958.8/4434.6	76.169/0/7342.5	4698	76.169	-5.9282	829500	494520	6.5723	1.2872e-11	1	2.5743e-11	1.4485e-10	FALSE
Mm_NbeaMA_33330	NBEA	4133.8/4506.6/4614.1	386.28/2.0189/0	4506.6	2.0189	-10.544	75253	470010	6.5705	4.9103e-13	1	9.8207e-13	1.8103e-11	FALSE
Mm_Brie_Kinase_2899	Non-Targeting Control	4793.6/4501.9/3990.3	9.0677/2.0189/1.05	4501.9	2.0189	-10.543	173410	469410	6.5679	5.0002e-13	1	1e-12	1.8103e-11	FALSE
Mm_Brie_Kinase_882	Prkg2	3411.1/5287.1/4495.5	0/0/6.2999	4495.5	0	-12.135	901320	468600	6.5672	2.2899e-13	1	4.5799e-13	1.1206e-11	FALSE
Mm_Brie_Kinase_2517	Wnk1	4642.3/5446.6/3981.8	23554/49.464/58.799	4642.3	58.799	-6.2789	541600	487370	6.5655	1.1246e-11	1	2.2491e-11	1.3256e-10	FALSE
Mm_Brie_Kinase_944	Rps6ka1	4417.5/4604.2/5065.8	17624/23.218/44.099	4604.2	44.099	-6.674	124000	482480	6.565	9.0609e-12	1	1.8122e-11	1.1543e-10	FALSE
Mm_Brie_Kinase_2381	Cerk	5222.2/4490.7/2934	0/410.85/0	4490.7	0	-12.133	1479200	467980	6.5644	2.3332e-13	1	4.6663e-13	1.134e-11	FALSE
Mm_Brie_Kinase_2925	Non-Targeting Control	4991.1/4545.1/3810.9	14018/27.256/21	4545.1	27.256	-7.3299	368980	474920	6.5557	6.464e-12	1	1.2928e-11	9.3105e-11	FALSE
Mm_Brie_Kinase_1297	Mapk8	2269.1/4711.1/4500.8	9.9745/0/13.65	4500.8	9.9745	-8.6802	2512300	469280	6.5556	2.578e-12	1	5.156e-12	4.9511e-11	FALSE
MGLibB_30564	Mboat2	4463.7/5660.5/3378.3	0/14364/0	4463.7	0	-12.124	1305200	464550	6.5491	2.5899e-13	1	5.1797e-13	1.2417e-11	FALSE
Mm_Brie_Kinase_709	Cdk14	3203.1/4599.5/4449.6	0/0/0	4449.6	0	-12.12	788130	462750	6.541	2.7356e-13	1	5.4712e-13	1.3028e-11	FALSE
Mm_Brie_Kinase_785	Prkca	4464.8/5576/4509.4	24.483/0/7465.4	4509.4	24.483	-7.4676	569870	470370	6.5394	6.5744e-12	1	1.3149e-11	9.317e-11	FALSE
Mm_Brie_Kinase_2764	Nek5	4518.3/3726.1/4568.1	6227.7/9.0852/28.349	4518.3	28.349	-7.2666	315040	471510	6.5388	7.4966e-12	1	1.4993e-11	1.0171e-10	FALSE
Mm_Brie_Kinase_990	Srms	2823.8/4445.6/5703.5	9.0677/0/1.05	4445.6	1.05	-11.083	2106200	462250	6.5372	3.2186e-13	1	6.4372e-13	1.4708e-11	FALSE
MGLibA_40474	Pf4	2756.6/7706.5/4504	24.483/14008/0	4504	24.483	-7.4659	6654500	469690	6.5363	6.7117e-12	1	1.3423e-11	9.4684e-11	FALSE
Mm_Brie_Kinase_2771	Ksr2	4842.9/4448.5/3751.1	228.51/3.0284/0	4448.5	3.0284	-10.109	320990	462610	6.5359	9.2705e-13	1	1.8541e-12	2.5697e-11	FALSE
Mm_Cd80_22	Cd80	4440.6/3124.8/4781.7	16.322/0/0	4440.6	0	-12.117	923850	461610	6.5359	2.8326e-13	1	5.6652e-13	1.3365e-11	FALSE
Mm_Brie_Kinase_2904	Non-Targeting Control	4439.5/4205.5/5525.1	44.432/0/1.05	4439.5	1.05	-11.081	616630	461480	6.5337	3.2956e-13	1	6.5913e-13	1.4708e-11	FALSE
Mm_Brie_Kinase_458	Hipk1	4462.7/4059.1/5613.8	1984.9/6.0568/14.7	4462.7	14.7	-8.1513	743950	464420	6.5269	4.5078e-12	1	9.0155e-12	7.303e-11	FALSE
Mm_Brie_Kinase_1345	Dguok	4418.5/5410.9/4167.6	0/0/0	4418.5	0	-12.11	523920	458810	6.5232	3.0858e-13	1	6.1717e-13	1.4406e-11	FALSE
Mm_Brie_Kinase_459	Hipk1	5287.3/4427.8/3813	4.5338/46.435/0	4427.8	4.5338	-9.6444	558370	459990	6.5219	1.5146e-12	1	3.0292e-12	3.6066e-11	FALSE
Mm_Brie_Kinase_904	Prps1	4410.1/5380.9/3761.7	0/0/0	4410.1	0	-12.107	681420	457740	6.5184	3.1882e-13	1	6.3765e-13	1.4691e-11	FALSE
Mm_Brie_Kinase_2920	Non-Targeting Control	4655.9/5891.2/4724.1	15.415/4992.8/128.1	4724.1	128.1	-5.1938	683470	497880	6.5135	2.5927e-11	1	5.1853e-11	2.356e-10	FALSE
Mm_Brie_Kinase_1164	Osr1	5445.9/4044.1/4426.1	16.322/10.095/1.05	4426.1	10.095	-8.6403	593010	459770	6.5127	3.4882e-12	1	6.9764e-12	6.0816e-11	FALSE
Mm_Brie_Kinase_2825	Map4k5	4401.7/6169.9/4249.8	0.90677/15574/0	4401.7	0.90677	-11.173	1574700	456680	6.5122	3.2941e-13	1	6.5882e-13	1.4708e-11	FALSE
Mm_Brie_Kinase_995	Srpk1	3771.4/2548.8/3226.6	35.364/0/0	3226.6	0	-11.656	378110	312450	6.5091	3.7796e-11	1	7.5593e-11	3.0863e-10	FALSE
Mm_Brie_Kinase_2333	Pdxk	3943.7/3226.1/3048.3	0/0/0	3226.1	0	-11.656	273270	312390	6.5088	3.788e-11	1	7.5759e-11	3.0877e-10	FALSE
Mm_Brie_Kinase_1267	Map3k8	7489.2/3608.9/4272.3	10604/18.17/49.349	4272.3	49.349	-6.4072	5394500	440320	6.5087	3.79e-11	1	7.58e-11	3.0877e-10	FALSE
Mm_Brie_Kinase_2026	Pnck	4379.7/4393.1/5563.6	0/0/1.05	4393.1	0	-12.101	685090	455580	6.5086	3.4064e-13	1	6.8127e-13	1.5027e-11	FALSE
Mm_Brie_Kinase_1294	Mapk3	4521.5/5034.8/4415.4	5.4406/10853/50.399	4521.5	50.399	-6.4592	137360	471910	6.5085	1.4719e-11	1	2.9439e-11	1.5802e-10	FALSE
Mm_Brie_Kinase_328	Ephb3	4192.7/6500.1/4418.6	9.9745/3536.2/0	4418.6	9.9745	-8.6536	2191800	458820	6.5085	3.5462e-12	1	7.0923e-12	6.1525e-11	FALSE
Mm_Brie_Kinase_1701	Dyrk2	3224.1/3481.3/2853.9	0/17.161/0	3224.1	0	-11.655	101600	312150	6.5075	3.8205e-11	1	7.6411e-11	3.109e-10	FALSE
Mm_Brie_Kinase_1679	Pdgfrl	4678/3993.5/4390.8	0/9154.8/0	4390.8	0	-12.101	120180	455300	6.5073	3.4366e-13	1	6.8732e-13	1.5027e-11	FALSE
MGLibA_05686	Atm	3084.4/4408.1/3817.3	9.9745/11.104/0	3817.3	9.9745	-8.4426	443130	383700	6.5072	3.829e-11	1	7.6579e-11	3.1123e-10	FALSE
Mm_Brie_Kinase_540	Lats1	2774.4/4389.4/4482.7	0/0/1.05	4389.4	0	-12.1	1308300	455110	6.5064	3.4564e-13	1	6.9129e-13	1.5027e-11	FALSE
Mm_Brie_Kinase_2590	Mylk4	3781.9/3222.4/2763.1	0/0/0	3222.4	0	-11.654	262010	311940	6.5064	3.8482e-11	1	7.6965e-11	3.1244e-10	FALSE
Mm_Brie_Kinase_35	Adk	3153.7/4122/3221.3	0/0/0	3221.3	0	-11.654	407910	311820	6.5057	3.8655e-11	1	7.731e-11	3.1312e-10	FALSE
Mm_Brie_Kinase_2611	Pak7	4538.3/2293.6/3221.3	21.762/0/0	3221.3	0	-11.654	1297500	311820	6.5057	3.8655e-11	1	7.731e-11	3.1312e-10	FALSE
Mm_Brie_Kinase_2364	Cdc42bpb	3220.9/2762.7/3370.8	13.602/0/0	3220.9	0	-11.654	116220	311770	6.5055	3.8715e-11	1	7.7431e-11	3.1325e-10	FALSE
Mm_Brie_Kinase_379	Fgr	4413.3/3993.5/6377.4	9.9745/99.937/0	4413.3	9.9745	-8.6519	2017100	458140	6.5055	3.6203e-12	1	7.2406e-12	6.1903e-11	FALSE
Mm_Brie_Kinase_808	Prkch	3255.6/3065.7/3612.2	11.788/0/1.05	3255.6	1.05	-10.634	81617	315880	6.5053	3.878e-11	1	7.7561e-11	3.1342e-10	FALSE
Mm_Vsir_93	Vsir	5623.5/3548.8/4386.6	3.6271/0/0	4386.6	0	-12.099	1115900	454760	6.5048	3.4942e-13	1	6.9884e-13	1.5027e-11	FALSE
MGLibB_20080	Gli1	2318.5/4024.4/3219.2	13.602/0/0	3219.2	0	-11.653	729810	311560	6.5044	3.9004e-11	1	7.8009e-11	3.1487e-10	FALSE
Mm_Brie_Kinase_1690	Pink1	3218.8/3804.9/3029	0/0/0	3218.8	0	-11.653	189760	311530	6.5042	3.9059e-11	1	7.8119e-11	3.1496e-10	FALSE
Mm_Brie_Kinase_406	Fyn	4436.4/3010.3/4384.4	0/8738.9/0	4384.4	0	-12.098	945390	454480	6.5036	3.5234e-13	1	7.0467e-13	1.5061e-11	FALSE
Mm_Brie_Kinase_1054	Tgfbr2	2912.1/3217.7/4517.9	0/0/0	3217.7	0	-11.652	892030	311390	6.5034	3.925e-11	1	7.8499e-11	3.1614e-10	FALSE
Mm_Brie_Kinase_2036	Stk17b	2683.1/4115.4/5400.2	9.0677/4173.1/30.449	4115.4	30.449	-7.0322	1851100	420640	6.5029	3.9394e-11	1	7.8788e-11	3.1694e-10	FALSE
Mm_Brie_Kinase_1474	Ak3	3215.7/3061/3600.5	8.1609/0/0	3215.7	0	-11.651	85991	311150	6.5022	3.9581e-11	1	7.9162e-11	3.1801e-10	FALSE
Mm_Brie_Kinase_1170	Papss1	3507.7/3434.4/3889.9	2412/3.0284/0	3507.7	3.0284	-9.7665	75723	346030	6.502	3.9617e-11	1	7.9233e-11	3.1801e-10	FALSE
Mm_Brie_Kinase_760	Pim2	3214.6/2539.4/4305.4	0/0/0	3214.6	0	-11.651	822830	311030	6.5015	3.9756e-11	1	7.9513e-11	3.1877e-10	FALSE
Mm_Brie_Kinase_245	Dapk3	4262/6832.2/4380.1	10.881/0/0	4380.1	0	-12.097	3013100	453940	6.5011	3.5824e-13	1	7.1649e-13	1.5222e-11	FALSE
Mm_Brie_Kinase_1055	Tgfbr2	3031.8/3645.4/3213.8	0/0/0	3213.8	0	-11.651	109710	310930	6.501	3.9891e-11	1	7.9782e-11	3.191e-10	FALSE
Mm_Brie_Kinase_2031	Trim33	3213.6/2873.4/3728.6	6.3474/0/0	3213.6	0	-11.65	190500	310900	6.5009	3.9933e-11	1	7.9865e-11	3.191e-10	FALSE
Mm_Brie_Kinase_1575	Stk25	3213.6/1981.3/3273.6	10.881/0/0	3213.6	0	-11.65	761100	310900	6.5009	3.9933e-11	1	7.9865e-11	3.191e-10	FALSE
Mm_Brie_Kinase_1910	Nme5	3814.5/3212/1930	0/0/1.05	3212	0	-11.65	1003300	310720	6.4999	4.0191e-11	1	8.0382e-11	3.208e-10	FALSE
Mm_Brie_Kinase_1985	Ern1	3181/3211.1/3281.1	5.4406/0/0	3211.1	0	-11.649	2903.2	310610	6.4993	4.035e-11	1	8.07e-11	3.2171e-10	FALSE
Mm_Brie_Kinase_2485	Mylk2	2128.4/3210.2/3411.4	21.762/0/0	3210.2	0	-11.649	605390	310500	6.4987	4.051e-11	1	8.102e-11	3.2262e-10	FALSE
Mm_Brie_Kinase_915	Ret	4748.4/3066.6/4388.7	2648.7/5.0473/1.05	4388.7	5.0473	-9.5036	938610	455030	6.4986	1.9679e-12	1	3.9359e-12	4.1892e-11	FALSE
Mm_Brie_Kinase_813	Prkd1	2945.7/4871.5/3209.5	0/0/0	3209.5	0	-11.649	1415900	310430	6.4983	4.0615e-11	1	8.1231e-11	3.231e-10	FALSE
MGLibA_09256	Cd86	5083.5/4592/5976.9	12.695/11699/296.09	5083.5	296.09	-4.0971	519880	544560	6.4975	4.0824e-11	1	8.1648e-11	3.244e-10	FALSE
Mm_Brie_Kinase_137	Cask	3135.8/3207.3/3402.9	10.881/0/0	3207.3	0	-11.648	21671	310170	6.4969	4.0993e-11	1	8.1986e-11	3.2501e-10	FALSE
Mm_Brie_Kinase_2698	Ip6k3	2791.3/3207.3/3480.8	0.90677/0/0	3207.3	0	-11.648	123960	310170	6.4969	4.0993e-11	1	8.1986e-11	3.2501e-10	FALSE
Mm_Brie_Kinase_2400	Map4k3	4609.7/4375.3/3613.3	20.856/0/1.05	4375.3	1.05	-11.06	317810	453330	6.4967	4.2306e-13	1	8.4611e-13	1.7154e-11	FALSE
Mm_Brie_Kinase_1357	Tpk1	3361.7/3206.4/2835.7	0/0/0	3206.4	0	-11.647	80762	310060	6.4963	4.1155e-11	1	8.2311e-11	3.2594e-10	FALSE
Mm_Brie_Kinase_2703	Cdk15	3205.2/2806.8/3346.3	5.4406/0/0	3205.2	0	-11.647	89308	309910	6.4955	4.1372e-11	1	8.2743e-11	3.2728e-10	FALSE
Mm_Brie_Kinase_1233	Map3k1	4496.3/3573.2/5965.2	17743/49.464/13.65	4496.3	49.464	-6.4777	1504800	468690	6.4954	1.5853e-11	1	3.1706e-11	1.6641e-10	FALSE
Mm_Brie_Kinase_2275	Nek11	3204.1/2919.4/3661.3	3.6271/0/0	3204.1	0	-11.646	145070	309790	6.4949	4.1555e-11	1	8.3111e-11	3.2837e-10	FALSE
Mm_Brie_Kinase_602	Mast2	3551.8/3203.6/2639.2	28.11/0/0	3203.6	0	-11.646	219910	309730	6.4945	4.1646e-11	1	8.3293e-11	3.2872e-10	FALSE
MGLibB_20083	Gli2	4740/4186.7/4368.4	0/4194.3/0	4368.4	0	-12.093	85543	452460	6.4943	3.7501e-13	1	7.5003e-13	1.584e-11	FALSE
Mm_Brie_Kinase_2862	Non-Targeting Control	3256.6/3017.9/3203.1	9.0677/0/0	3203.1	0	-11.646	18596	309670	6.4942	4.1727e-11	1	8.3454e-11	3.29e-10	FALSE
Mm_Brie_Kinase_2160	Mex3b	3202/3372.5/2824	14.508/0/0	3202	0	-11.645	85983	309540	6.4935	4.1925e-11	1	8.385e-11	3.3019e-10	FALSE
Mm_Brie_Kinase_2736	Itpkb	4835.6/2841.5/4035.2	24.483/0/5914.5	4035.2	24.483	-7.3073	1032800	410640	6.4923	4.2259e-11	1	8.4519e-11	3.3245e-10	FALSE
Mm_Brie_Kinase_745	Pik3r1	3787.2/3198.9/2976.7	0/0/0	3198.9	0	-11.644	197710	309170	6.4916	4.2478e-11	1	8.4956e-11	3.338e-10	FALSE
Mm_Brie_Kinase_1652	Brd3	3197.8/3494.4/2854.9	4.5338/0/0	3197.8	0	-11.643	102760	309040	6.4909	4.2674e-11	1	8.5348e-11	3.3497e-10	FALSE
Mm_Brie_Kinase_2070	Clk3	4091.8/4720.5/4474.1	16842/44.416/9.4498	4474.1	44.416	-6.6226	103430	465880	6.4899	1.5116e-11	1	3.0233e-11	1.6082e-10	FALSE
Mm_Brie_Kinase_2507	Pdik1l	5193.8/3293.7/3891	0/234.2/14.7	3891	14.7	-7.9536	1027100	392780	6.4898	4.2964e-11	1	8.5928e-11	3.3688e-10	FALSE
Mm_Brie_Kinase_758	Pim2	4453.2/4359.3/3908.1	2.7203/0/0	4359.3	0	-12.09	106230	451310	6.4891	3.885e-13	1	7.77e-13	1.6216e-11	FALSE
Mm_Brie_Kinase_1319	Ror2	3193.6/4172.7/3139.1	0/0/0	3193.6	0	-11.641	480750	308550	6.4882	4.3437e-11	1	8.6874e-11	3.4021e-10	FALSE
Mm_Brie_Kinase_1106	Ulk1	4340.8/5375.3/4357.7	0/0/12.6	4357.7	0	-12.09	517870	451100	6.4882	3.9095e-13	1	7.819e-13	1.6223e-11	FALSE
Mm_Brie_Kinase_2577	Cdk17	3986.8/3192.3/2604	0/0/0	3192.3	0	-11.641	488650	308400	6.4874	4.3671e-11	1	8.7341e-11	3.4166e-10	FALSE
Mm_Brie_Kinase_2346	Trib2	3191.5/3113.5/3641	0/6866.4/0	3191.5	0	-11.64	104080	308300	6.4869	4.3824e-11	1	8.7648e-11	3.4248e-10	FALSE
Mm_Brie_Kinase_2156	Oxsr1	5172.8/4596.7/3524.6	86.143/95.899/7002.3	4596.7	95.899	-5.5683	740610	481520	6.4861	2.6606e-11	1	5.3212e-11	2.3989e-10	FALSE
Mm_Brie_Kinase_1136	Zap70	1986.6/4326.5/3189.3	0/0/0	3189.3	0	-11.639	1369900	308030	6.4854	4.4243e-11	1	8.8487e-11	3.4538e-10	FALSE
Mm_Brie_Kinase_1817	Ripk4	2524.4/3759.9/3188.2	0/0/0	3188.2	0	-11.639	383710	307910	6.4847	4.4443e-11	1	8.8886e-11	3.4656e-10	FALSE
Mm_Brie_Kinase_2645	Gucy2f	5789.5/4155.8/4350.2	0/0/1.05	4350.2	0	-12.087	1054600	450160	6.4838	4.0251e-13	1	8.0502e-13	1.6529e-11	FALSE
Mm_Brie_Kinase_2091	Sbk1	3233.5/4385.6/4755	14.508/437.1/0	4385.6	14.508	-8.1439	731870	454630	6.4827	5.9965e-12	1	1.1993e-11	8.8833e-11	FALSE
Mm_Brie_Kinase_2250	Pfkfb3	3236.7/4350/4510.5	0.90677/8821.7/0	4350	0.90677	-11.156	632560	450120	6.4823	4.0297e-13	1	8.0594e-13	1.6529e-11	FALSE
Mm_Brie_Kinase_1032	Syk	2782.9/3181.1/3972.1	27.203/0/0	3181.1	0	-11.636	392180	307070	6.4802	4.5795e-11	1	9.1591e-11	3.5671e-10	FALSE
Mm_Brie_Kinase_2647	Gucy2f	4509.9/2816.2/5635.1	109.72/3606.8/0	4509.9	109.72	-5.3484	2067500	470440	6.4797	4.5963e-11	1	9.1925e-11	3.5693e-10	FALSE
Mm_Brie_Kinase_1275	Map4k2	3180/3883.7/2759.9	0/1.0095/0	3180	0	-11.635	335870	306930	6.4795	4.6014e-11	1	9.2028e-11	3.5693e-10	FALSE
Mm_Brie_Kinase_1571	Rps6kb2	2522.3/3689.5/4145.2	7.2541/15318/0	3689.5	7.2541	-8.8045	784990	368070	6.4793	4.6075e-11	1	9.2149e-11	3.5693e-10	FALSE
Mm_Brie_Kinase_2158	Mex3b	3405.8/3152.9/3179.6	0/0/0	3179.6	0	-11.635	25935	306900	6.4793	4.6075e-11	1	9.2151e-11	3.5693e-10	FALSE
Mm_Brie_Kinase_261	Mpp3	3063.3/4667/3179.6	17.229/0/0	3179.6	0	-11.635	1112900	306900	6.4793	4.6075e-11	1	9.2151e-11	3.5693e-10	FALSE
Mm_Brie_Kinase_1559	Stk4	2915.2/3179.2/3242.7	0/0/0	3179.2	0	-11.635	36857	306850	6.479	4.616e-11	1	9.2319e-11	3.572e-10	FALSE
MGLibB_20086	Gli3	3178.9/3434.4/3010.9	0/0/0	3178.9	0	-11.635	46746	306810	6.4788	4.6219e-11	1	9.2438e-11	3.5726e-10	FALSE
Mm_Brie_Kinase_863	Prkar1b	3995.2/2386.5/3178.6	7.2541/0/0	3178.6	0	-11.635	647090	306770	6.4786	4.6284e-11	1	9.2567e-11	3.5738e-10	FALSE
Mm_Brie_Kinase_938	Ros1	3277.7/4364/4494.4	388.1/1.0095/9.4498	4364	9.4498	-8.7064	598600	451900	6.4777	4.1441e-12	1	8.2882e-12	6.8387e-11	FALSE
Mm_Brie_Kinase_445	Magi1	4339.7/4931.6/3991.4	0/0/0	4339.7	0	-12.084	235810	448830	6.4777	4.1934e-13	1	8.3868e-13	1.7101e-11	FALSE
Mm_Brie_Kinase_2110	Pkdcc	3880.7/4341.5/5198.3	31.737/1.0095/0	4341.5	1.0095	-11.078	473230	449050	6.4772	4.6385e-13	1	9.2771e-13	1.7872e-11	FALSE
Mm_Brie_Kinase_909	Twf1	3366.9/2867.8/3175.4	0/0/0	3175.4	0	-11.633	65663	306390	6.4766	4.6914e-11	1	9.3828e-11	3.6119e-10	FALSE
Mm_Brie_Kinase_804	Prkce	3415.3/2795.5/3175.4	0/0/0	3175.4	0	-11.633	100920	306390	6.4766	4.6914e-11	1	9.3828e-11	3.6119e-10	FALSE
Mm_Brie_Kinase_2471	Pdk1	2360.5/3865.9/3612.2	5.4406/0/7.3499	3612.2	5.4406	-9.1319	815510	358660	6.4765	4.693e-11	1	9.386e-11	3.6119e-10	FALSE
Mm_Brie_Kinase_2447	Mpp4	3174.7/2535.7/4438.9	12.695/0/0	3174.7	0	-11.633	1003300	306310	6.4761	4.7046e-11	1	9.4093e-11	3.6158e-10	FALSE
Mm_Brie_Kinase_2770	Ksr2	4648.6/5161.4/5313.6	342.76/0/34112	5161.4	342.76	-3.9086	143070	554780	6.476	4.7083e-11	1	9.4167e-11	3.6158e-10	FALSE
Mm_Brie_Kinase_2564	Gk5	3783/4633.3/4429.3	16352/25.237/36.749	4429.3	36.749	-6.8748	229670	460170	6.4752	1.432e-11	1	2.864e-11	1.5561e-10	FALSE
Mm_Brie_Kinase_76	Bckdk	4405.9/3784.3/4334.2	0/0/1.05	4334.2	0	-12.082	153790	448130	6.4745	4.2847e-13	1	8.5693e-13	1.7199e-11	FALSE
Mm_Brie_Kinase_807	Prkch	3645.3/3171.7/2774.8	0/0/0	3171.7	0	-11.631	190910	305960	6.4742	4.7646e-11	1	9.5293e-11	3.6512e-10	FALSE
MGLibA_26503	Itgb1	1862.6/3171.7/3944.4	0/0/10.5	3171.7	0	-11.631	1155400	305960	6.4742	4.7646e-11	1	9.5293e-11	3.6512e-10	FALSE
Mm_Brie_Kinase_2404	Pik3c3	3707.3/3680.2/3414.6	7.2541/102.97/0	3680.2	7.2541	-8.8008	35624	366930	6.4735	4.7867e-11	1	9.5733e-11	3.6641e-10	FALSE
Mm_Brie_Kinase_2676	Pask	4428/4332.1/2921.2	8.1609/0/0	4332.1	0	-12.081	1000000	447870	6.4733	4.3198e-13	1	8.6397e-13	1.7199e-11	FALSE
Mm_Brie_Kinase_1160	Nek4	4475.3/2523.5/4332.1	12.695/0/0	4332.1	0	-12.081	1645800	447860	6.4733	4.3205e-13	1	8.6411e-13	1.7199e-11	FALSE
Mm_Brie_Kinase_1496	Ikbke	5654/4303/4331	0/193.82/0	4331	0	-12.081	875470	447730	6.4727	4.3386e-13	1	8.6772e-13	1.7199e-11	FALSE
Mm_Brie_Kinase_1277	Mapk1	3398.5/2879/3169	0/0/1.05	3169	0	-11.63	68370	305640	6.4725	4.8202e-11	1	9.6404e-11	3.6858e-10	FALSE
Mm_Brie_Kinase_176	Cdk6	3167.3/3249.6/2256.8	28.11/0/0	3167.3	0	-11.63	417900	305450	6.4715	4.8531e-11	1	9.7063e-11	3.707e-10	FALSE
Mm_Brie_Kinase_965	Plk2	3835.5/3095.7/3166.8	0/0/0	3166.8	0	-11.629	226080	305390	6.4711	4.8639e-11	1	9.7278e-11	3.7112e-10	FALSE
Mm_Brie_Kinase_788	Prkca	5678.1/4622/3331.3	6.3474/4258.9/116.55	4622	116.55	-5.2975	1390600	484760	6.471	3.2815e-11	1	6.563e-11	2.7986e-10	FALSE
Mm_Brie_Kinase_734	Pik3c2g	4328.2/5872.5/3740.4	0/38.36/0	4328.2	0	-12.08	1365200	447370	6.471	4.3869e-13	1	8.7737e-13	1.7272e-11	FALSE
Mm_Brie_Kinase_2673	Pask	3165.2/2445.6/4563.9	0/0/0	3165.2	0	-11.629	1237000	305200	6.4701	4.8964e-11	1	9.7928e-11	3.7298e-10	FALSE
Mm_Brie_Kinase_167	Cdk5	2822.8/3165.1/3218.1	0/0/0	3165.1	0	-11.629	60008	305190	6.47	4.8987e-11	1	9.7974e-11	3.7298e-10	FALSE
Mm_Brie_Kinase_829	Pkd2	4498.4/2849.9/4325.7	0.90677/0/0	4325.7	0	-12.079	1103800	447050	6.4696	4.43e-13	1	8.86e-13	1.7272e-11	FALSE
Mm_Brie_Kinase_2495	Npr2	3640.1/4366.8/4325.7	0/8.0757/0	4325.7	0	-12.079	235860	447050	6.4696	4.43e-13	1	8.86e-13	1.7272e-11	FALSE
Mm_Brie_Kinase_2003	Uck2	3164.2/3710.2/2906.2	0/0/0	3164.2	0	-11.628	182320	305080	6.4694	4.9182e-11	1	9.8364e-11	3.7406e-10	FALSE
Mm_Brie_Kinase_2883	Non-Targeting Control	3004.5/3163.3/3571.6	0/0/0	3163.3	0	-11.628	95979	304970	6.4688	4.9377e-11	1	9.8755e-11	3.7514e-10	FALSE
Mm_Brie_Kinase_1531	Gsk3b	4322.9/3082.6/4469.9	0/0/0	4322.9	0	-12.078	780030	446710	6.468	4.4778e-13	1	8.9555e-13	1.7363e-11	FALSE
Mm_Brie_Kinase_51	Akt1	2814.4/4252.4/3161.5	12.695/0/0	3161.5	0	-11.627	655280	304760	6.4677	4.975e-11	1	9.9499e-11	3.7732e-10	FALSE
Mm_Brie_Kinase_1730	Wnk4	4127.5/3161.4/3035.5	12.695/0/0	3161.4	0	-11.627	474650	304750	6.4676	4.9771e-11	1	9.9541e-11	3.7732e-10	FALSE
Mm_Pdcd1_44	Pdcd1	4347.1/3651.1/4425	9.9745/18.17/0	4347.1	9.9745	-8.6301	245260	449760	6.4671	4.6847e-12	1	9.3695e-12	7.4536e-11	FALSE
Mm_Brie_Kinase_753	Pim1	2374.2/3160.4/3841.8	0/0/0	3160.4	0	-11.626	541240	304630	6.467	4.9969e-11	1	9.9937e-11	3.7806e-10	FALSE
Mm_Brie_Kinase_1976	Cdk19	4527.8/2186.7/3160.4	14.508/0/0	3160.4	0	-11.626	1408900	304630	6.467	4.9975e-11	1	9.995e-11	3.7806e-10	FALSE
Mm_Brie_Kinase_1500	Srpk3	3157.9/2462.5/3352.7	0/0/0	3157.9	0	-11.625	260750	304330	6.4654	5.0511e-11	1	1.0102e-10	3.8171e-10	FALSE
Mm_Brie_Kinase_596	Mknk2	3190.5/3144.5/4193.2	0/7.0662/1.05	3190.5	1.05	-10.604	503840	308170	6.4639	5.1009e-11	1	1.0202e-10	3.8506e-10	FALSE
Mm_Brie_Kinase_2228	Pip4k2c	2963.5/3387.5/3155.1	0/9.0852/0	3155.1	0	-11.624	45344	304000	6.4636	5.1117e-11	1	1.0223e-10	3.8519e-10	FALSE
Mm_Brie_Kinase_643	Ntrk1	3154.7/2977.5/3410.3	0/0/31.499	3154.7	0	-11.624	48370	303960	6.4634	5.1189e-11	1	1.0238e-10	3.8519e-10	FALSE
Mm_Brie_Kinase_1874	Pck2	3154.7/3032.9/3416.8	0/0/0	3154.7	0	-11.624	41752	303960	6.4634	5.1189e-11	1	1.0238e-10	3.8519e-10	FALSE
Mm_Brie_Kinase_1421	Stk39	3153.7/3374.3/2516.4	0/0/1.05	3153.7	0	-11.623	227430	303840	6.4627	5.1417e-11	1	1.0283e-10	3.865e-10	FALSE
Mm_Brie_Kinase_2314	Pak6	2682/3342.4/3151.9	14.508/0/0	3151.9	0	-11.622	128550	303620	6.4616	5.1815e-11	1	1.0363e-10	3.8908e-10	FALSE
Mm_Brie_Kinase_593	Mknk2	3884.9/4680.2/4311.8	0/0/0	4311.8	0	-12.074	158980	445300	6.4615	4.6769e-13	1	9.3538e-13	1.7872e-11	FALSE
Mm_Brie_Kinase_1693	Phkg2	4311.4/4561/3908.1	0/0/0	4311.4	0	-12.074	112490	445250	6.4612	4.6845e-13	1	9.3691e-13	1.7872e-11	FALSE
Mm_Brie_Kinase_2557	Sik2	4441.6/2942.8/5142.7	29302/48.454/51.449	4441.6	51.449	-6.4044	1369000	461740	6.4607	2.0598e-11	1	4.1196e-11	1.9995e-10	FALSE
Mm_Brie_Kinase_2188	Dgkg	3149.5/3848.1/3123	0/0/0	3149.5	0	-11.621	244360	303340	6.46	5.2339e-11	1	1.0468e-10	3.9229e-10	FALSE
Mm_Brie_Kinase_383	Flt1	3258.7/3350.9/4137.7	0/18.17/2.1	3350.9	2.1	-10.079	313790	327210	6.46	5.2354e-11	1	1.0471e-10	3.9229e-10	FALSE
Mm_Brie_Kinase_475	Hk2	4224.2/5962.5/4346	15.415/18063/0	4346	15.415	-8.0488	1314100	449620	6.4584	7.4692e-12	1	1.4938e-11	1.0167e-10	FALSE
Mm_Brie_Kinase_2498	Tesk2	2695.7/3320.9/3146.5	0/0/0	3146.5	0	-11.62	116840	303000	6.4581	5.2999e-11	1	1.06e-10	3.9671e-10	FALSE
Mm_Brie_Kinase_65	Araf	2566.4/3145.4/3167.9	8.1609/0/0	3145.4	0	-11.62	167870	302870	6.4574	5.3245e-11	1	1.0649e-10	3.9797e-10	FALSE
Mm_Brie_Kinase_948	Rps6ka2	3145.3/2277.7/3185	9.9745/0/0	3145.3	0	-11.619	377140	302850	6.4573	5.3279e-11	1	1.0656e-10	3.9797e-10	FALSE
Mm_Brie_Kinase_1325	Map4k4	4304/3395.9/4474.1	0/21.199/0	4304	0	-12.072	426810	444320	6.4569	4.8211e-13	1	9.6423e-13	1.8103e-11	FALSE
Mm_Brie_Kinase_1409	Rab11fip5	2772.3/3217.7/3144.4	0/0/1.05	3144.4	0	-11.619	71893	302740	6.4568	5.3481e-11	1	1.0696e-10	3.9905e-10	FALSE
Mm_Brie_Kinase_2631	Peak1	4420.6/3084.5/5987.6	46.245/0/1711.5	4420.6	46.245	-6.5483	2120400	459080	6.4562	1.9562e-11	1	3.9123e-11	1.9199e-10	FALSE
Mm_Brie_Kinase_2601	Scyl3	4453.2/4334.9/3570.6	7222.4/12.114/12.6	4334.9	12.6	-8.3166	299140	448220	6.4561	6.2858e-12	1	1.2572e-11	9.1778e-11	FALSE
Mm_Brie_Kinase_497	Insr	4301.9/2911.8/5889.3	0/12.114/0	4301.9	0	-12.071	2226100	444050	6.4557	4.8609e-13	1	9.7218e-13	1.8103e-11	FALSE
Mm_Brie_Kinase_1324	Ern2	3609.6/2724.2/3142.3	0/3559.4/0	3142.3	0	-11.618	196590	302490	6.4554	5.3967e-11	1	1.0793e-10	4.0204e-10	FALSE
MGLibB_12152	Csnk2a2	3142.1/3914.7/3102.7	0/0/0	3142.1	0	-11.618	299180	302480	6.4553	5.3995e-11	1	1.0799e-10	4.0204e-10	FALSE
Mm_Brie_Kinase_1323	Ern2	4306.1/4345.3/3737.2	771.66/2.0189/1.05	4306.1	2.0189	-10.478	162620	444580	6.4551	1.0704e-12	1	2.1408e-12	2.8881e-11	FALSE
Mm_Brie_Kinase_2251	Pfkfb3	5124.5/4666.1/2764.2	48.059/94022/170.1	4666.1	170.1	-4.7696	1913700	490420	6.4534	5.4679e-11	1	1.0936e-10	4.0667e-10	FALSE
Mm_Brie_Kinase_1457	Camkk1	3992/5217.7/4297.9	7.2541/0/0	4297.9	0	-12.07	469780	443550	6.4534	4.9378e-13	1	9.8756e-13	1.8103e-11	FALSE
Mm_Brie_Kinase_1604	Cks2	3763/4192.4/4709.1	15386/19.18/51.449	4192.4	51.449	-6.321	225690	430270	6.4533	5.473e-11	1	1.0946e-10	4.0667e-10	FALSE
Mm_Brie_Kinase_677	Cdk18	3631.7/5954.1/4300	5.4406/0/1.05	4300	1.05	-11.035	1591300	443820	6.453	5.674e-13	1	1.1348e-12	1.9562e-11	FALSE
Mm_Brie_Kinase_1684	Ak8	4920.7/3340.6/4296.8	17.229/0/0	4296.8	0	-12.069	651830	443410	6.4527	4.9584e-13	1	9.9169e-13	1.8103e-11	FALSE
Mm_Brie_Kinase_1753	Cpne3	4296.7/3996.3/4325.7	0/0/1.05	4296.7	0	-12.069	45535	443390	6.4526	4.9618e-13	1	9.9236e-13	1.8103e-11	FALSE
Mm_Brie_Kinase_2812	Sbk2	3137.9/2967.2/5040.2	0/0/0	3137.9	0	-11.616	1823900	301980	6.4526	5.4965e-11	1	1.0993e-10	4.0798e-10	FALSE
Mm_Brie_Kinase_2053	Dyrk4	3933.2/5430.6/4295.8	3.6271/0/0	4295.8	0	-12.069	709700	443280	6.4521	4.9792e-13	1	9.9584e-13	1.8103e-11	FALSE
Mm_Brie_Kinase_705	Pfkm	4295.6/5148.3/4130.2	18.135/0/0	4295.6	0	-12.069	377190	443260	6.452	4.9822e-13	1	9.9644e-13	1.8103e-11	FALSE
Mm_Brie_Kinase_1771	Pgm2l1	3136.9/4391.2/3041.9	16.322/0/0	3136.9	0	-11.616	791200	301860	6.452	5.521e-11	1	1.1042e-10	4.0894e-10	FALSE
Mm_Brie_Kinase_1680	Pdgfrl	3136.9/4411.9/2938.3	0/0/1.05	3136.9	0	-11.616	832520	301860	6.452	5.521e-11	1	1.1042e-10	4.0894e-10	FALSE
Mm_Brie_Kinase_2257	Nadk	4237.8/3069.4/3135.8	0/0/0	3135.8	0	-11.615	609390	301740	6.4513	5.5452e-11	1	1.109e-10	4.0949e-10	FALSE
Mm_Brie_Kinase_2539	Lrrk1	2621.1/4129.5/3135.8	13.602/0/0	3135.8	0	-11.615	626170	301740	6.4513	5.5452e-11	1	1.109e-10	4.0949e-10	FALSE
Mm_Brie_Kinase_1368	Ulk2	3135.8/2849/4144.1	0/0/0	3135.8	0	-11.615	549450	301740	6.4513	5.5456e-11	1	1.1091e-10	4.0949e-10	FALSE
Mm_Brie_Kinase_2702	Cdk15	4420.6/2697/3134.8	0/0/0	3134.8	0	-11.615	922520	301610	6.4506	5.5704e-11	1	1.1141e-10	4.1089e-10	FALSE
Mm_Brie_Kinase_2436	Cdc42bpa	3205.2/3133.2/2642.4	0/0/1.05	3133.2	0	-11.614	123050	301430	6.4496	5.6069e-11	1	1.1214e-10	4.1315e-10	FALSE
Mm_Brie_Kinase_2131	Camk2d	4672.8/3845.3/4290.4	0/0/0	4290.4	0	-12.067	172180	442610	6.449	5.0843e-13	1	1.0169e-12	1.8314e-11	FALSE
Mm_Brie_Kinase_519	Kdr	3131.6/3310.5/1844.6	6.3474/0/0	3131.6	0	-11.613	844290	301240	6.4486	5.6453e-11	1	1.1291e-10	4.1512e-10	FALSE
Mm_Brie_Kinase_415	Galk1	3131.6/3902.5/2927.6	3.6271/0/0	3131.6	0	-11.613	317920	301240	6.4486	5.6453e-11	1	1.1291e-10	4.1512e-10	FALSE
Mm_Brie_Kinase_964	Ptk6	3130.6/3718.6/2398.9	0/0/0	3130.6	0	-11.613	440580	301120	6.4479	5.6705e-11	1	1.1341e-10	4.1611e-10	FALSE
Mm_Brie_Kinase_1200	Tlk2	3130.6/7364.1/2272.8	0/13.123/0	3130.6	0	-11.613	9329000	301120	6.4479	5.6705e-11	1	1.1341e-10	4.1611e-10	FALSE
Mm_Brie_Kinase_1320	Ror2	3334.4/4595.7/4288.3	0/0/0	4288.3	0	-12.067	502230	442340	6.4478	5.127e-13	1	1.0254e-12	1.8374e-11	FALSE
Mm_Cd274_9	Cd274	3129.5/3440/2784.5	0/0/0	3129.5	0	-11.612	107730	301000	6.4472	5.6958e-11	1	1.1392e-10	4.1683e-10	FALSE
Mm_Brie_Kinase_317	Epha8	2872.1/3129.5/3559.9	0/0/0	3129.5	0	-11.612	125730	300990	6.4472	5.6968e-11	1	1.1394e-10	4.1683e-10	FALSE
Mm_Brie_Kinase_1173	Papss2	4391.2/2991.6/3129.4	0/0/0	3129.4	0	-11.612	805540	300990	6.4472	5.6979e-11	1	1.1396e-10	4.1683e-10	FALSE
Mm_Brie_Kinase_1713	Fastkd3	2860.6/3128.5/4714.5	0/0/0	3128.5	0	-11.612	1293400	300880	6.4466	5.7195e-11	1	1.1439e-10	4.1786e-10	FALSE
Mm_Brie_Kinase_2249	Pfkfb3	2758.7/4908.1/3128.4	7.2541/0/0	3128.4	0	-11.612	1652100	300860	6.4465	5.7238e-11	1	1.1448e-10	4.1786e-10	FALSE
Mm_Brie_Kinase_855	Prkag1	4212.6/5617.3/4285.1	0/0/24.15	4285.1	0	-12.065	890040	441930	6.4459	5.1917e-13	1	1.0383e-12	1.8386e-11	FALSE
Mm_Brie_Kinase_128	Camk2b	2822.8/4816.2/3127.3	0/1727.2/0	3127.3	0	-11.611	1472500	300740	6.4458	5.7498e-11	1	1.15e-10	4.1932e-10	FALSE
Mm_Brie_Kinase_2628	Ankk1	4139.1/4284.3/4348.1	9.0677/0/0	4284.3	0	-12.065	12578	441830	6.4454	5.2081e-13	1	1.0416e-12	1.8386e-11	FALSE
Mm_Brie_Kinase_2058	Prkd2	4104.4/3160.4/3108.1	13.602/0/1.05	3160.4	1.05	-10.591	446920	304630	6.4447	5.7903e-11	1	1.1581e-10	4.2185e-10	FALSE
MGLibB_55151	Tnfsf18	3366.9/2578.8/3125.2	11.788/0/0	3125.2	0	-11.61	178470	300480	6.4444	5.8021e-11	1	1.1604e-10	4.2227e-10	FALSE
Mm_Brie_Kinase_1974	Cdk19	3124.3/3882.8/3034.4	21.762/0/0	3124.3	0	-11.61	291700	300380	6.4438	5.8241e-11	1	1.1648e-10	4.2344e-10	FALSE
Mm_Brie_Kinase_1425	Map3k6	7031.2/3112.6/3539.6	1434.5/5.0473/0	3539.6	5.0473	-9.1935	6186900	349870	6.4431	5.8516e-11	1	1.1703e-10	4.25e-10	FALSE
Mm_Brie_Kinase_2341	Taok1	2543.3/3122/3422.1	0/0/0	3122	0	-11.609	212450	300110	6.4424	5.881e-11	1	1.1762e-10	4.267e-10	FALSE
Mm_Brie_Kinase_973	Sphk1	3121.1/3015/4477.3	0/0/0	3121.1	0	-11.608	925290	300010	6.4418	5.9025e-11	1	1.1805e-10	4.278e-10	FALSE
Mm_Brie_Kinase_1118	Baz1b	3145.3/2018.8/3120.9	0/0/0	3120.9	0	-11.608	607620	299980	6.4417	5.9082e-11	1	1.1816e-10	4.278e-10	FALSE
Mm_Brie_Kinase_557	Mak	2548.6/3434.4/3118.8	0/0/3491.2	3118.8	0	-11.607	212350	299730	6.4403	5.962e-11	1	1.1924e-10	4.3126e-10	FALSE
Mm_Brie_Kinase_1805	Adck1	2142/3754.3/3117.7	0/6.0568/0	3117.7	0	-11.607	678570	299610	6.4396	5.9891e-11	1	1.1978e-10	4.3278e-10	FALSE
Mm_Brie_Kinase_1530	Gsk3b	3116.9/3219.5/2421.3	0/0/0	3116.9	0	-11.606	247200	299520	6.4391	6.0087e-11	1	1.2017e-10	4.3375e-10	FALSE
Mm_Tnfrsf14_62	Tnfrsf14	5074.1/3894/5270.9	19.949/33337/333.89	5074.1	333.89	-3.9216	715600	543330	6.4379	6.0565e-11	1	1.2113e-10	4.3676e-10	FALSE
Mm_Brie_Kinase_1039	Tec	3140/3512.2/2336.9	1.8135/1.0095/0	3140	1.0095	-10.61	391750	302230	6.4376	6.068e-11	1	1.2136e-10	4.3714e-10	FALSE
Mm_Brie_Kinase_2506	Pdik1l	3112.7/3521.6/2600.7	902.23/0/0	3112.7	0	-11.604	214650	299020	6.4364	6.1168e-11	1	1.2234e-10	4.4021e-10	FALSE
Mm_Brie_Kinase_1359	Tpk1	4268.3/4486/3149.7	8.1609/0/0	4268.3	0	-12.06	649290	439820	6.436	5.5444e-13	1	1.1089e-12	1.945e-11	FALSE
Mm_Tnfrsf14_60	Tnfrsf14	3111.7/2457.8/3274.7	0/0/0	3111.7	0	-11.604	227050	298900	6.4357	6.1442e-11	1	1.2288e-10	4.4104e-10	FALSE
Mm_Brie_Kinase_2038	Sh3bp4	3068.6/3111.7/3565.2	0/0/0	3111.7	0	-11.604	103780	298900	6.4357	6.1443e-11	1	1.2289e-10	4.4104e-10	FALSE
Mm_Brie_Kinase_1930	Ippk	4460.6/4875.3/4438.9	44808/64.606/116.55	4460.6	116.55	-5.2462	86237	464150	6.4357	6.1469e-11	1	1.2294e-10	4.4104e-10	FALSE
Mm_Brie_Kinase_382	Flt1	4721.1/4267.4/2703.3	0/0/0	4267.4	0	-12.059	1326100	439700	6.4355	5.5641e-13	1	1.1128e-12	1.945e-11	FALSE
Mm_Brie_Kinase_2000	Hspb8	3654.8/3132.3/5393.7	3.6271/19.18/8.3998	3654.8	8.3998	-8.6033	1648500	363840	6.4348	6.1816e-11	1	1.2363e-10	4.4307e-10	FALSE
Mm_Brie_Kinase_1750	Csnk1g3	4291.4/3954.1/5003.9	9.9745/3310/5.2499	4291.4	9.9745	-8.6115	310720	442730	6.4346	5.8236e-12	1	1.1647e-11	8.7366e-11	FALSE
Mm_Brie_Kinase_2285	Trib1	2395.2/3109.8/3437	0/0/0	3109.8	0	-11.603	308860	298680	6.4345	6.1935e-11	1	1.2387e-10	4.4348e-10	FALSE
Mm_Brie_Kinase_320	Epha8	4263.1/4091/4907.8	6.3474/0/0	4263.1	0	-12.058	222630	439160	6.433	5.6597e-13	1	1.1319e-12	1.9562e-11	FALSE
Mm_Brie_Kinase_2550	Atmin	3337.5/3014.1/3107	5.4406/0/0	3107	0	-11.602	30886	298350	6.4327	6.2669e-11	1	1.2534e-10	4.4829e-10	FALSE
Mm_Brie_Kinase_1814	Strada	3535/3106/3079.2	28.11/0/0	3106	0	-11.601	92378	298240	6.4321	6.293e-11	1	1.2586e-10	4.4924e-10	FALSE
Mm_Brie_Kinase_2177	Phka2	3066.5/3106/3677.4	0/0/0	3106	0	-11.601	163990	298240	6.4321	6.293e-11	1	1.2586e-10	4.4924e-10	FALSE
Mm_Brie_Kinase_963	Ptk6	4260.9/4397.8/3412.5	12.695/0/0	4260.9	0	-12.057	369310	438890	6.4317	5.7065e-13	1	1.1413e-12	1.9562e-11	FALSE
Mm_Brie_Kinase_66	Araf	4260.9/4013.2/4597	3.6271/0/0	4260.9	0	-12.057	87150	438890	6.4317	5.7065e-13	1	1.1413e-12	1.9562e-11	FALSE
Mm_Brie_Kinase_1809	Adpgk	4257.8/4000/5094.7	19.042/0/0	4257.8	0	-12.056	383410	438490	6.4299	5.7775e-13	1	1.1555e-12	1.971e-11	FALSE
Mm_Brie_Kinase_240	Dgka	3012.9/3102.3/3187.1	0/0/0	3102.3	0	-11.6	7591.2	297800	6.4297	6.3941e-11	1	1.2788e-10	4.5601e-10	FALSE
Mm_Brie_Kinase_2938	Non-Targeting Control	3593.9/2474.7/3101.7	0/0/0	3101.7	0	-11.599	317670	297730	6.4293	6.4108e-11	1	1.2822e-10	4.5674e-10	FALSE
Mm_Brie_Kinase_1664	Dcakd	3308.1/2778.6/3100.6	0/0/0	3100.6	0	-11.599	73361	297600	6.4286	6.4399e-11	1	1.288e-10	4.5789e-10	FALSE
Mm_Brie_Kinase_2271	Camkk2	2885.8/3391.2/3100.6	0/0/732.89	3100.6	0	-11.599	65297	297600	6.4286	6.4399e-11	1	1.288e-10	4.5789e-10	FALSE
Mm_Brie_Kinase_369	Fgfr3	4699/2361.2/3099.5	12.695/0/0	3099.5	0	-11.598	1551800	297480	6.4279	6.4692e-11	1	1.2938e-10	4.5885e-10	FALSE
Mm_Brie_Kinase_2276	Nek11	3280.8/3099.5/2660.6	0/0/0	3099.5	0	-11.598	112760	297470	6.4279	6.471e-11	1	1.2942e-10	4.5885e-10	FALSE
Mm_Brie_Kinase_1456	Tyk2	3099.1/3173.6/3015.2	0/0/0	3099.1	0	-11.598	6296.4	297420	6.4276	6.4822e-11	1	1.2964e-10	4.5885e-10	FALSE
Mm_Brie_Kinase_1606	Tab1	2000.2/3098.5/3767.1	0/0/0	3098.5	0	-11.598	826630	297360	6.4272	6.4969e-11	1	1.2994e-10	4.5885e-10	FALSE
Mm_Brie_Kinase_1390	Chek2	3133.7/3098.5/2403.2	0/1.0095/0	3098.5	0	-11.598	242390	297360	6.4272	6.4969e-11	1	1.2994e-10	4.5885e-10	FALSE
Mm_Brie_Kinase_766	Pip4k2a	2445.6/3098.5/4535	0/0/0	3098.5	0	-11.598	1244900	297360	6.4272	6.4969e-11	1	1.2994e-10	4.5885e-10	FALSE
Mm_Brie_Kinase_1696	Phkg2	5828.3/2969.1/3098.5	0/0/0	3098.5	0	-11.598	3734500	297350	6.4272	6.4987e-11	1	1.2997e-10	4.5885e-10	FALSE
Mm_Brie_Kinase_923	Ripk1	3020.3/3097.6/3179.6	0/0/0	3097.6	0	-11.597	6355	297250	6.4266	6.5229e-11	1	1.3046e-10	4.601e-10	FALSE
Mm_Brie_Kinase_1514	Ripk3	3097/1777.7/4058.7	11.788/0/0	3097	0	-11.597	1332700	297170	6.4262	6.5404e-11	1	1.3081e-10	4.6088e-10	FALSE
Mm_Brie_Kinase_81	Bmpr1a	3095.9/3131.4/2568.7	0/19.18/0	3095.9	0	-11.597	139600	297050	6.4256	6.5696e-11	1	1.3139e-10	4.6195e-10	FALSE
Mm_Brie_Kinase_1375	Pik3cg	3081.2/3095.7/3518.2	9.0677/0/0	3095.7	0	-11.597	89359	297030	6.4254	6.5751e-11	1	1.315e-10	4.6195e-10	FALSE
Mm_Cd40lg_17	Cd40lg	3189.4/3095.7/2633.9	11.788/0/0	3095.7	0	-11.597	111050	297030	6.4254	6.5751e-11	1	1.315e-10	4.6195e-10	FALSE
Mm_Brie_Kinase_412	Gk2	3219.9/2486/3095.3	0/0/0	3095.3	0	-11.596	193390	296970	6.4251	6.5878e-11	1	1.3176e-10	4.6238e-10	FALSE
Mm_Brie_Kinase_1719	Dapk1	3796.6/4598.5/4721.9	0/47050/163.8	4598.5	163.8	-4.8027	329160	481760	6.4249	6.5986e-11	1	1.3197e-10	4.6242e-10	FALSE
Mm_Brie_Kinase_2548	Fuk	3692.6/3094.8/2749.2	9.0677/0/0	3094.8	0	-11.596	238410	296920	6.4248	6.6014e-11	1	1.3203e-10	4.6242e-10	FALSE
Mm_Brie_Kinase_335	Ephb6	4248.3/3410/5566.8	0/0/0	4248.3	0	-12.053	1220600	437300	6.4243	5.9957e-13	1	1.1991e-12	2.0357e-11	FALSE
Mm_Pdcd1lg2_50	Pdcd1lg2	2866.9/3764.6/3093.1	0/19.18/0	3093.1	0	-11.595	251010	296720	6.4237	6.6479e-11	1	1.3296e-10	4.6522e-10	FALSE
Mm_Cd160_1	Cd160	5050.9/3123.9/4246.6	25.39/0/0	4246.6	0	-12.052	953770	437090	6.4233	6.0359e-13	1	1.2072e-12	2.0395e-11	FALSE
Mm_Brie_Kinase_1117	Baz1b	3089.6/2883.7/3261.9	0/0/0	3089.6	0	-11.594	36037	296310	6.4215	6.7481e-11	1	1.3496e-10	4.7177e-10	FALSE
Mm_Brie_Kinase_2077	Mapkapk3	4450/6092/3301.4	5.4406/13733/81.899	4450	81.899	-5.7467	2007700	462810	6.4209	3.7243e-11	1	7.4487e-11	3.0623e-10	FALSE
Mm_Brie_Kinase_1414	Camk1	3092.8/4574.2/4241.3	0/0/0	4241.3	0	-12.051	714970	436420	6.4202	6.1636e-13	1	1.2327e-12	2.0721e-11	FALSE
Mm_Brie_Kinase_574	Abcc1	3087.5/2461.6/3439.2	0/0/0	3087.5	0	-11.593	257740	296070	6.4201	6.8087e-11	1	1.3617e-10	4.7507e-10	FALSE
Mm_Brie_Kinase_2161	Irak2	3087.5/3440/2372.2	74.355/0/0	3087.5	0	-11.593	317970	296070	6.4201	6.8087e-11	1	1.3617e-10	4.7507e-10	FALSE
Mm_Brie_Kinase_2536	Hipk4	4285.1/5465.3/3644.2	17.229/828.77/1.05	4285.1	17.229	-7.8773	901830	441930	6.42	1.0687e-11	1	2.1373e-11	1.2897e-10	FALSE
Mm_Brie_Kinase_2937	Non-Targeting Control	3085.4/2184.8/3887.8	0/0/1.05	3085.4	0	-11.592	727420	295820	6.4188	6.8699e-11	1	1.374e-10	4.7887e-10	FALSE
Mm_Brie_Kinase_321	Ephb2	3061.2/3621.1/3818.3	8.1609/12397/0	3621.1	8.1609	-8.6271	176150	359740	6.4184	6.8842e-11	1	1.3768e-10	4.7939e-10	FALSE
Mm_Brie_Kinase_930	Rock2	2559.1/4240.2/4516.9	0.90677/6.0568/0	4240.2	0.90677	-11.119	1451300	436280	6.4182	6.1905e-13	1	1.2381e-12	2.0721e-11	FALSE
Mm_Brie_Kinase_28	Acvr2b	2010.7/3987.8/3083.5	0/0/0	3083.5	0	-11.591	984360	295600	6.4175	6.9254e-11	1	1.3851e-10	4.8132e-10	FALSE
Mm_Brie_Kinase_1150	Mapk7	3461.5/2440.9/3083.5	0/0/0	3083.5	0	-11.591	277900	295600	6.4175	6.9254e-11	1	1.3851e-10	4.8132e-10	FALSE
Mm_Brie_Kinase_2895	Non-Targeting Control	3116.9/2693.3/3929.4	34.457/0/1.05	3116.9	1.05	-10.571	419820	299520	6.4167	6.9629e-11	1	1.3926e-10	4.8345e-10	FALSE
Mm_Brie_Kinase_595	Mknk2	3081.2/3571.3/2992.7	6.3474/0/0	3081.2	0	-11.59	124030	295330	6.416	6.9939e-11	1	1.3988e-10	4.8465e-10	FALSE
Mm_Brie_Kinase_2540	Lrrk1	3081.2/3376.2/2754.5	0/0/0	3081.2	0	-11.59	96865	295330	6.416	6.9939e-11	1	1.3988e-10	4.8465e-10	FALSE
Mm_Brie_Kinase_1351	Csnk1e	4233.6/4249.6/3772.4	0/0/0	4233.6	0	-12.048	106490	435460	6.4157	6.3519e-13	1	1.2704e-12	2.1161e-11	FALSE
Mm_Brie_Kinase_2555	Cdk10	3157.9/3078.8/2026.1	0/17.161/0	3078.8	0	-11.589	557220	295050	6.4145	7.0649e-11	1	1.413e-10	4.891e-10	FALSE
Mm_Brie_Kinase_2420	Nmrk1	2674.6/3077.9/3888.8	36.271/0/0	3077.9	0	-11.588	410120	294940	6.4139	7.0932e-11	1	1.4186e-10	4.9058e-10	FALSE
Mm_Brie_Kinase_464	Hipk2	3976.3/4229.9/5218.6	0/0/0	4229.9	0	-12.047	520930	434980	6.4134	6.4464e-13	1	1.2893e-12	2.1256e-11	FALSE
Mm_Brie_Kinase_2136	Prkaa2	3504.6/3077/2808	0/158.49/0	3077	0	-11.588	127610	294830	6.4133	7.1216e-11	1	1.4243e-10	4.9206e-10	FALSE
Mm_Brie_Kinase_288	Eif2ak3	4272.5/4228.9/3779.9	0/0/0	4228.9	0	-12.046	101770	434860	6.4129	6.4702e-13	1	1.294e-12	2.1256e-11	FALSE
Mm_Brie_Kinase_1364	Mapk12	2782.9/5400.6/4240.2	4.5338/63.596/0	4240.2	4.5338	-9.582	1735200	436280	6.4127	3.15e-12	1	6.3e-12	5.761e-11	FALSE
Mm_Brie_Kinase_933	Mst1r	3047.6/4116.4/3076	0.90677/0/0	3076	0	-11.587	541550	294720	6.4127	7.1494e-11	1	1.4299e-10	4.9351e-10	FALSE
Mm_Brie_Kinase_301	Epha3	3206.2/2328.4/3073.9	0/0/0	3073.9	0	-11.586	286670	294470	6.4113	7.2148e-11	1	1.443e-10	4.9705e-10	FALSE
Mm_Siva1_56	Siva1	3732.5/2779.6/3073.9	14.508/0/0	3073.9	0	-11.586	260210	294470	6.4113	7.2148e-11	1	1.443e-10	4.9705e-10	FALSE
Mm_Brie_Kinase_2349	Dgkb	2749.2/3073.2/3656	0/16.151/0	3073.2	0	-11.586	222300	294390	6.4108	7.2363e-11	1	1.4473e-10	4.9805e-10	FALSE
Mm_Brie_Kinase_1415	Camk1	3072.8/3274.9/2929.7	8.1609/0/0	3072.8	0	-11.586	30658	294340	6.4106	7.2487e-11	1	1.4497e-10	4.9842e-10	FALSE
Mm_Brie_Kinase_1663	Dcakd	2600.1/5606.1/3071.8	2.7203/0/0	3071.8	0	-11.585	3322600	294220	6.4099	7.2807e-11	1	1.4561e-10	5.0014e-10	FALSE
Mm_Brie_Kinase_2843	Gsk3a	5061.5/4222.4/4068.3	0/0/0	4222.4	0	-12.044	363900	434040	6.409	6.6392e-13	1	1.3278e-12	2.171e-11	FALSE
Mm_Brie_Kinase_2805	Sbk3	4221/4933.4/2915.8	0/438.11/0	4221	0	-12.044	1105500	433870	6.4082	6.6743e-13	1	1.3349e-12	2.1719e-11	FALSE
Mm_Brie_Kinase_2081	Csnk1g2	3068.6/3075.1/2030.4	0/0/7.3499	3068.6	0	-11.584	538950	293850	6.4078	7.3797e-11	1	1.4759e-10	5.0614e-10	FALSE
Mm_Brie_Kinase_899	Prpf4b	3099.1/3068.5/2584.7	0/23.218/0	3068.5	0	-11.584	117490	293840	6.4078	7.3824e-11	1	1.4765e-10	5.0614e-10	FALSE
Mm_Brie_Kinase_796	Prkcg	4463.7/2865.9/4219.9	19.949/0/0	4219.9	0	-12.043	946440	433730	6.4076	6.7029e-13	1	1.3406e-12	2.1719e-11	FALSE
Mm_Brie_Kinase_1476	Ak3	2979.3/3067.6/3744.6	15.415/0/0	3067.6	0	-11.583	233110	293730	6.4072	7.4119e-11	1	1.4824e-10	5.07e-10	FALSE
Mm_Brie_Kinase_680	Cdk18	3067.5/3978.5/1773	3.6271/0/0	3067.5	0	-11.583	1252800	293730	6.4072	7.4128e-11	1	1.4826e-10	5.07e-10	FALSE
Mm_Brie_Kinase_535	Ksr1	3600.2/3427.8/3946.5	16.322/8.0757/1.05	3600.2	8.0757	-8.6322	74833	357200	6.4071	7.4164e-11	1	1.4833e-10	5.07e-10	FALSE
Mm_Brie_Kinase_710	Cdk14	3068.6/3065.7/2927.6	0/4.0379/0	3065.7	0	-11.582	9543	293510	6.406	7.4715e-11	1	1.4943e-10	5.1027e-10	FALSE
Mm_Brie_Kinase_2059	Prkd2	3050.7/3064.8/3668.8	0/0/0	3064.8	0	-11.582	182540	293400	6.4053	7.5014e-11	1	1.5003e-10	5.1183e-10	FALSE
Mm_Brie_Kinase_1296	Mapk3	3995.2/2612.6/3064.3	0/0/0	3064.3	0	-11.582	535280	293350	6.405	7.5165e-11	1	1.5033e-10	5.1236e-10	FALSE
Mm_Brie_Kinase_2211	Rps6ka3	3846/4535.7/4394	22.669/38681/70.349	4394	70.349	-5.9448	160210	455700	6.4049	3.7432e-11	1	7.4865e-11	3.0673e-10	FALSE
Mm_Brie_Kinase_1418	Dlg3	3731.5/3933.4/3284.3	13.602/23.218/0	3731.5	13.602	-7.9979	120370	373190	6.4049	7.5244e-11	1	1.5049e-10	5.1241e-10	FALSE
Mm_Brie_Kinase_1999	Hspb8	4214.7/2926.9/4814.9	0/0/0	4214.7	0	-12.042	1009400	433080	6.4045	6.8416e-13	1	1.3683e-12	2.1951e-11	FALSE
Mm_Brie_Kinase_2897	Non-Targeting Control	5230.6/2473.8/3063.2	5.4406/0/0	3063.2	0	-11.581	2522500	293220	6.4043	7.5508e-11	1	1.5102e-10	5.1371e-10	FALSE
Mm_Brie_Kinase_1843	Nme8	5191.7/4213.9/3190.3	14.508/0/0	4213.9	0	-12.041	1001900	432980	6.404	6.8631e-13	1	1.3726e-12	2.1951e-11	FALSE
MGLibB_02878	Acvr1b	3451/3061.9/2881.6	0/0/0	3061.9	0	-11.581	91932	293070	6.4035	7.5919e-11	1	1.5184e-10	5.1602e-10	FALSE
Mm_Brie_Kinase_1434	Cdkl2	4212.6/3018.8/5142.7	10.881/0/0	4212.6	0	-12.041	1145200	432820	6.4033	6.8984e-13	1	1.3797e-12	2.1951e-11	FALSE
Mm_Brie_Kinase_1372	Slamf6	4212.6/5274/3834.4	0/0/0	4212.6	0	-12.041	634770	432820	6.4033	6.8984e-13	1	1.3797e-12	2.1951e-11	FALSE
Mm_Brie_Kinase_1419	Dlg3	2647.3/3851.8/3061.1	6.3474/0/0	3061.1	0	-11.58	398230	292970	6.403	7.6199e-11	1	1.524e-10	5.171e-10	FALSE
Mm_Brie_Kinase_2829	Tnni3k	3269.2/3061/3014.1	0/0/1.05	3061	0	-11.58	22783	292960	6.4029	7.6224e-11	1	1.5245e-10	5.171e-10	FALSE
Mm_Brie_Kinase_1795	Alpk1	3085.4/2838.7/3107	18.135/1.0095/0	3085.4	1.0095	-10.585	30671	295820	6.4023	7.652e-11	1	1.5304e-10	5.1861e-10	FALSE
Mm_Brie_Kinase_2776	N4bp2	3732.5/4101.4/4153.7	26368/50.473/31.499	4101.4	50.473	-6.3165	69386	418880	6.4022	7.6593e-11	1	1.5319e-10	5.1861e-10	FALSE
Mm_Brie_Kinase_74	Bckdk	2520.2/3898.7/3564.1	7.2541/0/8.3998	3564.1	7.2541	-8.7546	600860	352840	6.4016	7.6892e-11	1	1.5378e-10	5.2014e-10	FALSE
Mm_Brie_Kinase_1706	Cdk13	2338.5/4330.3/4209.3	13.602/0/0	4209.3	0	-12.04	1757200	432390	6.4013	6.9903e-13	1	1.3981e-12	2.2144e-11	FALSE
Mm_Pdcd1lg2_53	Pdcd1lg2	3667.4/3058.2/2558	0/0/0	3058.2	0	-11.579	310650	292630	6.4011	7.7144e-11	1	1.5429e-10	5.2135e-10	FALSE
Mm_Brie_Kinase_2289	Hk3	4325/4326.5/5034.9	26064/46.435/17.85	4326.5	46.435	-6.5114	250900	447160	6.4006	2.8397e-11	1	5.6795e-11	2.5032e-10	FALSE
Mm_Brie_Kinase_683	Pdgfra	3910.1/3057.3/1739.9	0/0/0	3057.3	0	-11.578	1231400	292520	6.4005	7.7453e-11	1	1.5491e-10	5.2293e-10	FALSE
Mm_Brie_Kinase_2643	Nim1k	4250.4/1903.4/3056.8	0/0/0	3056.8	0	-11.578	1377600	292470	6.4002	7.76e-11	1	1.552e-10	5.2293e-10	FALSE
Mm_Brie_Kinase_2303	Scyl2	2621.1/3096.7/3056.8	9.0677/0/0	3056.8	0	-11.578	95728	292470	6.4002	7.76e-11	1	1.552e-10	5.2293e-10	FALSE
Mm_Brie_Kinase_1040	Tec	4205.3/2355.6/5068	14.508/0/0	4205.3	0	-12.038	2082900	431890	6.3989	7.1007e-13	1	1.4201e-12	2.2343e-11	FALSE
Mm_Brie_Kinase_1833	Rps6ka5	2729.3/4261.8/4203.9	0/0/0	4203.9	0	-12.038	1089000	431720	6.3981	7.1386e-13	1	1.4277e-12	2.2343e-11	FALSE
Mm_Brie_Kinase_2726	Adrbk2	2954.1/3145.4/3077.1	0/1.0095/16.8	3077.1	1.0095	-10.581	9900.9	294850	6.3969	7.9273e-11	1	1.5855e-10	5.3296e-10	FALSE
Mm_Brie_Kinase_1856	Crot	3051.8/1313.3/3460.5	12.695/0/0	3051.8	0	-11.576	1594700	291890	6.3969	7.9281e-11	1	1.5856e-10	5.3296e-10	FALSE
Mm_Brie_Kinase_2559	Sik2	2379.5/3987.8/3051.5	0/0/0	3051.5	0	-11.576	664200	291850	6.3967	7.9388e-11	1	1.5878e-10	5.3296e-10	FALSE
Mm_Brie_Kinase_99	Btk	3196.8/2043.2/3051.5	0/0/0	3051.5	0	-11.576	518890	291850	6.3967	7.9388e-11	1	1.5878e-10	5.3296e-10	FALSE
Mm_Brie_Kinase_2442	Stradb	2719.8/3547.9/3050.4	0/0/0	3050.4	0	-11.575	178380	291720	6.396	7.9751e-11	1	1.595e-10	5.3489e-10	FALSE
Mm_Brie_Kinase_24	Acvr2a	3049.7/3016/3448.8	0/0/0	3049.7	0	-11.575	80210	291640	6.3955	7.9995e-11	1	1.5999e-10	5.3551e-10	FALSE
Mm_Brie_Kinase_667	Pak3	3049.7/2031/4712.3	0/0/0	3049.7	0	-11.575	1901100	291640	6.3955	7.9995e-11	1	1.5999e-10	5.3551e-10	FALSE
Mm_Brie_Kinase_673	Cdk16	3683.2/2931.5/3049.3	0/0/2.1	3049.3	0	-11.575	207800	291600	6.3953	8.0115e-11	1	1.6023e-10	5.3581e-10	FALSE
Mm_Havcr2_36	Havcr2	4376.5/3048.8/2395.7	5.4406/0/0	3048.8	0	-11.575	1094700	291540	6.395	8.0295e-11	1	1.6059e-10	5.36e-10	FALSE
Mm_Brie_Kinase_1804	Map3k13	2761.8/3048.8/3051.5	0/27724/0	3048.8	0	-11.575	41179	291540	6.395	8.0295e-11	1	1.6059e-10	5.36e-10	FALSE
Mm_Brie_Kinase_172	Cdk5r1	3047.6/2429.7/3258.7	0/0/0	3047.6	0	-11.574	213190	291390	6.3942	8.0716e-11	1	1.6143e-10	5.3831e-10	FALSE
Mm_Brie_Kinase_1660	Col4a3bp	4350.2/4197/3467	0/0/12.6	4197	0	-12.036	278250	430860	6.394	7.3343e-13	1	1.4669e-12	2.2727e-11	FALSE
Mm_Brie_Kinase_1139	Akt3	2776.6/3046.9/3450.9	0/0/1.05	3046.9	0	-11.574	118160	291320	6.3937	8.094e-11	1	1.6188e-10	5.393e-10	FALSE
Mm_Brie_Kinase_1923	Fastkd2	3046.5/2380.9/3453.1	11.788/0/0	3046.5	0	-11.573	304180	291270	6.3935	8.1078e-11	1	1.6216e-10	5.3971e-10	FALSE
Mm_Brie_Kinase_2781	Morn2	4260.9/3820.9/5905.4	25.39/0/86.098	4260.9	25.39	-7.3354	1448900	438890	6.3934	1.8035e-11	1	3.6071e-11	1.8153e-10	FALSE
Mm_Brie_Kinase_2667	Stk32a	4202.1/3636.1/4195.4	0/20.189/0	4195.4	0	-12.035	156440	430650	6.3931	7.3826e-13	1	1.4765e-12	2.2774e-11	FALSE
Mm_Brie_Kinase_2406	Alpk2	3045.5/4799.3/1898	0/17.161/0	3045.5	0	-11.573	2196300	291150	6.3928	8.1443e-11	1	1.6289e-10	5.4163e-10	FALSE
Mm_Brie_Kinase_2087	Gck	3740.9/3045.1/2811.2	0/0/17.85	3045.1	0	-11.573	269480	291100	6.3925	8.1591e-11	1	1.6318e-10	5.4211e-10	FALSE
Mm_Brie_Kinase_817	Prkcq	3712.6/5345.3/4194.3	0/0/0	4194.3	0	-12.035	778390	430520	6.3924	7.4137e-13	1	1.4827e-12	2.2774e-11	FALSE
Mm_Brie_Kinase_216	Plk3	5585.7/4715.8/3824.8	223.97/0/39270	4715.8	223.97	-4.39	775320	496810	6.3923	8.1716e-11	1	1.6343e-10	5.4243e-10	FALSE
Mm_Brie_Kinase_2833	Kalrn	3044.4/3090.1/2871	0/5142.2/0	3044.4	0	-11.572	16088	291030	6.3921	8.1809e-11	1	1.6362e-10	5.4254e-10	FALSE
Mm_Brie_Kinase_1242	Map3k12	3029.7/3044.1/3426.4	0/0/0	3044.1	0	-11.572	73158	290990	6.3919	8.1919e-11	1	1.6384e-10	5.4255e-10	FALSE
Mm_Brie_Kinase_336	Ephb6	1958.2/3457.8/3044	0/0/0	3044	0	-11.572	675110	290970	6.3918	8.1963e-11	1	1.6393e-10	5.4255e-10	FALSE
Mm_Brie_Kinase_1909	Nme5	3027.6/5912.8/3242.7	30.83/1.0095/2.1	3242.7	2.1	-10.031	3588000	314350	6.3911	8.2337e-11	1	1.6467e-10	5.4401e-10	FALSE
Mm_Brie_Kinase_1260	Map3k5	2145.2/3626.7/3042.9	0/9406.2/0	3042.9	0	-11.572	573360	290850	6.3911	8.2338e-11	1	1.6468e-10	5.4401e-10	FALSE
Mm_Brie_Kinase_2565	Glyctk	3042.3/3728/2852.8	4.5338/0/0	3042.3	0	-11.571	253020	290780	6.3907	8.2546e-11	1	1.6509e-10	5.4488e-10	FALSE
MGLibA_48026	Setd7	3076/5085.4/1942.8	12.695/0/1.05	3076	1.05	-10.552	2661000	294710	6.3901	8.2878e-11	1	1.6576e-10	5.4576e-10	FALSE
Mm_Brie_Kinase_1688	Xrcc6bp1	2127.3/3041.3/3143.3	0/0/0	3041.3	0	-11.571	422890	290660	6.3901	8.291e-11	1	1.6582e-10	5.4576e-10	FALSE
Mm_Brie_Kinase_2835	Kalrn	3306/3041.3/2900.9	19.042/0/0	3041.3	0	-11.571	44897	290660	6.3901	8.291e-11	1	1.6582e-10	5.4576e-10	FALSE
Mm_Brie_Kinase_1360	Tpk1	4514.1/3865/3954	6028.2/33.312/26.25	3954	33.312	-6.8488	160840	400560	6.3895	8.3188e-11	1	1.6638e-10	5.4674e-10	FALSE
Mm_Brie_Kinase_1554	Adck2	2815.4/3040.4/3262.9	27.203/0/0	3040.4	0	-11.571	50072	290550	6.3894	8.3242e-11	1	1.6648e-10	5.4674e-10	FALSE
Mm_Brie_Kinase_1071	Trim28	3040.2/3078.8/2558	10.881/0/0	3040.2	0	-11.57	117010	290540	6.3894	8.3291e-11	1	1.6658e-10	5.4674e-10	FALSE
Mm_Brie_Kinase_531	Kit	4633.9/4971.9/2171.4	37047/71.672/196.35	4633.9	196.35	-4.5537	3089100	486290	6.3891	8.3449e-11	1	1.669e-10	5.4693e-10	FALSE
Mm_Brie_Kinase_2591	Mylk4	2418.3/3535.7/3039.7	0.90677/0/2.1	3039.7	0.90677	-10.639	316060	290480	6.389	8.3472e-11	1	1.6694e-10	5.4693e-10	FALSE
Mm_Brie_Kinase_718	Pgk2	2516/4110.7/3970	35.364/0/1873.2	3970	35.364	-6.7709	1066900	402550	6.3886	8.3712e-11	1	1.6742e-10	5.4799e-10	FALSE
Mm_Brie_Kinase_2165	Tpr	3586.5/1925/3038.7	8.1609/0/0	3038.7	0	-11.57	770220	290350	6.3883	8.3854e-11	1	1.6771e-10	5.4841e-10	FALSE
Mm_Brie_Kinase_1552	Tk2	4189.5/5001.9/3919.8	11.788/0/1.05	4189.5	1.05	-10.997	366380	429920	6.388	8.7541e-13	1	1.7508e-12	2.4848e-11	FALSE
Mm_Brie_Kinase_499	Insr	4305.1/4186.7/3775.6	92.49/0/0	4186.7	0	-12.032	91505	429570	6.3879	7.6383e-13	1	1.5277e-12	2.3262e-11	FALSE
Mm_Brie_Kinase_1687	Xrcc6bp1	4180.1/3451.3/2815.4	9.9745/5.0473/0	3451.3	5.0473	-9.157	467720	339230	6.3877	8.4218e-11	1	1.6844e-10	5.5029e-10	FALSE
Mm_Brie_Kinase_1355	Ip6k1	3546.6/4232.7/5102.2	18.135/28839/0	4232.7	18.135	-7.7895	613360	435340	6.3876	1.3881e-11	1	2.7762e-11	1.5274e-10	FALSE
Mm_Brie_Kinase_1479	Stk3	4657/4222.4/3762.8	14.508/0/25.2	4222.4	14.508	-8.0892	200050	434040	6.387	1.1358e-11	1	2.2715e-11	1.3343e-10	FALSE
Mm_Brie_Kinase_2934	Non-Targeting Control	2153.6/3036.6/3440.2	0/0/0	3036.6	0	-11.569	471330	290110	6.387	8.4588e-11	1	1.6918e-10	5.5219e-10	FALSE
Mm_Brie_Kinase_1650	Brd3	3597/3895.9/3132.6	35.364/9.0852/0	3597	9.0852	-8.4788	152490	356820	6.3863	8.4955e-11	1	1.6991e-10	5.5393e-10	FALSE
Mm_Brie_Kinase_921	Ripk1	3232.5/2261.7/3035.5	0/0/1.05	3035.5	0	-11.568	318720	289980	6.3862	8.501e-11	1	1.7002e-10	5.5393e-10	FALSE
Mm_Brie_Kinase_1509	Mast1	1748.1/3034.7/3368.7	0/6664.5/0	3034.7	0	-11.568	883510	289890	6.3858	8.5269e-11	1	1.7054e-10	5.5511e-10	FALSE
Mm_Brie_Kinase_1449	Stk19	3033.9/3231.7/1747.4	0/0/1.05	3033.9	0	-11.567	847200	289800	6.3852	8.5564e-11	1	1.7113e-10	5.5652e-10	FALSE
Mm_Brie_Kinase_1754	Cpne3	4182.2/2648.2/4862.9	7.2541/0/0	4182.2	0	-12.03	1408200	428990	6.3852	7.7768e-13	1	1.5554e-12	2.348e-11	FALSE
Mm_Brie_Kinase_2583	Fn3krp	4181.1/3022.5/4756.1	0/0/0	4181.1	0	-12.03	836450	428860	6.3846	7.809e-13	1	1.5618e-12	2.348e-11	FALSE
Mm_Brie_Kinase_1057	Tgfbr3	4023.5/3631.4/3422.1	23.576/0/10.5	3631.4	10.5	-8.3032	98794	360990	6.3846	8.5935e-11	1	1.7187e-10	5.58e-10	FALSE
Mm_Brie_Kinase_2701	Cdk15	3032.9/2023.5/3868.5	0/0/0	3032.9	0	-11.567	858620	289680	6.3846	8.5949e-11	1	1.719e-10	5.58e-10	FALSE
Mm_Brie_Kinase_1358	Tpk1	3301.8/3994.4/3726.5	15.415/15.142/0	3726.5	15.142	-7.8512	126070	372580	6.3842	8.6155e-11	1	1.7231e-10	5.5882e-10	FALSE
Mm_Brie_Kinase_518	Kdr	4407/4617.3/3767.1	18008/57.539/126	4407	126	-5.1172	226850	457340	6.3837	8.6408e-11	1	1.7282e-10	5.5995e-10	FALSE
Mm_Brie_Kinase_940	Ros1	4576.1/3973.8/4179.4	0/0/0	4179.4	0	-12.029	99839	428640	6.3835	7.8632e-13	1	1.5726e-12	2.3543e-11	FALSE
Mm_Brie_Kinase_2576	Pdk3	2637.9/3047.9/3031.2	9.0677/0/0	3031.2	0	-11.566	77481	289480	6.3834	8.6577e-11	1	1.7315e-10	5.6054e-10	FALSE
Mm_Brie_Kinase_2216	Brdt	2709.3/5801.2/4177.2	10.881/0/0	4177.2	0	-12.029	2396000	428370	6.3823	7.9297e-13	1	1.5859e-12	2.3642e-11	FALSE
Mm_Brie_Kinase_2606	Prkag3	5837.8/3055.4/3732.9	25.39/0/15.75	3732.9	15.75	-7.8004	2444800	373360	6.3817	8.7584e-11	1	1.7517e-10	5.6654e-10	FALSE
Mm_Brie_Kinase_457	Hipk1	5286.3/3028.2/2560.2	2.7203/0/0	3028.2	0	-11.565	2659000	289130	6.3815	8.7696e-11	1	1.7539e-10	5.6675e-10	FALSE
Mm_Brie_Kinase_2798	Cdkl4	2043.3/5691.4/4175.1	0/39358/0	4175.1	0	-12.028	3421900	428110	6.381	7.9967e-13	1	1.5993e-12	2.3742e-11	FALSE
Mm_Brie_Kinase_299	Epha2	2767.1/3026.3/3881.4	0/0/1.05	3026.3	0	-11.564	399160	288910	6.3802	8.8403e-11	1	1.7681e-10	5.708e-10	FALSE
Mm_Brie_Kinase_1654	Adck3	4269.4/4275.8/3255.5	18223/32.303/37.799	4269.4	37.799	-6.7822	514000	439950	6.3797	2.7668e-11	1	5.5335e-11	2.4572e-10	FALSE
Mm_Brie_Kinase_1521	Rps6ka4	3024.5/5192.4/2192.7	16.322/0/0	3024.5	0	-11.563	2695800	288700	6.3791	8.9094e-11	1	1.7819e-10	5.7474e-10	FALSE
Mm_Brie_Kinase_20	Acvr1b	3933.2/4171.7/5605.2	0/0/0	4171.7	0	-12.027	1055900	427680	6.379	8.1035e-13	1	1.6207e-12	2.3959e-11	FALSE
Mm_Brie_Kinase_1169	Papss1	4051.9/4186.7/5146	1678.4/6.0568/0	4186.7	6.0568	-9.2129	469150	429570	6.3787	5.2324e-12	1	1.0465e-11	8.0366e-11	FALSE
Mm_Cd40lg_14	Cd40lg	4428/2721.4/3023.7	0/0/0	3023.7	0	-11.563	1031700	288610	6.3785	8.939e-11	1	1.7878e-10	5.756e-10	FALSE
Mm_Brie_Kinase_584	Mertk	2362.6/3322.7/3023.7	0/0/0	3023.7	0	-11.563	263210	288610	6.3785	8.939e-11	1	1.7878e-10	5.756e-10	FALSE
Mm_Brie_Kinase_2424	Trpm6	2883.7/3285.2/3434.9	2.7203/2790.2/0	3285.2	2.7203	-9.7868	91808	319390	6.3783	8.9509e-11	1	1.7902e-10	5.7567e-10	FALSE
Mm_Brie_Kinase_937	Ros1	2508.7/3455/3468	5.4406/13.123/0	3455	5.4406	-9.0677	447870	339680	6.3782	8.9563e-11	1	1.7913e-10	5.7567e-10	FALSE
Mm_Brie_Kinase_416	Galk1	4216.8/4307.7/3413.5	5352.7/18.17/0	4216.8	18.17	-7.7815	326760	433340	6.3781	1.4806e-11	1	2.9611e-11	1.5846e-10	FALSE
Mm_Brie_Kinase_1245	Map3k2	5428.1/3073.2/3936.9	33.55/0/3154.1	3936.9	33.55	-6.8326	1484800	398450	6.3778	8.9829e-11	1	1.7966e-10	5.7686e-10	FALSE
Mm_Brie_Kinase_551	Ltk	4234.7/4171.7/4082.2	943.95/1.0095/0	4171.7	1.0095	-11.02	5992.9	427680	6.3775	9.0257e-13	1	1.8051e-12	2.5243e-11	FALSE
Mm_Brie_Kinase_2847	Tnik	5185.4/4168.9/3992.4	0/784.35/0	4168.9	0	-12.026	532220	427330	6.3773	8.1938e-13	1	1.6388e-12	2.4064e-11	FALSE
MGLibA_50070	Smg1	4168.5/1673.6/4418.6	0/0/0	4168.5	0	-12.026	3143600	427280	6.3771	8.2066e-13	1	1.6413e-12	2.4064e-11	FALSE
Mm_Brie_Kinase_571	Matk	4568.8/3664.2/4148.4	0/9456.7/66.149	4148.4	66.149	-5.9494	205570	424760	6.3766	9.0505e-11	1	1.8101e-10	5.8038e-10	FALSE
Mm_Brie_Kinase_2879	Non-Targeting Control	3364.8/5169.8/4017	19.042/38270/44.099	4017	44.099	-6.4772	877180	408380	6.3766	9.0548e-11	1	1.811e-10	5.8038e-10	FALSE
Mm_Brie_Kinase_1280	Mapk1	3355.4/2462.5/3020.5	0/0/0	3020.5	0	-11.561	211760	288230	6.3764	9.0624e-11	1	1.8125e-10	5.8038e-10	FALSE
Mm_Brie_Kinase_1766	Dclk2	2999.3/3269.3/3019.4	0/0/0	3019.4	0	-11.561	31412	288110	6.3757	9.1039e-11	1	1.8208e-10	5.8199e-10	FALSE
Mm_Brie_Kinase_958	Sgk1	2093.7/3397.8/3019.4	189.51/0/0	3019.4	0	-11.561	500060	288110	6.3757	9.1039e-11	1	1.8208e-10	5.8199e-10	FALSE
Mm_Brie_Kinase_646	Ntrk2	4163.3/5237.4/4163.3	0/7.0662/0	4163.3	0	-12.024	576800	426630	6.374	8.3756e-13	1	1.6751e-12	2.4458e-11	FALSE
Mm_Brie_Kinase_507	Jak1	4162.2/2888.4/5331.8	0/0/598.49	4162.2	0	-12.023	1495300	426490	6.3733	8.4131e-13	1	1.6826e-12	2.4467e-11	FALSE
Mm_Brie_Kinase_133	Camk4	4145.4/4194.2/6314.4	0/33.312/12.6	4194.2	12.6	-8.269	2248800	430510	6.3732	1.0915e-11	1	2.183e-11	1.3017e-10	FALSE
Mm_Brie_Kinase_967	Plk2	2811.2/3615.4/3015.2	14.508/0/0	3015.2	0	-11.558	200950	287610	6.3729	9.2719e-11	1	1.8544e-10	5.9148e-10	FALSE
Mm_Brie_Kinase_2826	Map4k5	3015/3182/2282.5	9.0677/0/0	3015	0	-11.558	282270	287590	6.3729	9.2773e-11	1	1.8555e-10	5.9148e-10	FALSE
Mm_Brie_Kinase_1436	Cdkl2	3015/2615.4/5075.5	0/0/0	3015	0	-11.558	2202600	287590	6.3729	9.2773e-11	1	1.8555e-10	5.9148e-10	FALSE
Mm_Brie_Kinase_1335	Nrk	5163.4/3010.3/3889.9	17580/26.246/29.399	3889.9	29.399	-6.9999	1197600	392640	6.3724	9.3034e-11	1	1.8607e-10	5.9261e-10	FALSE
Mm_Brie_Kinase_2891	Non-Targeting Control	4021.4/4160.5/4577.7	0/0/0	4160.5	0	-12.023	96728	426270	6.3723	8.4711e-13	1	1.6942e-12	2.4535e-11	FALSE
Mm_Brie_Kinase_1467	Nagk	3866/3014.1/2851.7	0/0/1.05	3014.1	0	-11.558	376000	287490	6.3722	9.3139e-11	1	1.8628e-10	5.9275e-10	FALSE
Mm_Brie_Kinase_2025	Pnck	2482.4/3090.1/3013	0/0/11.55	3013	0	-11.557	143750	287360	6.3715	9.3571e-11	1	1.8714e-10	5.9496e-10	FALSE
Mm_Neil1_MA33700	Neil1	1796.4/3336.8/3012	0/0/0	3012	0	-11.557	791540	287240	6.3708	9.4e-11	1	1.88e-10	5.9684e-10	FALSE
Mm_Brie_Kinase_2520	Wnk1	3011.9/3830.2/2860.3	0/0/0	3011.9	0	-11.557	346360	287230	6.3708	9.4033e-11	1	1.8807e-10	5.9684e-10	FALSE
Mm_Brie_Kinase_837	Plau	4515.2/3011.3/2621	0/0/0	3011.3	0	-11.557	1207000	287160	6.3704	9.4268e-11	1	1.8854e-10	5.9779e-10	FALSE
Mm_Brie_Kinase_1869	Pank2	3010.8/4574.2/2302.8	0/0/0	3010.8	0	-11.556	1472700	287100	6.3701	9.4457e-11	1	1.8891e-10	5.9846e-10	FALSE
Mm_Brie_Kinase_2488	Mylk2	3131.6/3946.6/4856.5	36.271/10.095/2376.1	3946.6	36.271	-6.7268	746060	399650	6.3696	9.475e-11	1	1.895e-10	5.9977e-10	FALSE
Mm_Brie_Kinase_2344	Taok1	4155.9/3738.3/4484.8	1.8135/0/0	4155.9	0	-12.021	141280	425700	6.3696	8.6248e-13	1	1.725e-12	2.4683e-11	FALSE
Mm_Brie_Kinase_1640	Pi4k2b	4155.9/2477.5/4493.4	0/0/0	4155.9	0	-12.021	1465400	425700	6.3696	8.6248e-13	1	1.725e-12	2.4683e-11	FALSE
Mm_Brie_Kinase_881	Prkg2	2176.7/3009.4/3197.8	0/0/0	3009.4	0	-11.556	364450	286940	6.3692	9.5028e-11	1	1.9006e-10	6.01e-10	FALSE
Mm_Brie_Kinase_6	Abl1	4154.8/4837.8/3801.3	0/0/0	4154.8	0	-12.021	295700	425570	6.369	8.6606e-13	1	1.7321e-12	2.4683e-11	FALSE
Mm_Brie_Kinase_1708	Cdk13	5089.8/4154.8/3115.6	0/0/7.3499	4154.8	0	-12.021	977150	425570	6.369	8.6613e-13	1	1.7323e-12	2.4683e-11	FALSE
MGLibB_01671	C1orf106	2650.5/3090.1/3007.7	0/0/0	3007.7	0	-11.555	67189	286740	6.368	9.5736e-11	1	1.9147e-10	6.0493e-10	FALSE
Mm_Brie_Kinase_1413	Camk1	2980.4/3006.6/3140.1	9.9745/0/0	3006.6	0	-11.554	9258.7	286610	6.3673	9.6181e-11	1	1.9236e-10	6.0721e-10	FALSE
Mm_Brie_Kinase_39	Ak1	2631.6/3102.3/3005.5	0/10752/0	3005.5	0	-11.554	74605	286490	6.3666	9.6616e-11	1	1.9323e-10	6.0833e-10	FALSE
Mm_Brie_Kinase_1095	Txk	2455.1/3353.7/3005.5	14.508/0/0	3005.5	0	-11.554	212100	286490	6.3666	9.6616e-11	1	1.9323e-10	6.0833e-10	FALSE
Mm_Brie_Kinase_838	Plau	3820.8/2254.2/3005.5	0/0/984.88	3005.5	0	-11.554	614530	286490	6.3666	9.6616e-11	1	1.9323e-10	6.0833e-10	FALSE
Mm_Brie_Kinase_1288	Mapk13	3217.8/4150.1/4995.4	0/0/13.65	4150.1	0	-12.019	791850	424980	6.3662	8.823e-13	1	1.7646e-12	2.4943e-11	FALSE
Mm_Brie_Kinase_1141	Insrr	2814.4/3160.4/3004.5	0/0/0	3004.5	0	-11.553	30233	286360	6.3659	9.7059e-11	1	1.9412e-10	6.1058e-10	FALSE
MGLibB_55118	Tnfrsf4	2495/3024.4/3003.4	0/0/0	3003.4	0	-11.553	129460	286240	6.3652	9.7504e-11	1	1.9501e-10	6.1283e-10	FALSE
Mm_Brie_Kinase_648	Ntrk2	3390.1/4200.8/4163.3	6353.7/6.0568/0	4163.3	6.0568	-9.2049	299680	426630	6.3647	5.7376e-12	1	1.1475e-11	8.6442e-11	FALSE
Mm_Brie_Kinase_1127	Yes1	2727.2/4873.4/3002.3	0/0/0	3002.3	0	-11.552	1788300	286120	6.3645	9.7952e-11	1	1.959e-10	6.151e-10	FALSE
Mm_Brie_Kinase_169	Cdk5r1	4430.1/4234.6/3691.2	7726.6/13.123/89.248	4234.6	89.248	-5.5525	166710	435570	6.3639	9.8365e-11	1	1.9673e-10	6.1683e-10	FALSE
Mm_Brie_Kinase_1810	Adpgk	2370/3091/3001.3	0/0/0	3001.3	0	-11.552	203280	285990	6.3638	9.8401e-11	1	1.968e-10	6.1683e-10	FALSE
Mm_Brie_Kinase_878	Prkg1	4176.9/3472.8/4472	6838.8/12.114/0	4176.9	12.114	-8.3156	291400	428330	6.3636	1.1208e-11	1	2.2415e-11	1.3238e-10	FALSE
Mm_Brie_Kinase_650	Ntrk3	3922.7/4416.6/3752.1	0/2685.2/34.649	3922.7	34.649	-6.7822	136500	396690	6.3632	9.8777e-11	1	1.9755e-10	6.1857e-10	FALSE
Mm_Brie_Kinase_2613	Styk1	3610.7/2940/3000.2	0/14506/0	3000.2	0	-11.551	188150	285870	6.3631	9.8853e-11	1	1.9771e-10	6.1857e-10	FALSE
Mm_Brie_Kinase_75	Bckdk	4144.3/3092.9/4461.3	0/0/0	4144.3	0	-12.017	603000	424260	6.3627	9.0271e-13	1	1.8054e-12	2.5243e-11	FALSE
Mm_Brie_Kinase_187	Chkb	3874.4/5654.8/4144.1	0/0/0	4144.1	0	-12.017	1177500	424230	6.3626	9.0355e-13	1	1.8071e-12	2.5243e-11	FALSE
Mm_Brie_Kinase_1587	Nek6	2840.6/2998.2/4090.7	6.3474/0/0	2998.2	0	-11.55	609240	285630	6.3618	9.9725e-11	1	1.9945e-10	6.2316e-10	FALSE
Mm_Brie_Kinase_2745	Ppip5k1	2283.9/3761.8/2998.1	0/0/0	2998.1	0	-11.55	546670	285620	6.3617	9.9762e-11	1	1.9952e-10	6.2316e-10	FALSE
Mm_Brie_Kinase_1197	Tlk2	2467.7/4111.7/3032.2	524.11/0/1.05	3032.2	1.05	-10.531	741940	289600	6.3615	9.9869e-11	1	1.9974e-10	6.2328e-10	FALSE
Mm_Brie_Kinase_1802	Map3k13	4765.2/3546.9/4142	0/0/9.4498	4142	0	-12.016	371240	423960	6.3613	9.112e-13	1	1.8224e-12	2.5356e-11	FALSE
Mm_Brie_Kinase_980	Sephs2	3319.7/2997.2/2389.3	0/0/0	2997.2	0	-11.55	236790	285520	6.3611	1.0013e-10	1	2.0025e-10	6.2434e-10	FALSE
Mm_Brie_Kinase_1447	Rfk	3439.4/2432.5/2995.9	9.0677/0/0	2995.9	0	-11.549	257090	285370	6.3603	1.0068e-10	1	2.0136e-10	6.2724e-10	FALSE
Mm_Brie_Kinase_2638	Dclk3	3933.2/4164.2/4410.1	0/10.095/24.15	4164.2	10.095	-8.5524	56906	426740	6.3591	9.7216e-12	1	1.9443e-11	1.2167e-10	FALSE
Mm_Brie_Kinase_1627	Lrrk2	2994/2720.5/3079.2	0/14.132/0	2994	0	-11.548	41042	285150	6.359	1.0151e-10	1	2.0303e-10	6.3187e-10	FALSE
Mm_Brie_Kinase_819	Prkcq	3838.6/2588.2/3580.2	19.042/10.095/0	3580.2	10.095	-8.3344	525390	354780	6.3588	1.0166e-10	1	2.0333e-10	6.3225e-10	FALSE
Mm_Brie_Kinase_2469	Pdk1	3463.6/2830.2/2991.7	0/0/0	2991.7	0	-11.547	124390	284870	6.3575	1.0254e-10	1	2.0508e-10	6.366e-10	FALSE
Mm_Brie_Kinase_523	Khk	2427.8/3049.7/2991.7	0/232.18/0	2991.7	0	-11.547	160670	284870	6.3575	1.0254e-10	1	2.0508e-10	6.366e-10	FALSE
Mm_Brie_Kinase_456	Mst1	4678/3065.7/4197.5	83.423/0/13100	4197.5	83.423	-5.6361	755940	430920	6.3566	1.0312e-10	1	2.0625e-10	6.3966e-10	FALSE
Mm_Brie_Kinase_1403	Mpp2	4305.1/2428.7/4275.5	102.46/0/14038	4275.5	102.46	-5.3692	1705700	440720	6.3563	1.0333e-10	1	2.0667e-10	6.404e-10	FALSE
Mm_Brie_Kinase_305	Epha4	3831.3/2018.8/2989.5	0/15.142/0	2989.5	0	-11.546	825450	284620	6.3561	1.0349e-10	1	2.0697e-10	6.4078e-10	FALSE
Mm_Brie_Kinase_265	Dmpk	2293.3/2988.8/3125.2	0/13.123/0	2988.8	0	-11.546	251140	284540	6.3556	1.0382e-10	1	2.0764e-10	6.4177e-10	FALSE
Mm_Brie_Kinase_2747	Ppip5k1	2988.8/2893.1/3242.7	17.229/0/0	2988.8	0	-11.546	36809	284540	6.3556	1.0383e-10	1	2.0765e-10	6.4177e-10	FALSE
Mm_Brie_Kinase_1075	Tjp2	3223/2986.9/2909.4	0/1.0095/0	2986.9	0	-11.545	30880	284320	6.3543	1.0466e-10	1	2.0932e-10	6.4635e-10	FALSE
Mm_Brie_Kinase_1412	Rab11fip5	4346/4040.4/4128.1	0/0/0	4128.1	0	-12.012	27599	422220	6.353	9.6256e-13	1	1.9251e-12	2.6474e-11	FALSE
Mm_Brie_Kinase_1292	Mapk14	3628.5/3590.1/2182.1	10.881/0/103.95	3590.1	10.881	-8.2396	992010	355980	6.3529	1.0564e-10	1	2.1128e-10	6.5185e-10	FALSE
Mm_Brie_Kinase_1321	Ern2	4542.5/2200.8/4185.8	22.669/0/1558.2	4185.8	22.669	-7.4667	2033700	429440	6.3528	2.1352e-11	1	4.2703e-11	2.0534e-10	FALSE
Mm_Brie_Kinase_592	Mknk1	2983.5/3233.6/2861.4	0.90677/0/0	2983.5	0	-11.543	38738	283920	6.3521	1.0619e-10	1	2.1239e-10	6.5465e-10	FALSE
Mm_Brie_Kinase_1337	Sgk2	2415.2/2983.1/3209.5	0/0/0	2983.1	0	-11.543	186930	283880	6.3519	1.0636e-10	1	2.1272e-10	6.5465e-10	FALSE
Mm_Brie_Kinase_135	Camk4	2830.1/3336.8/2983.1	0/0/17.85	2983.1	0	-11.543	74252	283880	6.3518	1.0637e-10	1	2.1274e-10	6.5465e-10	FALSE
Mm_Brie_Kinase_2382	Cerk	2982.5/2991.6/2765.2	0/0/0	2982.5	0	-11.543	23635	283800	6.3514	1.0667e-10	1	2.1335e-10	6.5537e-10	FALSE
Mm_Brie_Kinase_1905	Prps1l1	2982.5/3151.1/2214.1	0/0/1.05	2982.5	0	-11.543	309390	283800	6.3514	1.0667e-10	1	2.1335e-10	6.5537e-10	FALSE
MGLibB_17739	Fancb	1837.4/4031.9/2982	0/0/0	2982	0	-11.543	1206300	283750	6.3511	1.0686e-10	1	2.1372e-10	6.5595e-10	FALSE
Mm_Brie_Kinase_2277	Ulk4	3207.3/3450.3/3820.5	6.3474/1.0095/21	3450.3	6.3474	-8.8757	98047	339120	6.3509	1.0703e-10	1	2.1407e-10	6.5606e-10	FALSE
Mm_Brie_Kinase_1757	Pak4	3006.6/2056.3/3779.9	334.6/1.0095/0	3006.6	1.0095	-10.548	750520	286610	6.3508	1.0712e-10	1	2.1425e-10	6.5606e-10	FALSE
Mm_Brie_Kinase_454	Mst1	2981.4/3106/2244	0/0/0	2981.4	0	-11.542	279640	283680	6.3507	1.0716e-10	1	2.1431e-10	6.5606e-10	FALSE
Mm_Brie_Kinase_579	Melk	2979.3/3705.5/2607.2	2.7203/0/0	2979.3	0	-11.541	332910	283440	6.3493	1.0813e-10	1	2.1625e-10	6.6144e-10	FALSE
Mm_Brie_Kinase_533	Ksr1	3020.3/1900.6/2978.8	9.9745/0/0	2978.8	0	-11.541	582180	283380	6.349	1.0834e-10	1	2.1668e-10	6.6218e-10	FALSE
Mm_Brie_Kinase_134	Camk4	3410/5038.5/4123.8	0/25.237/1.05	4123.8	1.05	-10.975	673090	421690	6.3488	1.1344e-12	1	2.2687e-12	2.9923e-11	FALSE
Mm_Brie_Kinase_242	Dapk2	2605.3/2978.5/3171.1	0/0/0	2978.5	0	-11.541	88172	283340	6.3488	1.0852e-10	1	2.1704e-10	6.6271e-10	FALSE
Mm_Brie_Kinase_2874	Non-Targeting Control	2977.2/3651.1/2506.8	22.669/0/0	2977.2	0	-11.54	337710	283190	6.3479	1.0911e-10	1	2.1821e-10	6.6571e-10	FALSE
Mm_Brie_Kinase_2562	Gk5	2196.7/2975.6/3985	7.2541/0/0	2975.6	0	-11.539	812770	283010	6.3469	1.0984e-10	1	2.1968e-10	6.6905e-10	FALSE
Mm_Brie_Kinase_1286	Mapk13	3316.5/2764.6/2975.6	0/0/0	2975.6	0	-11.539	80376	283010	6.3469	1.0984e-10	1	2.1968e-10	6.6905e-10	FALSE
Mm_Brie_Kinase_452	Hck	2975.1/3172.6/2936.1	15.415/0/0	2975.1	0	-11.539	20271	282950	6.3466	1.101e-10	1	2.2019e-10	6.7002e-10	FALSE
Mm_Brie_Kinase_1800	Ulk3	3690.5/2849.9/2974.6	12.695/0/0	2974.6	0	-11.539	264050	282890	6.3462	1.1035e-10	1	2.2069e-10	6.7097e-10	FALSE
Mm_Brie_Kinase_621	Nlk	2974.1/3052.6/1492.1	0/0/0	2974.1	0	-11.539	1101200	282830	6.3459	1.1059e-10	1	2.2119e-10	6.719e-10	FALSE
Mm_Brie_Kinase_2723	Dgki	4109.7/2973.8/2667	0/0/13.65	2973.8	0	-11.539	692210	282790	6.3457	1.1073e-10	1	2.2146e-10	6.7215e-10	FALSE
Mm_Brie_Kinase_1000	Srpk2	3503.5/4968.2/3115.6	8.1609/20.189/0	3503.5	8.1609	-8.5795	1147800	345520	6.3446	1.1151e-10	1	2.2302e-10	6.751e-10	FALSE
Mm_Brie_Kinase_761	Pip5k1c	2971.9/2702.7/3126.2	0/0/0	2971.9	0	-11.538	48162	282580	6.3445	1.116e-10	1	2.2319e-10	6.751e-10	FALSE
Mm_Brie_Kinase_2709	Stkld1	2971.9/3463.5/2744.9	1.8135/0/0	2971.9	0	-11.538	146550	282580	6.3445	1.116e-10	1	2.2319e-10	6.751e-10	FALSE
Mm_Brie_Kinase_310	Epha6	2971.9/3668/2624.2	0/0/0	2971.9	0	-11.538	302660	282580	6.3445	1.116e-10	1	2.2319e-10	6.751e-10	FALSE
Mm_Brie_Kinase_2927	Non-Targeting Control	4582.4/4094.8/4456	161.4/0/11252	4456	161.4	-4.7784	73222	463570	6.3441	1.1188e-10	1	2.2377e-10	6.7625e-10	FALSE
Mm_Brie_Kinase_611	Myt1	3357.5/2970.9/2875.2	11.788/0/0	2970.9	0	-11.537	79288	282460	6.3438	1.1208e-10	1	2.2416e-10	6.766e-10	FALSE
Mm_Brie_Kinase_624	Nlk	2374.2/3653.9/4422.9	28.11/1.0095/14.7	3653.9	14.7	-7.8629	1114500	363730	6.3437	1.1213e-10	1	2.2426e-10	6.766e-10	FALSE
Mm_Brie_Kinase_1855	Crot	4114.9/5711.1/2411.7	18968/34.322/70.349	4114.9	70.349	-5.8502	2724400	420580	6.3433	1.1242e-10	1	2.2484e-10	6.7777e-10	FALSE
Mm_Brie_Kinase_720	Pgk2	2969.8/4512.2/2306	0/0/0	2969.8	0	-11.537	1409900	282340	6.3431	1.1261e-10	1	2.2522e-10	6.7833e-10	FALSE
Mm_Brie_Kinase_2191	Bcr	2970.9/1759.9/2969.2	0/0/0	2969.2	0	-11.536	731280	282270	6.3427	1.1291e-10	1	2.2582e-10	6.7852e-10	FALSE
Mm_Brie_Kinase_874	Prkdc	3003.5/3286.2/2571.9	0/8952.9/1.05	3003.5	1.05	-10.517	133080	286250	6.3426	1.1296e-10	1	2.2592e-10	6.7852e-10	FALSE
Mm_Brie_Kinase_2192	Bcr	2248.1/2969.1/3051.5	0/0/0	2969.1	0	-11.536	263270	282250	6.3426	1.1298e-10	1	2.2597e-10	6.7852e-10	FALSE
Mm_Brie_Kinase_1718	Dapk1	2968.8/2811.5/3079.2	0/0/0	2968.8	0	-11.536	18474	282210	6.3424	1.1312e-10	1	2.2624e-10	6.7852e-10	FALSE
Mm_Shfm1_MB48366	Sem1	2968.8/4069.5/2090.2	0/25.237/0	2968.8	0	-11.536	991690	282210	6.3424	1.1312e-10	1	2.2624e-10	6.7852e-10	FALSE
Mm_Brie_Kinase_2431	Igfn1	4109.7/5975.7/3622.9	0/8.0757/0	4109.7	0	-12.005	1859500	419920	6.3419	1.0352e-12	1	2.0705e-12	2.8172e-11	FALSE
Mm_Brie_Kinase_559	Mak	2993/2673.6/3055.7	4.5338/1.0095/0	2993	1.0095	-10.541	52975	285020	6.3418	1.1358e-10	1	2.2716e-10	6.8072e-10	FALSE
Mm_Brie_Kinase_194	Chuk	3927.9/4356.5/5028.5	47476/102.97/132.3	4356.5	132.3	-5.0308	317600	450950	6.3403	1.1463e-10	1	2.2926e-10	6.8588e-10	FALSE
Mm_Brie_Kinase_1226	Map2k6	5577.3/5107.9/3236.2	5614.7/417.92/13.65	5107.9	417.92	-3.6083	1861700	547760	6.3403	1.1464e-10	1	2.2927e-10	6.8588e-10	FALSE
Mm_Brie_Kinase_645	Ntrk2	3756.7/3569.5/4096	0.90677/27745/22.05	3756.7	22.05	-7.349	75108	376270	6.3398	1.15e-10	1	2.3e-10	6.8748e-10	FALSE
Mm_Brie_Kinase_1798	Ulk3	4536.2/4100.4/4105.7	29.923/0/0	4105.7	0	-12.004	92693	419420	6.3395	1.0518e-12	1	2.1036e-12	2.8487e-11	FALSE
Mm_Brie_Kinase_1756	Cpne3	2761.8/2964.4/4123.8	0/0/6.2999	2964.4	0	-11.534	692650	281700	6.3395	1.1529e-10	1	2.3057e-10	6.8861e-10	FALSE
Mm_Brie_Kinase_109	Ddr1	4265.2/4118.2/3872.8	5.4406/29.274/0	4118.2	5.4406	-9.321	40908	420990	6.3387	6.1397e-12	1	1.2279e-11	9.0389e-11	FALSE
Mm_Brie_Kinase_849	Prkab1	2994/2324.6/2962.8	0/0/0	2962.8	0	-11.533	204150	281520	6.3384	1.1606e-10	1	2.3213e-10	6.9267e-10	FALSE
Mm_Brie_Kinase_885	Mapk11	3222/2962.5/2569.8	0/0/0	2962.5	0	-11.533	110780	281480	6.3382	1.1622e-10	1	2.3244e-10	6.9302e-10	FALSE
Mm_Brie_Kinase_2279	Ulk4	2321.7/3080.7/2961.8	0/0/0	2961.8	0	-11.533	211930	281400	6.3377	1.166e-10	1	2.3319e-10	6.9469e-10	FALSE
Mm_Brie_Kinase_1100	Cmpk2	3426.8/4440/2858.2	0/915.58/6.2999	3426.8	6.2999	-8.8752	674960	336300	6.3371	1.1705e-10	1	2.3411e-10	6.9683e-10	FALSE
Mm_Brie_Kinase_2854	Non-Targeting Control	2631.6/3200.8/2959.6	0/0/0	2959.6	0	-11.532	82886	281150	6.3363	1.1767e-10	1	2.3535e-10	6.9993e-10	FALSE
MGLibA_15465	Ect2	3815.5/2958.8/2838.9	0/0/0	2958.8	0	-11.531	374210	281050	6.3357	1.1811e-10	1	2.3622e-10	7.0194e-10	FALSE
MGLibA_02877	Acvr1b	3667.4/4018.8/4004.2	25535/52.492/40.949	4004.2	52.492	-6.2264	56820	406790	6.3351	1.1856e-10	1	2.3712e-10	7.0403e-10	FALSE
Mm_Brie_Kinase_953	Ccl2	4098.1/3112.6/4903.5	0/0/0	4098.1	0	-12.001	809940	418480	6.335	1.0837e-12	1	2.1673e-12	2.9127e-11	FALSE
Mm_Brie_Kinase_2838	Mast3	2298.6/3046/2957.5	0/0/0	2957.5	0	-11.531	221010	280900	6.3349	1.1876e-10	1	2.3752e-10	7.0462e-10	FALSE
Mm_Brie_Kinase_2769	Ksr2	4097.1/3843.4/4243.4	0/0/0	4097.1	0	-12.001	42891	418350	6.3344	1.0882e-12	1	2.1763e-12	2.9138e-11	FALSE
Mm_Brie_Kinase_554	Lyn	4099.2/3637.9/4566	7.2541/1.0095/0	4099.2	1.0095	-10.995	215330	418610	6.3341	1.202e-12	1	2.404e-12	3.0867e-11	FALSE
Mm_Brie_Kinase_1024	Aurkb	4091.8/2955.9/2720.4	0/0/1.05	2955.9	0	-11.53	672850	280720	6.3339	1.1955e-10	1	2.391e-10	7.0812e-10	FALSE
Mm_Brie_Kinase_2014	Tssk6	4375.5/2955.9/2838.9	0/0/0	2955.9	0	-11.53	1014400	280720	6.3339	1.1955e-10	1	2.391e-10	7.0812e-10	FALSE
Mm_Brie_Kinase_1720	Dapk1	4036.1/4915.6/4096	0/0/0	4096	0	-12	337650	418220	6.3338	1.0926e-12	1	2.1852e-12	2.9147e-11	FALSE
Mm_Brie_Kinase_1515	Ripk3	4099.2/2952.2/2436.3	0/0/0	2952.2	0	-11.528	790870	280290	6.3314	1.215e-10	1	2.4299e-10	7.1905e-10	FALSE
Mm_Brie_Kinase_998	Srpk2	2952/4099.5/2149	0/0/0	2952	0	-11.528	980800	280260	6.3312	1.216e-10	1	2.432e-10	7.1907e-10	FALSE
Mm_Brie_Kinase_1733	Vrk2	5341.9/3471.9/4091.8	0/0/0	4091.8	0	-11.999	973590	417690	6.3312	1.1112e-12	1	2.2225e-12	2.9533e-11	FALSE
Mm_Brie_Kinase_1851	Arsg	4297.7/3750.5/4112.1	3593.5/7.0662/8.3998	4112.1	8.3998	-8.7734	82595	420220	6.3304	9.8568e-12	1	1.9714e-11	1.2249e-10	FALSE
Mm_Brie_Kinase_1047	Tesk1	3919.5/3507.5/2330.5	9.0677/50110/0	3507.5	9.0677	-8.445	777550	346010	6.3302	1.2243e-10	1	2.4486e-10	7.2338e-10	FALSE
Mm_Brie_Kinase_1043	Tek	2536/3531.9/2948.9	4.5338/0/0	2948.9	0	-11.526	255210	279910	6.3292	1.2321e-10	1	2.4642e-10	7.2699e-10	FALSE
Mm_Brie_Kinase_1990	Nme3	2977.2/2983.1/3459.5	19.949/0/1.05	2983.1	1.05	-10.507	113460	283880	6.3292	1.2325e-10	1	2.465e-10	7.2699e-10	FALSE
Mm_Brie_Kinase_271	Dyrk1a	3541.3/4087.3/4207.1	9.0677/0/0	4087.3	0	-11.997	156210	417130	6.3285	1.1312e-12	1	2.2623e-12	2.9923e-11	FALSE
Mm_Brie_Kinase_1548	Stk32c	4786.2/4109.8/3327	9.0677/10157/0	4109.8	9.0677	-8.6735	535130	419940	6.328	1.0772e-11	1	2.1544e-11	1.2977e-10	FALSE
Mm_Brie_Kinase_1209	Map2k1	2946.7/2596.6/3423.2	0/19921/0	2946.7	0	-11.525	174770	279650	6.3277	1.2438e-10	1	2.4876e-10	7.3307e-10	FALSE
Mm_Brie_Kinase_2297	Cdkl3	4120.2/3826.5/4250.9	14.508/4.0379/7686.9	4120.2	14.508	-8.0539	51671	421240	6.3259	1.6995e-11	1	3.3991e-11	1.7352e-10	FALSE
Mm_Brie_Kinase_928	Rock1	2456.1/8365.9/2943.6	0/0/0	2943.6	0	-11.524	14820000	279290	6.3257	1.2608e-10	1	2.5215e-10	7.4243e-10	FALSE
Mm_Brie_Kinase_1466	Nagk	4082.4/4068.5/4585.2	0/0/0	4082.4	0	-11.996	126530	416510	6.3255	1.1534e-12	1	2.3069e-12	3.0314e-11	FALSE
Mm_Brie_Kinase_2518	Wnk1	3436.3/2548.8/2941.5	0/0/0	2941.5	0	-11.523	199510	279040	6.3242	1.2724e-10	1	2.5448e-10	7.4868e-10	FALSE
Mm_Brie_Kinase_2005	Tex14	3690.5/2221.4/2940.4	0/0/0	2940.4	0	-11.522	539810	278920	6.3235	1.2783e-10	1	2.5566e-10	7.5089e-10	FALSE
Mm_Brie_Kinase_1365	Ulk2	2623.2/3341.5/2940.4	11.788/0/0	2940.4	0	-11.522	130760	278920	6.3235	1.2783e-10	1	2.5566e-10	7.5089e-10	FALSE
Mm_Brie_Kinase_1775	Cdkl1	3691.6/4827.4/4079	0/0/9.4498	4079	0	-11.994	355150	416090	6.3235	1.1691e-12	1	2.3382e-12	3.0484e-11	FALSE
Mm_Brie_Kinase_37	Ak1	4956.4/3956/4079	25.39/0/0	4079	0	-11.994	392520	416090	6.3235	1.1691e-12	1	2.3382e-12	3.0484e-11	FALSE
Mm_Brie_Kinase_1737	Agk	4078.2/4553.5/3001.3	0/0/0	4078.2	0	-11.994	692820	415990	6.323	1.1728e-12	1	2.3456e-12	3.0484e-11	FALSE
Mm_Brie_Kinase_414	Galk1	2857.4/2939.1/4158	0/0/0	2939.1	0	-11.522	746230	278760	6.3226	1.2857e-10	1	2.5713e-10	7.5453e-10	FALSE
Mm_Brie_Kinase_2343	Taok1	3198.9/2598.5/3483	2.7203/0/4.1999	3198.9	2.7203	-9.7484	220560	309170	6.3225	1.2866e-10	1	2.5732e-10	7.5453e-10	FALSE
Mm_Brie_Kinase_961	Ptk6	3126.4/3089.1/3860	4.5338/2.0189/0	3126.4	2.0189	-10.017	269790	300630	6.3218	1.2927e-10	1	2.5854e-10	7.5748e-10	FALSE
Mm_Brie_Kinase_2204	Amhr2	2937.3/2788/3575.9	0/0/0	2937.3	0	-11.521	215050	278560	6.3215	1.2955e-10	1	2.5911e-10	7.5851e-10	FALSE
Mm_Brie_Kinase_1707	Cdk13	2965.6/2366.8/2935.1	0/0/0	2935.1	0	-11.52	161910	278300	6.32	1.308e-10	1	2.6161e-10	7.652e-10	FALSE
Mm_Brie_Kinase_1204	Axl	3422.6/2791.8/3318.5	4.5338/15.142/0	3318.5	4.5338	-9.2285	144140	323350	6.3197	1.3102e-10	1	2.6204e-10	7.6582e-10	FALSE
Mm_Brie_Kinase_2432	Igfn1	4595/2934.4/2249.4	0/3.0284/0	2934.4	0	-11.519	1613500	278220	6.3195	1.3119e-10	1	2.6239e-10	7.6621e-10	FALSE
Mm_Brie_Kinase_275	Dyrk1b	4071.9/4338.7/2954.3	0/0/0	4071.9	0	-11.992	660090	415210	6.3192	1.2025e-12	1	2.4049e-12	3.0867e-11	FALSE
Mm_Brie_Kinase_370	Fgfr3	4669.6/4071.3/3091	159.59/0/0	4071.3	0	-11.992	659500	415140	6.3189	1.2049e-12	1	2.4099e-12	3.0867e-11	FALSE
Mm_Brie_Kinase_1168	Pacsin1	3082.3/3584.5/4582	13.602/13.123/0	3584.5	13.123	-7.988	623660	355300	6.3187	1.3189e-10	1	2.6377e-10	7.6963e-10	FALSE
Mm_Brie_Kinase_2427	Dyrk3	4287.2/4070.4/2864.6	19.042/0/0	4070.4	0	-11.991	750530	415020	6.3183	1.2094e-12	1	2.4189e-12	3.0871e-11	FALSE
Mm_Brie_Kinase_2877	Non-Targeting Control	3694.7/3779.6/3520.4	19.949/35039/0	3694.7	19.949	-7.4628	18803	368700	6.3181	1.3238e-10	1	2.6476e-10	7.7187e-10	FALSE
Mm_Brie_Kinase_72	Atm	2483.5/2931.5/3622.9	0/11166/0	2931.5	0	-11.518	339370	277890	6.3176	1.328e-10	1	2.6559e-10	7.7366e-10	FALSE
Mm_Brie_Kinase_2832	Tnni3k	4070.8/3868.7/4915.3	10.881/0/1.05	4070.8	1.05	-10.956	376970	415070	6.3169	1.3992e-12	1	2.7984e-12	3.4355e-11	FALSE
Mm_Brie_Kinase_2789	Obscn	2929.9/2356.5/2983.1	0.90677/0/0	2929.9	0	-11.517	165830	277710	6.3166	1.3373e-10	1	2.6745e-10	7.7803e-10	FALSE
Mm_Brie_Kinase_1854	Crot	2550.7/3128.5/2929.7	0/0/0	2929.7	0	-11.517	91598	277680	6.3164	1.3385e-10	1	2.677e-10	7.7803e-10	FALSE
Mm_Brie_Kinase_875	Prkdc	3024.5/2929.7/2611.4	0/0/0	2929.7	0	-11.517	55134	277680	6.3164	1.3387e-10	1	2.6775e-10	7.7803e-10	FALSE
Mm_Brie_Kinase_1272	Map4k1	2928.9/3169.8/2719.3	17.229/0/0	2928.9	0	-11.517	50989	277580	6.3159	1.3433e-10	1	2.6867e-10	7.7894e-10	FALSE
Mm_Brie_Kinase_1797	Ulk3	2928.9/3210.2/2257.9	0/0/0	2928.9	0	-11.517	264670	277580	6.3159	1.3433e-10	1	2.6867e-10	7.7894e-10	FALSE
Mm_Brie_Kinase_2896	Non-Targeting Control	2206.1/3258/3696.6	3.6271/0/46.199	3258	3.6271	-9.4601	649420	316170	6.3158	1.3439e-10	1	2.6878e-10	7.7894e-10	FALSE
Mm_Brie_Kinase_25	Acvr2b	3915.3/2258.9/2928.6	0/0/0	2928.6	0	-11.517	711030	277560	6.3157	1.3447e-10	1	2.6894e-10	7.7894e-10	FALSE
Mm_Brie_Kinase_1159	Nek4	3815.5/2776.8/2925.4	7.2541/0/0	2925.4	0	-11.515	407180	277190	6.3136	1.3634e-10	1	2.7268e-10	7.8914e-10	FALSE
Mm_Brie_Kinase_2504	Epha10	4062.4/4181.1/3207.4	0/0/0	4062.4	0	-11.988	372550	414030	6.3135	1.2484e-12	1	2.4968e-12	3.1752e-11	FALSE
Mm_Brie_Kinase_577	Melk	2586.4/4075.1/2924.4	0/0/0	2924.4	0	-11.514	719190	277060	6.3128	1.3697e-10	1	2.7394e-10	7.9214e-10	FALSE
Mm_Brie_Kinase_4	Aatk	3698.9/2924/2653.1	0/0/11.55	2924	0	-11.514	336920	277030	6.3126	1.3716e-10	1	2.7433e-10	7.9261e-10	FALSE
Mm_Brie_Kinase_36	Adk	4284.1/3241.1/4625.8	63583/125.17/108.15	4284.1	125.17	-5.0858	602260	441800	6.311	1.3859e-10	1	2.7717e-10	7.9997e-10	FALSE
Mm_Brie_Kinase_1048	Tesk1	2921.5/3113.5/2614.6	0/0/0	2921.5	0	-11.513	65527	276730	6.3109	1.3867e-10	1	2.7733e-10	7.9997e-10	FALSE
Mm_Brie_Kinase_2215	Brdt	5084.6/4058.2/3070.7	0/0/1.05	4058.2	0	-11.987	1014300	413500	6.3109	1.2694e-12	1	2.5387e-12	3.2169e-11	FALSE
Mm_Brie_Kinase_2936	Non-Targeting Control	2920.5/4166.1/2394.6	0/16.151/0	2920.5	0	-11.512	914040	276610	6.3102	1.393e-10	1	2.7859e-10	8.0296e-10	FALSE
Mm_Brie_Kinase_2523	Stk38l	2919.4/2872.4/3486.2	17.229/0/0	2919.4	0	-11.512	161710	276490	6.3095	1.3993e-10	1	2.7986e-10	8.0595e-10	FALSE
Mm_Brie_Kinase_1831	Pan3	3641.1/3249.6/4014.9	17.229/3145.5/0	3641.1	17.229	-7.6424	146500	362180	6.3092	1.4025e-10	1	2.805e-10	8.0716e-10	FALSE
Mm_Brie_Kinase_620	Nek2	2599/2918.4/3737.2	0/0/0	2918.4	0	-11.511	386190	276370	6.3089	1.4054e-10	1	2.8108e-10	8.0765e-10	FALSE
Mm_Brie_Kinase_1251	Map3k3	2918.4/2084.4/3241.6	0/0/0	2918.4	0	-11.511	399950	276370	6.3088	1.4056e-10	1	2.8113e-10	8.0765e-10	FALSE
Mm_Bcorl1MLB_06750	Bcorl1	4057.1/5672.7/2787.7	2.7203/0/1.05	4057.1	1.05	-10.951	2110800	413370	6.3087	1.4771e-12	1	2.9541e-12	3.5512e-11	FALSE
Mm_Brie_Kinase_96	Bmx	2703/2917.5/3220.2	0/0/0	2917.5	0	-11.511	68826	276260	6.3082	1.4111e-10	1	2.8222e-10	8.1012e-10	FALSE
Mm_Brie_Kinase_13	Acvr1	2216.6/2951.2/4599.1	22.669/0/1.05	2951.2	1.05	-10.492	1627600	280180	6.308	1.4136e-10	1	2.8272e-10	8.1091e-10	FALSE
Mm_Brie_Kinase_2704	Cdk15	3580.2/4843.4/3638.9	17.229/0/4671.4	3638.9	17.229	-7.6416	727110	361910	6.3078	1.4153e-10	1	2.8307e-10	8.1125e-10	FALSE
Mm_Brie_Kinase_377	Fgr	2916.3/2311.5/3433.8	0/0/1681	2916.3	0	-11.51	316830	276130	6.3074	1.4185e-10	1	2.8369e-10	8.1238e-10	FALSE
Mm_Brie_Kinase_1612	Ntpcr	2982.5/2321.8/2914.8	0/0/0	2914.8	0	-11.51	178100	275950	6.3064	1.4278e-10	1	2.8555e-10	8.1704e-10	FALSE
Mm_Brie_Kinase_1939	Pank1	2823.8/4304/4050.1	0/0/0	4050.1	0	-11.984	784120	412500	6.306	1.3108e-12	1	2.6215e-12	3.303e-11	FALSE
Mm_Brie_Kinase_1156	Nek3	4291.4/4049.8/2549.5	3.6271/0/0	4049.8	0	-11.984	1154600	412450	6.3058	1.3126e-12	1	2.6252e-12	3.303e-11	FALSE
Mm_Brie_Kinase_800	Prkcd	3593.9/2913.7/2735.3	0/0/0	2913.7	0	-11.509	247210	275830	6.3057	1.4341e-10	1	2.8683e-10	8.2003e-10	FALSE
Mm_Brie_Kinase_2608	Prkag3	3975.2/5830.3/3727.6	23.576/6214.3/55.649	3975.2	55.649	-6.1332	1751300	403190	6.3056	1.4353e-10	1	2.8706e-10	8.2003e-10	FALSE
Mm_Brie_Kinase_392	Flt4	3403.7/2912.8/1905.4	0/0/13.65	2912.8	0	-11.509	627890	275720	6.3051	1.44e-10	1	2.8799e-10	8.2138e-10	FALSE
Mm_Brie_Kinase_2178	Phka2	3048.6/2912.8/2560.2	0/0/0	2912.8	0	-11.509	71401	275720	6.3051	1.44e-10	1	2.8799e-10	8.2138e-10	FALSE
Mm_Brie_Kinase_515	Jak3	3531.9/4047.9/4915.3	27.203/0/0	4047.9	0	-11.983	509290	412220	6.3047	1.3224e-12	1	2.6449e-12	3.3159e-11	FALSE
Mm_Brie_Kinase_1255	Map3k4	3614.9/2713/2911.6	0/0/0	2911.6	0	-11.508	267050	275580	6.3043	1.4477e-10	1	2.8953e-10	8.251e-10	FALSE
Mm_Brie_Kinase_1596	Stk32b	4156.9/4046/3959.3	0/0/0	4046	0	-11.983	9910.3	411990	6.3036	1.3323e-12	1	2.6646e-12	3.3227e-11	FALSE
Mm_Brie_Kinase_2322	Csnk1g1	4045.6/3455.9/4128.1	9.9745/0/0	4045.6	0	-11.982	177240	411930	6.3033	1.3345e-12	1	2.6691e-12	3.3227e-11	FALSE
Mm_Brie_Kinase_22	Acvr2a	2857.4/2910/4922.7	0/0/0	2910	0	-11.507	2027000	275400	6.3032	1.4576e-10	1	2.9151e-10	8.3009e-10	FALSE
Mm_Brie_Kinase_845	Plxna3	2736.6/2932.5/2909.4	0/8.0757/0	2909.4	0	-11.507	15194	275330	6.3029	1.4611e-10	1	2.9221e-10	8.3075e-10	FALSE
Mm_Brie_Kinase_2133	Prkaa2	2849/3886.5/2909.4	0/0/0	2909.4	0	-11.507	479200	275330	6.3029	1.4611e-10	1	2.9221e-10	8.3075e-10	FALSE
Mm_Brie_Kinase_2221	Alpk3	4137/2909/2355.1	0/0/0	2909	0	-11.507	907360	275290	6.3026	1.4635e-10	1	2.927e-10	8.3146e-10	FALSE
Mm_Brie_Kinase_2088	Gck	3130.6/4151.1/3567.3	13.602/0/955.48	3567.3	13.602	-7.933	265750	353230	6.3019	1.47e-10	1	2.94e-10	8.3448e-10	FALSE
Mm_Brie_Kinase_926	Rock1	2905.8/4703.6/2380.7	0/0/0	2905.8	0	-11.505	1754000	274910	6.3004	1.4843e-10	1	2.9686e-10	8.4195e-10	FALSE
Mm_Brie_Kinase_504	Itk	4611.8/2057.2/4040.5	0/0/0	4040.5	0	-11.981	2129900	411300	6.3002	1.3618e-12	1	2.7235e-12	3.3787e-11	FALSE
Mm_Brie_Kinase_723	Phka1	2904.7/2266.4/3356.9	10.881/0/0	2904.7	0	-11.505	305950	274790	6.2997	1.4911e-10	1	2.9822e-10	8.451e-10	FALSE
Mm_Brie_Kinase_2792	Obscn	2825.9/4391.2/3640	5502.3/18.17/9.4498	3640	18.17	-7.5693	613530	362040	6.2995	1.4934e-10	1	2.9869e-10	8.4541e-10	FALSE
Mm_Brie_Kinase_2098	Dgkz	2373.1/3628.6/2904.1	1.8135/0/0	2904.1	0	-11.504	403380	274720	6.2993	1.4952e-10	1	2.9904e-10	8.4541e-10	FALSE
Mm_Brie_Kinase_2066	Phkb	2529.7/3363.1/2904.1	1.8135/0/0	2904.1	0	-11.504	175430	274720	6.2993	1.4952e-10	1	2.9904e-10	8.4541e-10	FALSE
Mm_Brie_Kinase_308	Epha4	3671.6/5734.6/4038.4	3.6271/0/0	4038.4	0	-11.98	1505800	411040	6.2989	1.3734e-12	1	2.7468e-12	3.3956e-11	FALSE
Mm_Brie_Kinase_304	Epha3	2365.8/4095.7/5085.1	22.669/29082/0	4095.7	22.669	-7.4353	1985700	418180	6.2985	3.048e-11	1	6.0961e-11	2.6409e-10	FALSE
MGLibB_30128	Maml2	2902.6/2811.5/4125.9	8.1609/0/0	2902.6	0	-11.504	752430	274550	6.2983	1.5047e-10	1	3.0094e-10	8.501e-10	FALSE
Mm_Brie_Kinase_114	Calm1	2208.2/2901.5/3412.5	16.322/0/0	2901.5	0	-11.503	370880	274420	6.2976	1.5117e-10	1	3.0235e-10	8.5341e-10	FALSE
Mm_Brie_Kinase_2783	Morn2	4522.5/3318/4065.1	11.788/26502/0	4065.1	11.788	-8.3127	383660	414360	6.2968	1.6947e-11	1	3.3894e-11	1.7352e-10	FALSE
Mm_Brie_Kinase_588	Met	3376.4/2809.6/2899.8	0/0/0	2899.8	0	-11.502	117640	274220	6.2964	1.5231e-10	1	3.0461e-10	8.59e-10	FALSE
Mm_Brie_Kinase_1879	Mlkl	2986.7/2899.7/2078.5	0/18.17/0	2899.7	0	-11.502	340960	274200	6.2963	1.5241e-10	1	3.0481e-10	8.59e-10	FALSE
Mm_Cd274_8	Cd274	2899.5/2140.7/3564.1	0/0/0	2899.5	0	-11.502	508730	274180	6.2962	1.5253e-10	1	3.0507e-10	8.5903e-10	FALSE
Mm_Cd86_25	Cd86	4825.1/4033.8/3896.3	0/0/0	4033.8	0	-11.978	322510	410470	6.2962	1.3985e-12	1	2.7969e-12	3.4355e-11	FALSE
Mm_Brie_Kinase_735	Pik3c2g	3030.8/2528.2/2898.7	27.203/0/0	2898.7	0	-11.502	77378	274100	6.2957	1.5301e-10	1	3.0602e-10	8.6036e-10	FALSE
Mm_Brie_Kinase_2421	Trpm6	3403.7/1750.5/2898.7	0/0/13.65	2898.7	0	-11.502	786740	274100	6.2957	1.5301e-10	1	3.0602e-10	8.6036e-10	FALSE
Mm_Brie_Kinase_610	Myt1	3529.8/4083.5/4907.8	8988.8/20.189/0	4083.5	20.189	-7.5907	493010	416660	6.2949	2.8136e-11	1	5.6273e-11	2.4833e-10	FALSE
Mm_Brie_Kinase_1234	Map3k1	1767/3058.2/2896.6	0/0/0	2896.6	0	-11.501	651070	273850	6.2943	1.5443e-10	1	3.0886e-10	8.6766e-10	FALSE
Mm_Brie_Kinase_2371	Stk24	2896.3/3442.8/2891.3	0/0/0	2896.3	0	-11.5	149340	273820	6.2941	1.5463e-10	1	3.0925e-10	8.6806e-10	FALSE
Mm_Brie_Kinase_2351	Dgkb	2935.2/4153.9/3582.3	0/15.142/19.95	3582.3	15.142	-7.7943	372740	355040	6.2936	1.5514e-10	1	3.1028e-10	8.6966e-10	FALSE
Mm_Brie_Kinase_1103	Tyro3	2920.5/2955.9/2459.8	43.525/1.0095/0	2920.5	1.0095	-10.506	106760	276610	6.2935	1.5516e-10	1	3.1031e-10	8.6966e-10	FALSE
Mm_Tnfrsf4_71	Tnfrsf4	4028.8/3639.8/4717.7	2.7203/0/0	4028.8	0	-11.976	312920	409840	6.2931	1.4267e-12	1	2.8534e-12	3.491e-11	FALSE
Mm_Brie_Kinase_1059	Tgfbr3	2687.3/2959.7/2894.5	0/1415.3/0	2894.5	0	-11.5	23595	273600	6.2928	1.5587e-10	1	3.1173e-10	8.7295e-10	FALSE
Mm_Brie_Kinase_2741	Pkn1	2757.6/6204.6/3706.2	0/503.72/24.15	3706.2	24.15	-7.2037	3570800	370100	6.2924	1.563e-10	1	3.126e-10	8.7468e-10	FALSE
Mm_Brie_Kinase_2176	Braf	2077.9/3246.8/2893.4	0/0/0	2893.4	0	-11.499	394910	273480	6.2921	1.5659e-10	1	3.1318e-10	8.7561e-10	FALSE
Mm_Brie_Kinase_1857	Nuak2	4740/4077/3162.6	11.788/17197/19.95	4077	19.95	-7.6048	637880	415840	6.2913	2.8502e-11	1	5.7004e-11	2.5062e-10	FALSE
Mm_Brie_Kinase_733	Pik3c2g	2892.1/3874.3/2728.9	0/0/0	2892.1	0	-11.498	495700	273330	6.2912	1.5746e-10	1	3.1493e-10	8.7981e-10	FALSE
Mm_Brie_Kinase_1052	Tgfbr1	4025.6/3167.9/4035.2	0/0/0	4025.6	0	-11.975	367850	409450	6.2912	1.4447e-12	1	2.8894e-12	3.5029e-11	FALSE
Mm_Brie_Kinase_2102	Cdk20	4450/2954.1/4051.2	5299.2/6.0568/11.55	4051.2	11.55	-8.3349	681380	412630	6.2887	1.7525e-11	1	3.505e-11	1.7791e-10	FALSE
Mm_Brie_Kinase_654	Ddr2	4056.1/2944.7/4280.8	19177/25.237/76.649	4056.1	76.649	-5.7073	642870	413240	6.2886	1.6019e-10	1	3.2037e-10	8.9433e-10	FALSE
Mm_Brie_Kinase_2	Aatk	4020.4/5108.9/3678.4	3.6271/0/0	4020.4	0	-11.973	650870	408800	6.288	1.4752e-12	1	2.9503e-12	3.5512e-11	FALSE
Mm_Brie_Kinase_2586	Rps6kl1	4019.3/3319/4119.5	0/0/0	4019.3	0	-11.973	250260	408670	6.2874	1.4814e-12	1	2.9627e-12	3.5512e-11	FALSE
Mm_Brie_Kinase_141	Cd2	3719.9/3554.4/5451.4	3126.5/8.0757/26.25	3719.9	26.25	-7.0933	1512700	371780	6.2864	1.6243e-10	1	3.2486e-10	9.0612e-10	FALSE
Mm_Brie_Kinase_1655	Adck3	3648.5/3762.7/3684.8	13.602/23.218/86.098	3684.8	23.218	-7.2498	3692.1	367500	6.2858	1.6313e-10	1	3.2625e-10	9.0852e-10	FALSE
Mm_Brie_Kinase_2274	Nek11	3004.5/2641.7/2883.8	0/1.0095/0	2883.8	0	-11.494	36596	272370	6.2857	1.6324e-10	1	3.2648e-10	9.0852e-10	FALSE
Mm_Brie_Kinase_349	Ptk2	1528.5/3146.4/2883.8	11.788/0/0	2883.8	0	-11.494	952850	272370	6.2857	1.6324e-10	1	3.2648e-10	9.0852e-10	FALSE
Mm_Brie_Kinase_2487	Mylk2	2712.5/4016/4545.7	0/0/0	4016	0	-11.972	989880	408250	6.2853	1.5012e-12	1	3.0023e-12	3.5866e-11	FALSE
Mm_Brie_Kinase_689	Pdk2	3659/3328.4/4531.8	28.11/21.199/0	3659	21.199	-7.3652	435560	364350	6.2852	1.6376e-10	1	3.2753e-10	9.1072e-10	FALSE
Mm_Brie_Kinase_2845	Tnik	2589.6/3485/2916.9	0/10.095/1.05	2916.9	1.05	-10.475	214960	276200	6.285	1.6393e-10	1	3.2786e-10	9.1093e-10	FALSE
Mm_Brie_Kinase_2435	Cdc42bpa	2819.6/2880.9/3359.1	20.856/0/0	2880.9	0	-11.493	116210	272040	6.2837	1.653e-10	1	3.306e-10	9.171e-10	FALSE
Mm_Brie_Kinase_2841	Gsk3a	2628.4/2880.9/3596.2	0/0/0	2880.9	0	-11.493	287690	272040	6.2837	1.653e-10	1	3.306e-10	9.171e-10	FALSE
Mm_Brie_Kinase_2533	Hipk4	2880.6/3455/2174.6	0/21.199/0	2880.6	0	-11.493	414190	272000	6.2835	1.6554e-10	1	3.3109e-10	9.1773e-10	FALSE
Mm_Brie_Kinase_250	Dclk1	2879.5/2655.7/5227.1	0/0/0	2879.5	0	-11.492	2780700	271880	6.2828	1.663e-10	1	3.326e-10	9.212e-10	FALSE
Mm_Brie_Kinase_1929	Ippk	4010.9/4099.5/1909.7	7.2541/0/0	4010.9	0	-11.97	2211500	407620	6.2822	1.5317e-12	1	3.0634e-12	3.6087e-11	FALSE
Mm_Brie_Kinase_728	Phkg1	4010.9/4833.1/3373	0/0/0	4010.9	0	-11.97	541460	407620	6.2822	1.5317e-12	1	3.0634e-12	3.6087e-11	FALSE
Mm_Brie_Kinase_640	Musk	4501.5/5456/5361.7	29.923/45870/573.29	5361.7	573.29	-3.2231	374400	581210	6.2819	1.6723e-10	1	3.3446e-10	9.2564e-10	FALSE
Mm_Brie_Kinase_1126	Yes1	4184.3/3549.8/4009.5	2.7203/0/0	4009.5	0	-11.97	120960	407450	6.2814	1.5402e-12	1	3.0805e-12	3.6087e-11	FALSE
Mm_Brie_Kinase_2113	Ttbk1	5177/4009.4/3041.9	0/0/1489.9	4009.4	0	-11.97	1149700	407440	6.2813	1.5409e-12	1	3.0818e-12	3.6087e-11	FALSE
Mm_Brie_Kinase_1902	Etnk1	4143.3/4008.5/3640	2.7203/0/0	4008.5	0	-11.969	76985	407320	6.2807	1.5467e-12	1	3.0933e-12	3.6102e-11	FALSE
Mm_Brie_Kinase_1315	Ror1	2876.4/2699.8/3335.6	0/0/19.95	2876.4	0	-11.491	121020	271510	6.2806	1.6858e-10	1	3.3717e-10	9.3241e-10	FALSE
Mm_Brie_Kinase_34	Adk	3562.3/2875.3/2373.2	13.602/0/0	2875.3	0	-11.49	362050	271390	6.2799	1.6938e-10	1	3.3876e-10	9.3545e-10	FALSE
Mm_Brie_Kinase_1239	Map3k11	2932/2804.9/2875.2	0/0/0	2875.2	0	-11.49	4085.9	271390	6.2799	1.694e-10	1	3.388e-10	9.3545e-10	FALSE
Mm_Brie_Kinase_2265	Ripk2	4006.7/3822.7/5148.1	9.0677/0/0	4006.7	0	-11.969	668290	407100	6.2797	1.5576e-12	1	3.1151e-12	3.6237e-11	FALSE
Mm_Brie_Kinase_1889	Snx16	2874.3/2812.4/2924.4	21.762/0/0	2874.3	0	-11.489	3168.1	271270	6.2792	1.7013e-10	1	3.4025e-10	9.3874e-10	FALSE
Mm_Brie_Kinase_2217	Fgfrl1	4279.9/4005.7/3551.3	0/0/0	4005.7	0	-11.968	140800	406970	6.279	1.5641e-12	1	3.1282e-12	3.627e-11	FALSE
Mm_Brie_Kinase_29	Acvrl1	2873.2/2572.3/3665.6	0.90677/23197/0	2873.2	0.90677	-10.558	359240	271150	6.2785	1.709e-10	1	3.4181e-10	9.4195e-10	FALSE
Mm_Brie_Kinase_797	Prkcd	2531.8/3103.2/2873.1	0/0/6.2999	2873.1	0	-11.489	84729	271140	6.2785	1.7097e-10	1	3.4195e-10	9.4195e-10	FALSE
Mm_Brie_Kinase_2103	Cdk20	4003.6/2834/4135.6	0/0/0	4003.6	0	-11.967	692670	406710	6.2778	1.5772e-12	1	3.1544e-12	3.6456e-11	FALSE
Mm_Brie_Kinase_373	Fgfr4	3091.7/2870.6/2845.3	0/0/0	2870.6	0	-11.488	24769	270850	6.2768	1.7286e-10	1	3.4572e-10	9.516e-10	FALSE
Mm_Brie_Kinase_1523	Rps6ka4	3561.3/3587.3/3644.2	16.322/17.161/1850.1	3587.3	17.161	-7.6263	1960.4	355640	6.2757	1.7408e-10	1	3.4815e-10	9.5756e-10	FALSE
Mm_Brie_Kinase_503	Itk	3127.4/2868.7/2707.6	0/0/0	2868.7	0	-11.487	46454	270630	6.2755	1.7427e-10	1	3.4854e-10	9.5789e-10	FALSE
Mm_Brie_Kinase_631	Nme2	4368.1/2867.8/2846.4	0/857.03/0	2867.8	0	-11.486	1125700	270520	6.2749	1.7498e-10	1	3.4997e-10	9.6105e-10	FALSE
Mm_Brie_Kinase_943	Rps6ka1	4730.5/3998.2/3709.4	15.415/0/0	3998.2	0	-11.965	309880	406040	6.2745	1.6115e-12	1	3.2231e-12	3.7128e-11	FALSE
Mm_Brie_Kinase_124	Camk2a	2620/4859.3/3996.7	0/64.606/0	3996.7	0	-11.965	1319700	405860	6.2736	1.6209e-12	1	3.2418e-12	3.7223e-11	FALSE
Mm_Brie_Kinase_2222	Alpk3	4404.9/2249.6/3995.6	6.3474/0/0	3995.6	0	-11.965	1608100	405730	6.2729	1.6278e-12	1	3.2556e-12	3.7261e-11	FALSE
Mm_Brie_Kinase_2935	Non-Targeting Control	4174.8/3863.1/3994.6	14.508/0/0	3994.6	0	-11.964	24887	405600	6.2723	1.6347e-12	1	3.2695e-12	3.7299e-11	FALSE
Mm_Brie_Kinase_2040	Sh3bp4	2581.2/3360.3/3594.1	7.2541/0/52.499	3360.3	7.2541	-8.6697	330830	328330	6.2717	1.786e-10	1	3.5721e-10	9.8017e-10	FALSE
Mm_Brie_Kinase_2185	Dgkg	3993.1/3628.6/4151.6	0/0/0	3993.1	0	-11.964	78997	405410	6.2713	1.6446e-12	1	3.2892e-12	3.7404e-11	FALSE
Mm_Brie_Kinase_2894	Non-Targeting Control	2192.5/3228/2862.4	1.8135/0/0	2862.4	0	-11.484	291250	269910	6.2712	1.7908e-10	1	3.5816e-10	9.8204e-10	FALSE
Mm_Brie_Kinase_1871	Pank2	2861.6/3030/1447.2	0/0/0	2861.6	0	-11.483	1014500	269820	6.2707	1.7969e-10	1	3.5938e-10	9.8461e-10	FALSE
Mm_Brie_Kinase_1742	Galk2	4225.2/3991.6/3840.8	7.2541/0/0	3991.6	0	-11.963	38666	405230	6.2704	1.6542e-12	1	3.3085e-12	3.7503e-11	FALSE
Mm_mRif1B45554	RIF1	2860.6/2349/4467.7	0/0/0	2860.6	0	-11.483	1422300	269700	6.27	1.8051e-10	1	3.6102e-10	9.8682e-10	FALSE
Mm_Brie_Kinase_1361	Mapk12	2860.6/4312.4/2528.1	13.602/0/0	2860.6	0	-11.483	1109200	269700	6.27	1.8051e-10	1	3.6102e-10	9.8682e-10	FALSE
Mm_Brie_Kinase_1087	Tssk2	2860.6/3160.4/2248.3	11.788/0/0	2860.6	0	-11.483	232420	269700	6.27	1.8051e-10	1	3.6102e-10	9.8682e-10	FALSE
Mm_Brie_Kinase_539	Lats1	2907.9/4759/4018.1	10.881/0/5847.3	4018.1	10.881	-8.402	890740	408510	6.2696	1.8771e-11	1	3.7543e-11	1.874e-10	FALSE
Mm_Brie_Kinase_783	Prkacb	3839.7/4401.5/2797.3	43.525/92277/0	3839.7	43.525	-6.4306	701160	386460	6.2691	1.8152e-10	1	3.6304e-10	9.9158e-10	FALSE
Mm_Brie_Kinase_159	Cdk2	4004.6/4119.2/3650.7	6.3474/1552.6/0	4004.6	6.3474	-9.0906	69206	406840	6.2684	1.1294e-11	1	2.2589e-11	1.3291e-10	FALSE
Mm_Brie_Kinase_2837	Mast3	3973.1/4701.7/3988.2	13.602/0/0	3988.2	0	-11.962	254700	404800	6.2683	1.677e-12	1	3.354e-12	3.7898e-11	FALSE
Mm_Brie_Kinase_1704	Dyrk2	2857.4/1421.2/3199.9	0/0/0	2857.4	0	-11.481	1090000	269330	6.2679	1.83e-10	1	3.6599e-10	9.9887e-10	FALSE
Mm_Brie_Kinase_125	Camk2b	3195.7/2082.6/2857.1	9.0677/0/0	2857.1	0	-11.481	357270	269290	6.2676	1.8328e-10	1	3.6656e-10	9.9966e-10	FALSE
Mm_Brie_Kinase_2259	Nadk	2180.9/3574.1/3665.6	9013.3/17.161/11.55	3574.1	17.161	-7.621	974750	354050	6.2673	1.8371e-10	1	3.6742e-10	1.0004e-09	FALSE
Mm_Brie_Kinase_2651	Pkn3	2856.4/2007.5/4125.9	12.695/0/0	2856.4	0	-11.48	1166200	269210	6.2672	1.8383e-10	1	3.6766e-10	1.0004e-09	FALSE
Mm_Brie_Kinase_2075	Xylb	2856.4/2830.2/2869.9	0/0/0	2856.4	0	-11.48	433.3	269210	6.2672	1.8383e-10	1	3.6766e-10	1.0004e-09	FALSE
Mm_Brie_Kinase_449	Hck	2855.3/2095.7/3305.7	0/0/12.6	2855.3	0	-11.48	389920	269090	6.2665	1.8467e-10	1	3.6934e-10	1.0034e-09	FALSE
Mm_Brie_Kinase_309	Epha6	2855.3/3790.8/2214.1	5.4406/0/0	2855.3	0	-11.48	643180	269090	6.2665	1.8467e-10	1	3.6934e-10	1.0034e-09	FALSE
Mm_Brie_Kinase_1740	Agk	4294.6/3985/3776.7	0/0/5.2499	3985	0	-11.961	69609	404410	6.2664	1.6981e-12	1	3.3962e-12	3.8253e-11	FALSE
Mm_Brie_Kinase_2450	Dgkd	3997.3/1478.4/2854.9	0/0/0	2854.9	0	-11.48	1599800	269050	6.2662	1.8499e-10	1	3.6998e-10	1.0043e-09	FALSE
Mm_Brie_Kinase_2468	Tlk1	5510/3981.3/3353.7	13.602/0/0	3981.3	0	-11.959	1365400	403950	6.2641	1.7237e-12	1	3.4474e-12	3.8487e-11	FALSE
MGLibB_15932	Elf3	3920.6/2851.8/2742.8	0/0/0	2851.8	0	-11.478	577070	268690	6.2641	1.8752e-10	1	3.7505e-10	1.0173e-09	FALSE
Mm_Brie_Kinase_2571	Camkv	3980.5/3461.6/4560.7	0/0/0	3980.5	0	-11.959	302930	403840	6.2636	1.7293e-12	1	3.4587e-12	3.8487e-11	FALSE
Mm_Brie_Kinase_2482	Trib3	2851.1/2220.5/3966.8	0/0/0	2851.1	0	-11.478	821230	268610	6.2636	1.8807e-10	1	3.7615e-10	1.0195e-09	FALSE
Mm_Brie_Kinase_2378	Nrbp2	3086.5/3980.3/4451.7	5.4406/0/0	3980.3	0	-11.959	510610	403830	6.2636	1.7302e-12	1	3.4603e-12	3.8487e-11	FALSE
Mm_Tnfsf4_84	Tnfsf4	3545.5/3907.2/3226.6	5511.3/10.095/15.75	3545.5	15.75	-7.7261	116240	350590	6.2635	1.8824e-10	1	3.7649e-10	1.0197e-09	FALSE
Mm_Brie_Kinase_409	Gk2	5327.2/4645.5/3745.7	19.949/7825.4/279.29	4645.5	279.29	-4.0511	637180	487770	6.2632	1.8862e-10	1	3.7725e-10	1.021e-09	FALSE
Mm_Brie_Kinase_1152	Mapk7	3978.4/4449.4/2908.4	0/0/1.05	3978.4	0	-11.958	683390	403580	6.2623	1.7439e-12	1	3.4878e-12	3.8634e-11	FALSE
Mm_Brie_Kinase_2048	Magi3	2675.7/3769.3/4984.7	7878.9/16.151/35.699	3769.3	35.699	-6.6828	1336600	377810	6.2621	1.8996e-10	1	3.7992e-10	1.0274e-09	FALSE
Mm_Brie_Kinase_291	Mark2	2418.3/2848.1/3069.6	0/0/1287.3	2848.1	0	-11.476	116880	268250	6.2615	1.9061e-10	1	3.8121e-10	1.0301e-09	FALSE
Mm_Brie_Kinase_862	Prkar1b	3976.3/4115.4/3770.3	0/0/0	3976.3	0	-11.958	30897	403320	6.2611	1.7586e-12	1	3.5171e-12	3.8634e-11	FALSE
Mm_Brie_Kinase_2593	Cdc42bpg	3976.3/3605.1/5043.4	20.856/0/0	3976.3	0	-11.958	638300	403320	6.2611	1.7586e-12	1	3.5171e-12	3.8634e-11	FALSE
Mm_Brie_Kinase_2317	Etnk2	2846.9/2273.9/3604.7	16.322/0/0	2846.9	0	-11.476	451290	268120	6.2608	1.9154e-10	1	3.8308e-10	1.0344e-09	FALSE
Mm_Brie_Kinase_2823	Cdkl5	3600.2/3262.7/3130.5	14.508/0/5.2499	3262.7	5.2499	-9.0285	65679	316720	6.2601	1.9234e-10	1	3.8469e-10	1.0379e-09	FALSE
Mm_Brie_Kinase_1061	Tie1	3460.4/2773.9/2845.3	0/0/0	2845.3	0	-11.475	191730	267940	6.2597	1.9288e-10	1	3.8575e-10	1.04e-09	FALSE
Mm_Brie_Kinase_1232	Map2k7	3109.6/3653.9/4777.5	6799.9/15.142/24.15	3653.9	24.15	-7.1831	779360	363730	6.2592	1.9343e-10	1	3.8687e-10	1.0422e-09	FALSE
Mm_Brie_Kinase_749	Pik3r3	5422.8/3972.8/2676.6	0/0/0	3972.8	0	-11.956	1891400	402900	6.259	1.7827e-12	1	3.5654e-12	3.9044e-11	FALSE
Mm_Brie_Kinase_1099	Cmpk2	3098/2100.4/2844.3	8.1609/0/0	2844.3	0	-11.474	308860	267820	6.259	1.9377e-10	1	3.8755e-10	1.0433e-09	FALSE
MGLibA_34460	Nov	2843.8/2595.7/3320.6	0/0/0	2843.8	0	-11.474	144460	267760	6.2586	1.9418e-10	1	3.8836e-10	1.0447e-09	FALSE
Mm_Brie_Kinase_100	Btk	2842.7/2808.7/3024.8	0/15.142/0	2842.7	0	-11.474	17149	267640	6.2579	1.9507e-10	1	3.9014e-10	1.0471e-09	FALSE
Mm_Brie_Kinase_411	Gk2	2842.7/1825.5/3140.1	4.5338/0/0	2842.7	0	-11.474	561570	267640	6.2579	1.9507e-10	1	3.9014e-10	1.0471e-09	FALSE
Mm_Brie_Kinase_482	Igf1r	2842.7/2039.4/3679.5	0/26.246/0	2842.7	0	-11.474	672740	267640	6.2579	1.9507e-10	1	3.9014e-10	1.0471e-09	FALSE
Mm_Brie_Kinase_1379	Lats2	3058.1/2835.9/2842.1	0/0/1.05	2842.1	0	-11.473	23340	267570	6.2575	1.9558e-10	1	3.9116e-10	1.049e-09	FALSE
Mm_Brie_Kinase_764	Pip5k1c	3968.9/3807.7/4681.3	7.2541/0/0	3968.9	0	-11.955	266770	402410	6.2566	1.8109e-12	1	3.6219e-12	3.9539e-11	FALSE
Mm_Brie_Kinase_311	Epha6	3994.1/2840.6/2278.2	0/0/0	2840.6	0	-11.472	823480	267390	6.2564	1.9693e-10	1	3.9385e-10	1.0554e-09	FALSE
Mm_Brie_Kinase_19	Acvr1b	3385.9/3475.6/3891	1251.3/0/12.6	3475.6	12.6	-7.998	90280	342160	6.2559	1.9761e-10	1	3.9523e-10	1.0581e-09	FALSE
Mm_Brie_Kinase_1887	Pomk	2715.6/2839.6/2847.5	13.602/0/0	2839.6	0	-11.472	7718.4	267280	6.2558	1.9773e-10	1	3.9546e-10	1.0581e-09	FALSE
Mm_Brie_Kinase_2808	Sbk3	2000.2/3878.1/2838.9	11.788/0/0	2838.9	0	-11.472	891650	267200	6.2553	1.9833e-10	1	3.9665e-10	1.0605e-09	FALSE
Mm_Brie_Kinase_818	Prkcq	2838.5/2501/2845.3	0/0/0	2838.5	0	-11.471	56999	267160	6.2551	1.9867e-10	1	3.9733e-10	1.0615e-09	FALSE
Mm_Brie_Kinase_2370	Stk24	3500.4/2282.4/2837.9	8.1609/0/0	2837.9	0	-11.471	373730	267080	6.2546	1.9925e-10	1	3.985e-10	1.0639e-09	FALSE
Mm_Brie_Kinase_2238	Ttbk2	3333.3/4705.5/4010.6	5229.3/15.142/17.85	4010.6	17.85	-7.7335	470780	407580	6.2541	3.2853e-11	1	6.5706e-11	2.7986e-10	FALSE
Mm_Brie_Kinase_1210	Map2k1	2836.4/3716.7/2641.3	0/0/0	2836.4	0	-11.47	406500	266920	6.2536	2.0049e-10	1	4.0098e-10	1.0697e-09	FALSE
Mm_Brie_Kinase_2699	Ip6k3	2634.7/3266.5/2835.7	9.0677/0/0	2835.7	0	-11.47	112960	266830	6.2532	2.0111e-10	1	4.0222e-10	1.0722e-09	FALSE
Mm_Brie_Kinase_448	Magi1	3801.9/4661.4/4180.4	15942/28.265/122.85	4180.4	122.85	-5.0774	187320	428770	6.2522	2.0237e-10	1	4.0474e-10	1.0781e-09	FALSE
Mm_Brie_Kinase_2674	Pask	3379.6/3961.6/4715.5	0/0/0	3961.6	0	-11.952	453590	401500	6.2521	1.8646e-12	1	3.7293e-12	4.0463e-11	FALSE
Mm_Brie_Kinase_2680	Acvr1c	3839.7/4777.7/3929.4	23639/36.341/62.999	3929.4	62.999	-5.9405	363830	397520	6.2516	2.0308e-10	1	4.0616e-10	1.0811e-09	FALSE
Mm_Brie_Kinase_1904	Etnk1	3877.5/3959.7/4474.1	0/0/0	3959.7	0	-11.952	135700	401270	6.2509	1.8787e-12	1	3.7573e-12	4.0643e-11	FALSE
Mm_Brie_Kinase_276	Dyrk1b	2543.3/2830.2/3214.9	0/0/0	2830.2	0	-11.467	115130	266200	6.2494	2.0597e-10	1	4.1194e-10	1.0956e-09	FALSE
Mm_Brie_Kinase_1607	Tab1	3814.5/2070.4/2829.3	0/0/0	2829.3	0	-11.467	773260	266100	6.2488	2.068e-10	1	4.1359e-10	1.0992e-09	FALSE
Mm_Brie_Kinase_1049	Tgfbr1	2508.7/3823.7/2862.4	10.881/0/1.05	2862.4	1.05	-10.448	524580	269910	6.2483	2.0752e-10	1	4.1504e-10	1.101e-09	FALSE
Mm_Brie_Kinase_668	Pak3	2188.3/2828.4/3180.7	0/0/0	2828.4	0	-11.466	266940	265990	6.2482	2.0766e-10	1	4.1531e-10	1.101e-09	FALSE
Mm_Brie_Kinase_1790	Ptk7	3257.7/2531.9/2828.2	0.90677/0/0	2828.2	0	-11.466	136120	265970	6.2481	2.0776e-10	1	4.1552e-10	1.101e-09	FALSE
Mm_Cd40_13	Cd40	2859.5/2068.5/2828.2	0/0/0	2828.2	0	-11.466	289100	265970	6.2481	2.0776e-10	1	4.1552e-10	1.101e-09	FALSE
Mm_Brie_Kinase_1349	Csnk1e	5028.9/3853.7/3955.1	6.3474/0/0	3955.1	0	-11.95	581690	400700	6.2481	1.9138e-12	1	3.8277e-12	4.1278e-11	FALSE
Mm_Brie_Kinase_1003	Stk10	2294.4/2826.5/2900.9	0/0/0	2826.5	0	-11.465	144350	265770	6.2469	2.0936e-10	1	4.1872e-10	1.1087e-09	FALSE
Mm_Brie_Kinase_2871	Non-Targeting Control	3953.1/2747.7/4458.1	0/0/0	3953.1	0	-11.949	854070	400460	6.2469	1.9285e-12	1	3.857e-12	4.1469e-11	FALSE
MGLibA_40051	Pdcd1lg2	2998.2/2824.6/2549.5	0/0/0	2824.6	0	-11.464	52917	265560	6.2456	2.1108e-10	1	4.2215e-10	1.1153e-09	FALSE
Mm_Brie_Kinase_1222	Map2k4	3504.6/2824.6/1766.6	0/0/0	2824.6	0	-11.464	790880	265560	6.2456	2.1108e-10	1	4.2215e-10	1.1153e-09	FALSE
Mm_Brie_Kinase_2278	Ulk4	3182.1/2824.6/1627.7	19.042/0/0	2824.6	0	-11.464	780130	265560	6.2456	2.1108e-10	1	4.2215e-10	1.1153e-09	FALSE
Mm_Brie_Kinase_1683	Ak8	3951/4253.3/2812.2	0/0/0	3951	0	-11.948	694140	400200	6.2456	1.9448e-12	1	3.8895e-12	4.1692e-11	FALSE
Mm_Brie_Kinase_1682	Ak8	3950/4790.9/3578	13.602/0/0	3950	0	-11.948	422700	400070	6.2449	1.9529e-12	1	3.9059e-12	4.1741e-11	FALSE
Mm_Brie_Kinase_2474	Cerkl	2822.8/3096.7/2318.8	0/0/0	2822.8	0	-11.463	164510	265350	6.2444	2.1277e-10	1	4.2554e-10	1.1219e-09	FALSE
Mm_Brie_Kinase_54	Akt2	3468.8/2822.7/2730	1.8135/0/0	2822.7	0	-11.463	213040	265340	6.2443	2.1281e-10	1	4.2562e-10	1.1219e-09	FALSE
Mm_Brie_Kinase_67	Araf	2782.9/2822.7/4531.8	0/0/2.1	2822.7	0	-11.463	1461300	265340	6.2443	2.1281e-10	1	4.2562e-10	1.1219e-09	FALSE
Mm_Brie_Kinase_428	Gsg2	2821.7/2258.9/3457.3	15.415/0/0	2821.7	0	-11.463	360370	265230	6.2436	2.1374e-10	1	4.2749e-10	1.1252e-09	FALSE
Mm_Brie_Kinase_2069	Clk3	2821.7/2393.1/3066.4	9.9745/0/0	2821.7	0	-11.463	121810	265230	6.2436	2.1374e-10	1	4.2749e-10	1.1252e-09	FALSE
Mm_Brie_Kinase_1834	Rps6ka5	3462.5/5287.1/3947.6	10.881/0/0	3947.6	0	-11.947	1014800	399770	6.2435	1.9718e-12	1	3.9437e-12	4.1892e-11	FALSE
Mm_Brie_Kinase_2225	Pip4k2c	2413.1/2820.9/3452	0.90677/5484.4/0	2820.9	0.90677	-10.531	282320	265130	6.2431	2.1455e-10	1	4.2911e-10	1.1286e-09	FALSE
Mm_Brie_Kinase_1516	Ripk3	3946.8/3416.5/4218.9	0/0/0	3946.8	0	-11.947	177610	399680	6.243	1.9777e-12	1	3.9554e-12	4.1892e-11	FALSE
Mm_Brie_Kinase_2850	Nek10	2854.3/2589.1/3256.5	0/85.804/1.05	2854.3	1.05	-10.444	116050	268970	6.2427	2.1498e-10	1	4.2996e-10	1.13e-09	FALSE
Mm_Brie_Kinase_2624	Pskh1	2796.5/4476.6/3530	0.90677/24081/16.8	3530	16.8	-7.6321	717030	348710	6.2426	2.1524e-10	1	4.3049e-10	1.1305e-09	FALSE
Mm_Brie_Kinase_1236	Map3k1	3840.7/2368.7/2819.7	18.135/0/0	2819.7	0	-11.462	622960	264990	6.2423	2.1564e-10	1	4.3127e-10	1.1305e-09	FALSE
Mm_Brie_Kinase_472	Hk1	2819.6/3491.6/2389.3	0/0/0	2819.6	0	-11.462	318370	264980	6.2422	2.1571e-10	1	4.3142e-10	1.1305e-09	FALSE
Mm_Brie_Kinase_2327	Camk1g	2819.6/2563.8/3790.6	0/0/2.1	2819.6	0	-11.462	504090	264980	6.2422	2.1571e-10	1	4.3142e-10	1.1305e-09	FALSE
MGLibA_49988	Smarca5	2965.6/2819/2404.2	0/0/0	2819	0	-11.461	96767	264910	6.2418	2.1632e-10	1	4.3263e-10	1.1328e-09	FALSE
Mm_Brie_Kinase_2152	Card11	4865/3943.8/3028	6.3474/0/0	3943.8	0	-11.946	843680	399300	6.2411	2.0022e-12	1	4.0044e-12	4.2235e-11	FALSE
Mm_Brie_Kinase_27	Acvr2b	3798.7/6074.2/3943.3	0/0/0	3943.3	0	-11.946	2280700	399240	6.2408	2.0058e-12	1	4.0116e-12	4.2235e-11	FALSE
Mm_Brie_Kinase_754	Pim1	3516.1/2817.1/2260	10.881/0/0	2817.1	0	-11.461	399480	264690	6.2405	2.1809e-10	1	4.3618e-10	1.1413e-09	FALSE
Mm_Brie_Kinase_1806	Adck1	4315.6/5052.6/3028	60497/135.27/171.15	4315.6	171.15	-4.6482	1100600	445780	6.2403	2.1835e-10	1	4.367e-10	1.1418e-09	FALSE
Mm_Brie_Kinase_2585	Rps6kl1	2816.5/3203.6/2530.3	0/0/12.6	2816.5	0	-11.46	115890	264620	6.2401	2.1869e-10	1	4.3738e-10	1.1427e-09	FALSE
MGLibA_23760	Havcr2	2172.5/5218.6/2849.6	0/5170.5/1.05	2849.6	1.05	-10.441	3035400	268430	6.2396	2.194e-10	1	4.388e-10	1.1456e-09	FALSE
Mm_Brie_Kinase_1491	Tbk1	3412.1/2390.3/2815.4	8.1609/0/0	2815.4	0	-11.46	268400	264500	6.2394	2.1969e-10	1	4.3937e-10	1.1463e-09	FALSE
Mm_Brie_Kinase_2319	Etnk2	2881.6/2199.8/2814.4	0/0/0	2814.4	0	-11.459	191080	264380	6.2386	2.2071e-10	1	4.4142e-10	1.1494e-09	FALSE
Mm_Brie_Kinase_16	Acvr1	3109.6/2760.8/2814.4	0/0/0	2814.4	0	-11.459	45007	264380	6.2386	2.2071e-10	1	4.4142e-10	1.1494e-09	FALSE
Mm_Neil1_MB33690	Neil1	1948.7/2814.3/3584.4	0/0/0	2814.3	0	-11.459	671160	264370	6.2386	2.2078e-10	1	4.4156e-10	1.1494e-09	FALSE
Mm_Brie_Kinase_2940	Non-Targeting Control	3236.7/3275.8/4212.5	6.3474/2130/3.1499	3275.8	6.3474	-8.8009	439410	318280	6.2382	2.2135e-10	1	4.4269e-10	1.1515e-09	FALSE
Mm_Brie_Kinase_1063	Tie1	3377.5/2216.7/2812.2	0/0/0	2812.2	0	-11.458	337050	264130	6.2372	2.2278e-10	1	4.4555e-10	1.1581e-09	FALSE
Mm_Brie_Kinase_1600	Zak	3641.1/1612.6/2811.2	9.0677/0/0	2811.2	0	-11.457	1062700	264010	6.2364	2.2382e-10	1	4.4763e-10	1.1627e-09	FALSE
Mm_Brie_Kinase_2266	Ripk2	2810.2/3065.7/2545.2	0/0/0	2810.2	0	-11.457	67750	263900	6.2358	2.2478e-10	1	4.4957e-10	1.1668e-09	FALSE
Mm_Brie_Kinase_473	Hk2	2809.1/3255.2/2598.6	0/0/0	2809.1	0	-11.456	121650	263780	6.2351	2.2582e-10	1	4.5163e-10	1.1713e-09	FALSE
Mm_Brie_Kinase_1180	Cib1	2729.3/3958.8/4137.7	5782.5/10.095/1.05	3958.8	10.095	-8.4794	771830	401160	6.2344	2.1974e-11	1	4.3949e-11	2.1015e-10	FALSE
Mm_Brie_Kinase_1712	Nmrk2	2808.1/4626.7/2549.5	0/0/0	2808.1	0	-11.456	1687100	263660	6.2343	2.2685e-10	1	4.5371e-10	1.175e-09	FALSE
Mm_Brie_Kinase_919	Trim27	2808.1/2909/2396.7	0/0/0	2808.1	0	-11.456	89690	263660	6.2343	2.2685e-10	1	4.5371e-10	1.175e-09	FALSE
Mm_Brie_Kinase_2231	Stk33	2731.4/2807.7/4786	0/0/0	2807.7	0	-11.456	1959700	263620	6.2341	2.2719e-10	1	4.5439e-10	1.1759e-09	FALSE
Mm_Brie_Kinase_793	Prkcg	2807/2237.4/3129.4	0/0/0	2807	0	-11.455	214230	263540	6.2336	2.2789e-10	1	4.5579e-10	1.1776e-09	FALSE
Mm_Brie_Kinase_1953	Ckmt2	2807/3643.6/2746	9.9745/0/0	2807	0	-11.455	351770	263540	6.2336	2.2789e-10	1	4.5579e-10	1.1776e-09	FALSE
Mm_Brie_Kinase_2300	Cdkl3	2671.5/3186.7/2806.9	0/0/0	2806.9	0	-11.455	81299	263520	6.2335	2.2803e-10	1	4.5605e-10	1.1776e-09	FALSE
Mm_Brie_Kinase_1329	Eif2ak4	3897.5/2610.7/3063.2	2.7203/3485.7/1.05	3063.2	2.7203	-9.6859	450360	293220	6.2331	2.2869e-10	1	4.5737e-10	1.1802e-09	FALSE
Mm_Brie_Kinase_2537	Lrrk1	2799.7/2911.8/2805.8	0/0/0	2805.8	0	-11.455	5640.5	263400	6.2328	2.2909e-10	1	4.5818e-10	1.1806e-09	FALSE
Mm_Brie_Kinase_2744	Pkn1	2980.4/2527.2/2805.8	5.4406/0/0	2805.8	0	-11.455	54037	263400	6.2328	2.2909e-10	1	4.5818e-10	1.1806e-09	FALSE
Mm_Brie_Kinase_870	Prkar2b	3930/4397.8/2919	32.644/0/0	3930	0	-11.941	620460	397600	6.2327	2.1152e-12	1	4.2303e-12	4.433e-11	FALSE
Mm_Brie_Kinase_833	Pklr	3780.9/3929.7/3999.9	0/16385/0	3929.7	0	-11.941	13541	397560	6.2324	2.1181e-12	1	4.2362e-12	4.433e-11	FALSE
Mm_Brie_Kinase_2130	Camk2d	3929/4043.2/2554.8	0/162.52/0	3929	0	-11.94	950680	397470	6.232	2.1241e-12	1	4.2481e-12	4.433e-11	FALSE
Mm_Brie_Kinase_1167	Pacsin1	3618/2386.5/2803.7	7.2541/0/0	2803.7	0	-11.454	418590	263150	6.2313	2.3124e-10	1	4.6247e-10	1.1899e-09	FALSE
Mm_Brie_Kinase_1728	Cad	3039.2/1990.6/2803.7	0/0/0	2803.7	0	-11.454	358250	263150	6.2313	2.3124e-10	1	4.6247e-10	1.1899e-09	FALSE
Mm_Brie_Kinase_2694	Map3k15	2802.8/3211.1/1884.1	10.881/0/0	2802.8	0	-11.453	505390	263060	6.2307	2.3211e-10	1	4.6422e-10	1.1935e-09	FALSE
Mm_Brie_Kinase_2830	Tnni3k	2904.7/2405.3/2802.6	0/0/1.05	2802.6	0	-11.453	84150	263030	6.2306	2.3232e-10	1	4.6463e-10	1.1937e-09	FALSE
Mm_Lag3_41	Lag3	3001.4/4509.4/3744.6	38.991/0/4533.8	3744.6	38.991	-6.5494	568680	374800	6.23	2.3328e-10	1	4.6655e-10	1.1967e-09	FALSE
Mm_Brie_Kinase_1734	Vrk2	2886.9/3998.2/3127.3	3.6271/7.0662/0	3127.3	3.6271	-9.4011	408110	300740	6.23	2.3328e-10	1	4.6656e-10	1.1967e-09	FALSE
Mm_Brie_Kinase_872	Prkar2b	3525.6/2623.9/2801.5	0/0/0	2801.5	0	-11.453	277900	262910	6.2299	2.334e-10	1	4.668e-10	1.1967e-09	FALSE
MGLibA_13945	Deptor	2935.2/4395/3925.2	0/0/0	3925.2	0	-11.939	600390	397000	6.2296	2.1569e-12	1	4.3137e-12	4.4752e-11	FALSE
Mm_Brie_Kinase_1064	Tie1	3780.9/3031.9/3989.2	14485/25.237/44.099	3780.9	44.099	-6.3898	302160	379230	6.2295	2.3403e-10	1	4.6807e-10	1.1991e-09	FALSE
Mm_Brie_Kinase_2039	Sh3bp4	3067.5/2266.4/2799.4	0/0/0	2799.4	0	-11.451	177980	262660	6.2284	2.3559e-10	1	4.7117e-10	1.2053e-09	FALSE
Mm_Brie_Kinase_1066	Trim24	2325.9/3025.4/2799.4	0/0/0	2799.4	0	-11.451	137640	262660	6.2284	2.3559e-10	1	4.7117e-10	1.2053e-09	FALSE
Mm_Brie_Kinase_2660	Adck5	3825/4839.6/3923	0/37.35/0	3923	0	-11.938	424900	396730	6.2283	2.1754e-12	1	4.3508e-12	4.5004e-11	FALSE
Mm_Brie_Kinase_1265	Map3k8	2798.6/2763.6/3197.8	0/0/0	2798.6	0	-11.451	80286	262570	6.2279	2.3641e-10	1	4.7281e-10	1.2086e-09	FALSE
Mm_Brie_Kinase_1943	Mpp7	3506.7/4486.9/3921.9	0/0/6.2999	3921.9	0	-11.938	245820	396600	6.2277	2.1847e-12	1	4.3694e-12	4.5066e-11	FALSE
Mm_Brie_Kinase_1507	Mpp6	1768/2822.7/3084.6	5.4406/1.0095/0	2822.7	1.0095	-10.457	590470	265340	6.2275	2.3704e-10	1	4.7408e-10	1.211e-09	FALSE
Mm_Brie_Kinase_2648	Gucy2f	3106.4/2271.1/2831.4	5.4406/0/1.05	2831.4	1.05	-10.432	194780	266340	6.2272	2.3742e-10	1	4.7484e-10	1.2117e-09	FALSE
Mm_Brie_Kinase_591	Mknk1	4166.4/2797.4/1645.9	0/0/0	2797.4	0	-11.45	1600100	262430	6.227	2.3766e-10	1	4.7532e-10	1.2117e-09	FALSE
Mm_Brie_Kinase_1404	Mpp2	2831.2/4040.4/2615.7	13.602/0/1.05	2831.2	1.05	-10.432	754300	266310	6.227	2.377e-10	1	4.754e-10	1.2117e-09	FALSE
Mm_Brie_Kinase_136	Camk4	2999.3/2796.5/2542	0/21.199/0	2796.5	0	-11.45	52939	262330	6.2264	2.3863e-10	1	4.7727e-10	1.2144e-09	FALSE
Mm_Brie_Kinase_1460	Camkk1	2740.8/2796.5/3584.4	0/0/0	2796.5	0	-11.45	312000	262330	6.2264	2.3863e-10	1	4.7727e-10	1.2144e-09	FALSE
Mm_Brie_Kinase_803	Prkce	2605.3/3926.9/4649.3	2.7203/0/19.95	3926.9	2.7203	-10.044	1134200	397210	6.2264	6.4843e-12	1	1.2969e-11	9.3105e-11	FALSE
Mm_Brie_Kinase_2195	Adrbk1	3091.7/3644.5/3920.9	28.11/1.0095/100.8	3644.5	28.11	-6.9685	190980	362590	6.2263	2.3883e-10	1	4.7766e-10	1.2144e-09	FALSE
Mm_Brie_Kinase_2012	Tnk1	3737.8/2151.1/2796.2	16.322/0/0	2796.2	0	-11.45	651400	262300	6.2262	2.3891e-10	1	4.7781e-10	1.2144e-09	FALSE
Mm_Brie_Kinase_1192	Rnasel	3919.5/3271.1/5446.1	0/15.142/0	3919.5	0	-11.937	1375400	396300	6.2262	2.206e-12	1	4.4119e-12	4.514e-11	FALSE
Mm_Brie_Kinase_1648	Stk35	4056.1/3919.4/3839.7	0/0/0	3919.4	0	-11.937	12520	396280	6.2261	2.2074e-12	1	4.4148e-12	4.514e-11	FALSE
Mm_Brie_Kinase_366	Fgfr2	2856.4/2690.5/2829.3	0/21.199/1.05	2829.3	1.05	-10.431	10007	266100	6.2257	2.3964e-10	1	4.7928e-10	1.2166e-09	FALSE
Mm_Brie_Kinase_257	Dlg1	2795.5/2782.4/3640	17.229/0/0	2795.5	0	-11.449	356690	262210	6.2257	2.3968e-10	1	4.7936e-10	1.2166e-09	FALSE
Mm_Brie_Kinase_2717	Rps6kc1	3806.1/3916.6/4634.3	0/0/0	3916.6	0	-11.936	263720	395930	6.2243	2.2324e-12	1	4.4648e-12	4.5422e-11	FALSE
Mm_Brie_Kinase_1060	Tgfbr3	2793.4/1871.5/3058.9	0/0/0	2793.4	0	-11.448	460180	261970	6.2243	2.4189e-10	1	4.8378e-10	1.2269e-09	FALSE
Mm_Brie_Kinase_679	Cdk18	3916.4/3488.8/4120.6	0/1.0095/0	3916.4	0	-11.936	112280	395910	6.2242	2.234e-12	1	4.4679e-12	4.5422e-11	FALSE
Mm_Brie_Kinase_2752	Mast4	3442.6/2291.8/2793	0/0/0	2793	0	-11.448	336600	261930	6.224	2.4227e-10	1	4.8454e-10	1.228e-09	FALSE
Mm_Brie_Kinase_815	Prkd1	2790.2/2792.7/3541.7	4.5338/0/0	2792.7	0	-11.448	280510	261900	6.2238	2.4258e-10	1	4.8515e-10	1.2286e-09	FALSE
Mm_Brie_Kinase_2802	Wee2	3497.2/3915.6/4214.6	0/0/0	3915.6	0	-11.935	132220	395820	6.2237	2.2408e-12	1	4.4816e-12	4.5431e-11	FALSE
Mm_Brie_Kinase_2581	Fn3krp	3049.7/1824.6/2790.9	0/0/0	2790.9	0	-11.447	500330	261690	6.2226	2.4454e-10	1	4.8909e-10	1.2377e-09	FALSE
Mm_Brie_Kinase_2872	Non-Targeting Control	4212.6/3912.8/3651.7	0/0/0	3912.8	0	-11.934	79027	395470	6.222	2.2662e-12	1	4.5324e-12	4.5815e-11	FALSE
Mm_Brie_Kinase_2150	Card11	2795.5/3911.9/4178.3	18.135/0/0	3911.9	0	-11.934	658670	395350	6.2214	2.2747e-12	1	4.5495e-12	4.5835e-11	FALSE
MGLibA_38853	Onecut1	4426.9/3119.2/3309.9	13.602/8.0757/0	3309.9	8.0757	-8.511	642030	322340	6.2214	2.4634e-10	1	4.9267e-10	1.2459e-09	FALSE
Mm_Brie_Kinase_195	Chuk	3197.8/2789/1719.6	0/0/0	2789	0	-11.446	655360	261470	6.2213	2.4658e-10	1	4.9317e-10	1.2463e-09	FALSE
Mm_Brie_Kinase_1311	Hunk	2795.5/2666.1/2788.7	17.229/0/0	2788.7	0	-11.446	7545.2	261440	6.2211	2.4684e-10	1	4.9367e-10	1.2467e-09	FALSE
Mm_Brie_Kinase_609	Myt1	4783.1/3226.1/3911.3	0/0/0	3911.3	0	-11.934	614730	395280	6.2211	2.2801e-12	1	4.5603e-12	4.5835e-11	FALSE
Mm_Brie_Kinase_486	Ikbkb	2425.7/2788/3350.5	45.338/0/0	2788	0	-11.446	223860	261360	6.2206	2.476e-10	1	4.952e-10	1.2496e-09	FALSE
Mm_Brie_Kinase_1726	Cad	3738.8/3605.1/2873.1	13828/25.237/11.55	3605.1	25.237	-7.1027	276850	357800	6.2203	2.4817e-10	1	4.9634e-10	1.2516e-09	FALSE
Mm_Brie_Kinase_1229	Map2k7	3909/4519.7/2999.1	18.135/0/0	3909	0	-11.933	600440	395000	6.2197	2.3007e-12	1	4.6015e-12	4.6119e-11	FALSE
Mm_Brie_Kinase_1030	Syk	2455.1/2786.1/3084.6	12.695/0/0	2786.1	0	-11.445	99331	261140	6.2193	2.4964e-10	1	4.9927e-10	1.2581e-09	FALSE
Mm_Brie_Kinase_1380	Lats2	3693.7/2263.6/2785.5	0/0/0	2785.5	0	-11.444	548550	261070	6.2189	2.5032e-10	1	5.0063e-10	1.2606e-09	FALSE
Mm_Brie_Kinase_2186	Dgkg	2696.7/3907.2/4253	0/29.274/0	3907.2	0	-11.932	792420	394780	6.2185	2.3179e-12	1	4.6357e-12	4.6247e-11	FALSE
Mm_Brie_Kinase_348	Erbb4	2785/2723.3/3103.8	0/0/0	2785	0	-11.444	52734	261010	6.2185	2.5094e-10	1	5.0187e-10	1.2629e-09	FALSE
Mm_Brie_Kinase_1791	Ptk7	3906.9/4062.9/2734.3	0/0/0	3906.9	0	-11.932	699740	394740	6.2184	2.3202e-12	1	4.6404e-12	4.6247e-11	FALSE
Mm_Brie_Kinase_2727	Adrbk2	3231.4/2784.3/2423.4	7.2541/0/0	2784.3	0	-11.444	165070	260930	6.218	2.5169e-10	1	5.0338e-10	1.2658e-09	FALSE
Mm_Brie_Kinase_1859	Nuak2	5109.8/3912.8/3063.2	19765/63.596/70.349	3912.8	70.349	-5.7775	1077300	395470	6.2177	2.523e-10	1	5.046e-10	1.2679e-09	FALSE
Mm_Brie_Kinase_893	Prkx	2782.9/3572.3/2264.3	0/0/0	2782.9	0	-11.443	446030	260770	6.2171	2.5325e-10	1	5.0651e-10	1.2718e-09	FALSE
Mm_Brie_Kinase_2006	Tex14	3904.8/3697/4021.3	12.695/0/0	3904.8	0	-11.931	28368	394490	6.2171	2.3398e-12	1	4.6796e-12	4.6507e-11	FALSE
MGLibB_03013	Adam9	3235.6/2781.5/1822.1	0/0/0	2781.5	0	-11.442	563300	260610	6.2161	2.5481e-10	1	5.0961e-10	1.2778e-09	FALSE
Mm_Brie_Kinase_1433	Cdkl2	3101.2/2781.5/2006.9	0/0/0	2781.5	0	-11.442	351070	260610	6.2161	2.5481e-10	1	5.0961e-10	1.2778e-09	FALSE
Mm_Brie_Kinase_996	Srpk1	2855.3/3938.1/4182.6	472.43/3.0284/13.65	3938.1	13.65	-8.0709	616090	398600	6.216	3.2851e-11	1	6.5701e-11	2.7986e-10	FALSE
Mm_Brie_Kinase_1266	Map3k8	2780.8/2720.5/2942.5	0/0/0	2780.8	0	-11.442	14902	260530	6.2156	2.5559e-10	1	5.1118e-10	1.2808e-09	FALSE
Mm_Brie_Kinase_1685	Xrcc6bp1	2606.4/2902.5/2780.2	0/0/0	2780.2	0	-11.441	22583	260460	6.2152	2.5623e-10	1	5.1246e-10	1.2831e-09	FALSE
Mm_Brie_Kinase_2610	Pak7	3351.2/3365.9/3913.4	15.415/0/10.5	3365.9	10.5	-8.1937	149990	329010	6.2149	2.5681e-10	1	5.1362e-10	1.2847e-09	FALSE
Mm_Ctla4_31	Ctla4	3980.5/2779.6/1884.1	0/0/0	2779.6	0	-11.441	1122000	260390	6.2148	2.5691e-10	1	5.1381e-10	1.2847e-09	FALSE
Mm_Brie_Kinase_1010	Aurkc	3130.6/1662.3/2778	0/0/0	2778	0	-11.44	684580	260220	6.2138	2.5863e-10	1	5.1727e-10	1.2924e-09	FALSE
Mm_Brie_Kinase_492	Irak1	2409.9/2777.7/2944.7	0/0/0	2777.7	0	-11.44	81572	260180	6.2135	2.5902e-10	1	5.1804e-10	1.2931e-09	FALSE
Mm_Brie_Kinase_1870	Pank2	2777.6/2655.7/4082.2	0/18.17/0	2777.6	0	-11.44	858360	260170	6.2135	2.5914e-10	1	5.1827e-10	1.2931e-09	FALSE
Mm_Brie_Kinase_165	Cdk5	2436.2/3301.2/2777	22.669/0/0	2777	0	-11.44	195460	260100	6.213	2.5984e-10	1	5.1969e-10	1.2957e-09	FALSE
Mm_Brie_Kinase_2791	Obscn	3648.5/3503.8/3297.1	18.135/24.227/0	3503.8	18.135	-7.5169	31824	345550	6.2126	2.6062e-10	1	5.2124e-10	1.2987e-09	FALSE
Mm_Brie_Kinase_1841	Nme8	1471.8/2775.8/3046.1	0/2332.9/0	2775.8	0	-11.439	886780	259960	6.2122	2.6116e-10	1	5.2231e-10	1.3005e-09	FALSE
Mm_Brie_Kinase_418	Grk4	3339.6/3920.3/4517.9	5.4406/9.0852/636.29	3920.3	9.0852	-8.603	347170	396400	6.2122	2.295e-11	1	4.59e-11	2.157e-10	FALSE
Mm_Brie_Kinase_1965	Stk31	2775.5/1726.1/3237.3	19.949/0/0	2775.5	0	-11.439	657260	259930	6.212	2.6153e-10	1	5.2306e-10	1.3014e-09	FALSE
Mm_Brie_Kinase_2563	Gk5	3424.7/2774.9/2028.3	0/0/0	2774.9	0	-11.439	489870	259860	6.2116	2.6223e-10	1	5.2446e-10	1.3033e-09	FALSE
Mm_Brie_Kinase_1832	Pan3	2670.4/3402.5/2774.8	0/0/0	2774.8	0	-11.439	202410	259850	6.2116	2.6228e-10	1	5.2457e-10	1.3033e-09	FALSE
Mm_Brie_Kinase_1386	Gne	3965.8/3907.2/4469.9	84.329/0/8745.3	3965.8	84.329	-5.5388	128780	402020	6.2106	2.639e-10	1	5.278e-10	1.3098e-09	FALSE
Mm_Brie_Kinase_1760	Pak4	2773.4/2972.8/1943.9	0/261.45/0	2773.4	0	-11.438	363930	259690	6.2106	2.6394e-10	1	5.2789e-10	1.3098e-09	FALSE
MGLibB_53591	Tgfb1	3682.1/5237.4/3894.2	0/0/0	3894.2	0	-11.927	924600	393170	6.2105	2.4418e-12	1	4.8835e-12	4.8398e-11	FALSE
Mm_Brie_Kinase_2700	Ip6k3	2770.2/4083.5/2257.9	0/0/590.09	2770.2	0	-11.436	993610	259330	6.2084	2.6761e-10	1	5.3522e-10	1.327e-09	FALSE
Mm_Brie_Kinase_2064	Vrk3	2775.5/2534.7/2769.5	0/0/0	2769.5	0	-11.436	27576	259240	6.2079	2.6848e-10	1	5.3697e-10	1.3292e-09	FALSE
Mm_Brie_Kinase_2462	Pip5kl1	2394.2/2976.6/2769.5	0/8733.9/0	2769.5	0	-11.436	91882	259240	6.2079	2.6848e-10	1	5.3697e-10	1.3292e-09	FALSE
MGLibB_16704	Ets1	3467.8/2769.3/2229.1	9.9745/0/0	2769.3	0	-11.436	389890	259210	6.2077	2.6877e-10	1	5.3754e-10	1.3292e-09	FALSE
Mm_Brie_Kinase_440	Gucy2d	2769.2/2645.4/3234.1	0/9.0852/0	2769.2	0	-11.436	115730	259210	6.2077	2.6884e-10	1	5.3769e-10	1.3292e-09	FALSE
Mm_Brie_Kinase_685	Pdgfrb	4666.5/4795.5/4597	1.1763e+05/217.03/324.44	4666.5	324.44	-3.8422	10747	490470	6.2076	2.6907e-10	1	5.3814e-10	1.3292e-09	FALSE
Mm_Brie_Kinase_2713	Wnk3	3272.4/3819/4998.6	0/11781/55.649	3819	55.649	-6.0754	845070	383910	6.2075	2.6917e-10	1	5.3833e-10	1.3292e-09	FALSE
Mm_Brie_Kinase_947	Rps6ka2	5390.3/3407.2/3899.5	14.508/4.0379/0	3899.5	4.0379	-9.5966	1232400	393830	6.2074	1.081e-11	1	2.1619e-11	1.2979e-10	FALSE
Mm_Brie_Kinase_1058	Tgfbr3	4167.5/3573.2/3888.8	0/4207.4/0	3888.8	0	-11.925	88624	392510	6.2072	2.4946e-12	1	4.9892e-12	4.9256e-11	FALSE
Mm_Tnfsf4_85	Tnfsf4	4024.6/3888.4/3360.1	8.1609/0/0	3888.4	0	-11.925	148800	392460	6.2069	2.4989e-12	1	4.9978e-12	4.9256e-11	FALSE
Mm_Brie_Kinase_485	Ikbkb	4796.7/4425.9/3965.7	230.32/20.189/16956	4425.9	230.32	-4.2584	174630	459750	6.2061	2.7163e-10	1	5.4327e-10	1.3396e-09	FALSE
Mm_Brie_Kinase_2254	Nme7	3451/2823.7/3633.6	15.415/734.89/0	3451	15.415	-7.7163	213430	339200	6.2061	2.7166e-10	1	5.4331e-10	1.3396e-09	FALSE
Mm_Brie_Kinase_847	Plxna3	3887/5143.6/3864.3	0.90677/0/0	3887	0	-11.925	789800	392280	6.206	2.5135e-12	1	5.0269e-12	4.9406e-11	FALSE
Mm_Brie_Kinase_1299	Mapk8	2896.3/2582.6/2766.3	0/0/0	2766.3	0	-11.434	25328	258870	6.2057	2.7228e-10	1	5.4455e-10	1.3409e-09	FALSE
Mm_Brie_Kinase_1731	Wnk4	3279.8/3558.2/4877.9	1466.2/1.0095/23.1	3558.2	23.1	-7.2064	909530	352120	6.2057	2.723e-10	1	5.446e-10	1.3409e-09	FALSE
Mm_Brie_Kinase_1637	Pi4k2b	1604.2/4323.7/3884.6	0/0/0	3884.6	0	-11.924	2696500	391990	6.2045	2.5377e-12	1	5.0754e-12	4.9511e-11	FALSE
Mm_Brie_Kinase_2753	Myo3b	4865/3367.8/3884.6	15.415/0/0	3884.6	0	-11.924	614170	391990	6.2045	2.5377e-12	1	5.0754e-12	4.9511e-11	FALSE
Mm_Brie_Kinase_889	Eif2ak2	2896.3/2764.6/2749.2	9.9745/0/0	2764.6	0	-11.433	8796	258680	6.2045	2.7435e-10	1	5.4869e-10	1.35e-09	FALSE
Mm_Brie_Kinase_1947	Brsk2	4083.4/4179.2/5577.5	145.99/0/16208	4179.2	145.99	-4.8298	982120	428620	6.2035	2.7607e-10	1	5.5213e-10	1.3569e-09	FALSE
Mm_Brie_Kinase_2295	Gsap	2778.7/2651.1/2763.1	13.602/0/0	2763.1	0	-11.433	6396.9	258510	6.2035	2.7612e-10	1	5.5225e-10	1.3569e-09	FALSE
Mm_Brie_Kinase_722	Phka1	3882.8/3404.4/4865.1	19.042/0/0	3882.8	0	-11.923	596890	391760	6.2034	2.5562e-12	1	5.1124e-12	4.9511e-11	FALSE
Mm_Brie_Kinase_1056	Tgfbr2	3625.4/2762.7/2544.1	0/0/0	2762.7	0	-11.432	396000	258460	6.2032	2.7661e-10	1	5.5322e-10	1.3584e-09	FALSE
Mm_Brie_Kinase_653	Ddr2	2298.6/4763.7/3882.4	0/0/1.05	3882.4	0	-11.923	1642600	391720	6.2032	2.5596e-12	1	5.1191e-12	4.9511e-11	FALSE
Mm_Brie_Kinase_1175	Papss2	2939.4/2391.2/2795.1	0/5.0473/1.05	2795.1	1.05	-10.414	91983	262170	6.2023	2.7814e-10	1	5.5629e-10	1.3649e-09	FALSE
Mm_Brie_Kinase_931	Rock2	4076.1/3880.9/2708.6	0/0/0	3880.9	0	-11.923	706160	391530	6.2022	2.5753e-12	1	5.1506e-12	4.9511e-11	FALSE
Mm_Brie_Kinase_1794	Alpk1	2360.5/4288/3880.3	0/0/25.2	3880.3	0	-11.922	1238000	391460	6.2019	2.5816e-12	1	5.1632e-12	4.9511e-11	FALSE
MGLibB_05069	Arid1a	2931/2733.6/2759.9	14.508/0/0	2759.9	0	-11.431	14981	258140	6.2013	2.8003e-10	1	5.6005e-10	1.3723e-09	FALSE
Mm_Brie_Kinase_2589	Mylk4	3395.3/1726.1/2759.9	8.1609/0/0	2759.9	0	-11.431	736250	258140	6.2013	2.8003e-10	1	5.6005e-10	1.3723e-09	FALSE
Mm_Brie_Kinase_1511	Mast1	3878.6/4607/2741.7	0/0/0	3878.6	0	-11.922	911490	391240	6.2008	2.5997e-12	1	5.1993e-12	4.9723e-11	FALSE
Mm_Brie_Kinase_489	Irak1	2757.6/2472.8/3051.5	0/0/0	2757.6	0	-11.43	83729	257880	6.1997	2.828e-10	1	5.656e-10	1.3849e-09	FALSE
Mm_Brie_Kinase_1019	Slk	5099.3/4240.2/3904.9	0/65251/168	4240.2	168	-4.6494	425230	436280	6.1993	2.8365e-10	1	5.673e-10	1.3881e-09	FALSE
Mm_Brie_Kinase_387	Flt3	2779.7/3977.5/3493.7	2820/4.0379/18.9	3493.7	18.9	-7.4563	371930	344330	6.1989	2.8433e-10	1	5.6867e-10	1.3905e-09	FALSE
Mm_Brie_Kinase_1645	Stk35	3787.2/3875.3/3964.7	0/0/1.05	3875.3	0	-11.92	7877.8	390840	6.1987	2.6341e-12	1	5.2683e-12	5.0247e-11	FALSE
Mm_Brie_Kinase_560	Mak	3259.8/3836.8/3377.2	0/12.114/156.45	3377.2	12.114	-8.0091	112500	330360	6.1985	2.8499e-10	1	5.6999e-10	1.3928e-09	FALSE
Mm_Brie_Kinase_158	Cdk2	2755.5/1590.1/2859.2	0/0/0	2755.5	0	-11.429	684530	257640	6.1983	2.8541e-10	1	5.7083e-10	1.3939e-09	FALSE
Mm_Brie_Kinase_1725	Cad	2754.5/2975.6/2460.8	0/0/0	2754.5	0	-11.428	67572	257520	6.1976	2.8673e-10	1	5.7346e-10	1.3993e-09	FALSE
Mm_Brie_Kinase_2786	Fastkd5	3039.2/2754.2/2420.2	0/1169/0	2754.2	0	-11.428	96374	257500	6.1974	2.8703e-10	1	5.7407e-10	1.3999e-09	FALSE
Mm_Brie_Kinase_2867	Non-Targeting Control	4418.5/4150.1/4320.3	59913/196.85/163.8	4320.3	196.85	-4.449	19305	446380	6.1972	2.8737e-10	1	5.7475e-10	1.4005e-09	FALSE
Mm_Brie_Kinase_2065	Phkb	3670.6/2649.2/3534.2	3885.5/22.208/10.5	3534.2	22.208	-7.251	400950	349230	6.1971	2.8756e-10	1	5.7513e-10	1.4005e-09	FALSE
MGLibB_48413	Shprh	3421.6/4168/3897.4	9.9745/0/3483.8	3897.4	9.9745	-8.4726	149800	393570	6.1966	2.7744e-11	1	5.5488e-11	2.4609e-10	FALSE
Mm_Brie_Kinase_522	Khk	4740/3785.2/3888.8	11.788/7.0662/1.05	3888.8	7.0662	-8.9136	367600	392510	6.1959	2.0046e-11	1	4.0092e-11	1.9593e-10	FALSE
Mm_Brie_Kinase_1595	Stk32b	3852.3/2751.4/2513.2	0/0/0	2751.4	0	-11.426	634330	257180	6.1954	2.906e-10	1	5.8119e-10	1.412e-09	FALSE
Mm_Brie_Kinase_1917	Wnk2	2287/3603.2/2751.3	0.90677/0/0	2751.3	0	-11.426	470660	257160	6.1954	2.9071e-10	1	5.8143e-10	1.412e-09	FALSE
Mm_Brie_Kinase_186	Chkb	3365.9/2629.5/2751.3	13.602/0/0	2751.3	0	-11.426	196260	257160	6.1954	2.9071e-10	1	5.8143e-10	1.412e-09	FALSE
Mm_Brie_Kinase_564	Mapkapk2	2287/3241.1/2751.3	0/2131/0	2751.3	0	-11.426	227750	257160	6.1954	2.9071e-10	1	5.8143e-10	1.412e-09	FALSE
Mm_Brie_Kinase_1674	Nadk2	3947.9/3690.5/4264.8	20367/37.35/86.098	3947.9	86.098	-5.5027	83348	399810	6.1945	2.9233e-10	1	5.8466e-10	1.4189e-09	FALSE
Mm_Brie_Kinase_1735	Vrk2	3617/2066.6/3475.5	25.39/18.17/0	3475.5	18.17	-7.5026	1002500	342150	6.1939	2.9353e-10	1	5.8707e-10	1.4237e-09	FALSE
Mm_Brie_Kinase_1893	Pik3cb	3544.5/3872.5/4040.5	12.695/2.0189/0	3872.5	2.0189	-10.325	67902	390490	6.1937	5.9644e-12	1	1.1929e-11	8.8543e-11	FALSE
Mm_Brie_Kinase_2930	Non-Targeting Control	2748.2/3139.8/2246.1	11.788/0/0	2748.2	0	-11.425	202700	256800	6.1932	2.9477e-10	1	5.8953e-10	1.4278e-09	FALSE
Mm_Brie_Kinase_2080	Mapkapk3	2748.2/3168.9/2543.1	0/0/0	2748.2	0	-11.425	109530	256800	6.1932	2.9477e-10	1	5.8953e-10	1.4278e-09	FALSE
Mm_Brie_Kinase_419	Grk4	4677/3871.5/3476.6	7.2541/0/2.1	3871.5	2.1	-10.287	402360	390380	6.193	6.2297e-12	1	1.2459e-11	9.1147e-11	FALSE
Mm_Brie_Kinase_1165	Pacsin1	4557.2/3567.6/3883.5	7.2541/0/10.5	3883.5	7.2541	-8.8784	276840	391850	6.1923	2.1044e-11	1	4.2089e-11	2.0345e-10	FALSE
Mm_Brie_Kinase_1586	Nek6	1544.3/2746.7/3136.9	0/0/0	2746.7	0	-11.424	799080	256640	6.1922	2.9664e-10	1	5.9327e-10	1.4358e-09	FALSE
Mm_Brie_Kinase_1574	Stk25	6292.7/2591/3864.3	0/0/0	3864.3	0	-11.916	3759200	389480	6.1919	2.7531e-12	1	5.5062e-12	5.2376e-11	FALSE
Mm_Brie_Kinase_196	Chuk	2748.2/2745.8/2594.3	0/0/0	2745.8	0	-11.424	11474	256530	6.1916	2.9786e-10	1	5.9572e-10	1.4408e-09	FALSE
Mm_Brie_Kinase_835	Pklr	2770.2/2565.7/3931.6	418.93/1.0095/0	2770.2	1.0095	-10.43	695240	259330	6.1914	2.9808e-10	1	5.9616e-10	1.4409e-09	FALSE
Mm_Brie_Kinase_436	Gucy2c	3035/2833/4002.1	0/8.0757/3.1499	3035	3.1499	-9.5149	488000	289920	6.1907	2.9941e-10	1	5.9882e-10	1.4463e-09	FALSE
Mm_Brie_Kinase_1248	Map3k2	4376.5/3743/3862.1	9.0677/0/0	3862.1	0	-11.916	139390	389220	6.1905	2.7769e-12	1	5.5537e-12	5.2627e-11	FALSE
Mm_Brie_Kinase_2304	Scyl2	3861.7/4113.6/3164.7	14.508/0/0	3861.7	0	-11.915	274650	389170	6.1903	2.7812e-12	1	5.5624e-12	5.2627e-11	FALSE
Mm_Brie_Kinase_1269	Map4k1	2998.2/2743.9/2427.7	0/0/0	2743.9	0	-11.423	82324	256320	6.1903	3.0032e-10	1	6.0064e-10	1.4491e-09	FALSE
Mm_Brie_Kinase_2942	Non-Targeting Control	3633.8/1655.7/2743.9	0/0/0	2743.9	0	-11.423	987990	256310	6.1902	3.004e-10	1	6.0081e-10	1.4491e-09	FALSE
Mm_Brie_Kinase_1483	Pfkp	4899.7/2534.7/3861.1	0/13.123/0	3861.1	0	-11.915	1418900	389090	6.1899	2.7888e-12	1	5.5776e-12	5.2631e-11	FALSE
Mm_Brie_Kinase_1837	Cib4	2742.9/1559.1/3155.1	0/16.151/0	2742.9	0	-11.422	785640	256200	6.1896	3.0164e-10	1	6.0328e-10	1.4541e-09	FALSE
Mm_Brie_Kinase_2478	Itpka	3703.1/5232.7/3860	0/0/0	3860	0	-11.915	954460	388960	6.1892	2.8008e-12	1	5.6016e-12	5.2717e-11	FALSE
Mm_Brie_Kinase_879	Prkg1	2740.8/3362.1/2584.7	10.881/0/0	2740.8	0	-11.421	205190	255960	6.1881	3.0443e-10	1	6.0886e-10	1.4666e-09	FALSE
Mm_Brie_Kinase_267	Dmpk	2739.8/3224.2/2348.7	8.1609/0/0	2739.8	0	-11.42	193830	255840	6.1874	3.0584e-10	1	6.1168e-10	1.4723e-09	FALSE
Mm_Brie_Kinase_1839	Cib4	4625.5/3882.8/2747.1	12.695/10.095/0	3882.8	10.095	-8.4515	920720	391770	6.1873	2.9791e-11	1	5.9582e-11	2.6002e-10	FALSE
Mm_Brie_Kinase_2180	Phka2	3399.5/2738.3/2100.9	0.90677/1.0095/0	2738.3	0.90677	-10.488	421750	255680	6.1864	3.0783e-10	1	6.1566e-10	1.4809e-09	FALSE
Mm_Brie_Kinase_2347	Trib2	4189.5/3366.8/2244	0/2798.2/12.6	3366.8	12.6	-7.9521	968760	329120	6.1851	3.1034e-10	1	6.2068e-10	1.4918e-09	FALSE
Mm_Brie_Kinase_2906	Non-Targeting Control	2640/3060.1/3224.5	3.6271/10638/0	3060.1	3.6271	-9.3697	101760	292850	6.185	3.1051e-10	1	6.2103e-10	1.4918e-09	FALSE
Mm_Brie_Kinase_2653	Irak4	3860.7/3243/4302.2	77.982/3.0284/0	3860.7	3.0284	-9.9048	288230	389040	6.1848	9.4268e-12	1	1.8854e-11	1.1881e-10	FALSE
Mm_Brie_Kinase_2339	Plk5	2735.6/2780.5/2213	10.881/0/0	2735.6	0	-11.418	137530	255370	6.1845	3.1153e-10	1	6.2307e-10	1.4957e-09	FALSE
Mm_Brie_Kinase_806	Prkch	1815.3/2734.5/3571.6	0/0/0	2734.5	0	-11.418	772840	255250	6.1838	3.1295e-10	1	6.2589e-10	1.4996e-09	FALSE
Mm_Brie_Kinase_138	Cask	4655.9/2734.5/1837.1	17.229/0/0	2734.5	0	-11.418	2248600	255250	6.1838	3.1295e-10	1	6.2589e-10	1.4996e-09	FALSE
MGLibA_61193	Zfp775	2734.5/2090.1/3693.4	0/13.123/0	2734.5	0	-11.418	667360	255250	6.1838	3.1297e-10	1	6.2595e-10	1.4996e-09	FALSE
Mm_Brie_Kinase_1454	Tyk2	3851.2/1860.2/4068.3	11.788/0/0	3851.2	0	-11.911	2005600	387880	6.1838	2.9011e-12	1	5.8022e-12	5.4253e-11	FALSE
Mm_Brie_Kinase_1198	Tlk2	4112.8/3850.9/3045.1	4.5338/0/0	3850.9	0	-11.911	358980	387840	6.1835	2.9053e-12	1	5.8106e-12	5.4253e-11	FALSE
Mm_Brie_Kinase_389	Flt4	2682/3849.9/4394	9.9745/0/0	3849.9	0	-11.911	830060	387720	6.1829	2.9163e-12	1	5.8326e-12	5.4315e-11	FALSE
Mm_Brie_Kinase_1903	Etnk1	3164.2/2587.3/2732.1	13.602/0/0	2732.1	0	-11.416	103840	254970	6.1821	3.163e-10	1	6.3261e-10	1.5145e-09	FALSE
Mm_Brie_Kinase_968	Plk2	3538.2/2833/3134.8	0/5.0473/8.3998	3134.8	5.0473	-9.0183	126890	301610	6.1818	3.1684e-10	1	6.3367e-10	1.515e-09	FALSE
MGLibB_42006	Postn	2610.6/2731.7/4452.8	0/9503.1/0	2731.7	0	-11.416	1488300	254930	6.1818	3.1684e-10	1	6.3368e-10	1.515e-09	FALSE
Mm_Brie_Kinase_684	Pdgfra	2762.9/2734.5/2795.1	0/278.61/1.05	2762.9	1.05	-10.397	921.45	258480	6.1801	3.2026e-10	1	6.4052e-10	1.5294e-09	FALSE
Mm_Brie_Kinase_1812	Adpgk	2729.3/2633.2/2851.7	0/0/0	2729.3	0	-11.415	12111	254650	6.1801	3.2028e-10	1	6.4056e-10	1.5294e-09	FALSE
Mm_Tnfsf18_79	Tnfsf18	5117.1/2923.1/2418.1	0/10.095/2.1	2923.1	2.1	-9.8815	2534400	276920	6.1798	3.2096e-10	1	6.4193e-10	1.5316e-09	FALSE
Mm_Brie_Kinase_1913	Fggy	4503.6/3699.9/3852.5	1792.7/3.0284/0	3852.5	3.0284	-9.9018	223620	388040	6.1797	9.7417e-12	1	1.9483e-11	1.217e-10	FALSE
Mm_Brie_Kinase_491	Irak1	3123.2/4784.3/3844	0/0/1.05	3844	0	-11.909	701830	386990	6.1792	2.9871e-12	1	5.9743e-12	5.5489e-11	FALSE
Mm_Brie_Kinase_2758	Taok3	2773.4/2190.5/2727.8	0/18.17/0	2727.8	0	-11.414	145430	254480	6.1791	3.223e-10	1	6.446e-10	1.537e-09	FALSE
Mm_Brie_Kinase_2329	Hkdc1	3480.4/3449.4/4084.3	152.34/20.189/0	3480.4	20.189	-7.3602	182820	342740	6.1788	3.2298e-10	1	6.4597e-10	1.5392e-09	FALSE
Mm_Brie_Kinase_1241	Map3k12	4554/3370.6/3842.9	0/0/0	3842.9	0	-11.908	364410	386850	6.1785	3e-12	1	6e-12	5.5582e-11	FALSE
Mm_Brie_Kinase_544	Lck	3848.1/3051.6/4103.5	329.16/2.0189/0	3848.1	2.0189	-10.316	349800	387490	6.1785	6.5781e-12	1	1.3156e-11	9.317e-11	FALSE
Mm_Brie_Kinase_888	Mapk11	2262.8/3650.1/2725.7	73.448/0/0	2725.7	0	-11.413	534400	254240	6.1776	3.2534e-10	1	6.5068e-10	1.5494e-09	FALSE
MGLibB_53599	Tgfbi	3252.4/2725.2/1695	0/0/0	2725.2	0	-11.413	669610	254180	6.1773	3.2611e-10	1	6.5223e-10	1.5516e-09	FALSE
Mm_Brie_Kinase_582	Mertk	4456.3/2960.6/3840.8	0/0/0	3840.8	0	-11.908	576790	386590	6.1772	3.0259e-12	1	6.0518e-12	5.5916e-11	FALSE
Mm_Brie_Kinase_2795	Dgkh	2725.1/3298.3/2399.9	0/16775/0	2725.1	0	-11.413	217170	254170	6.1772	3.2625e-10	1	6.525e-10	1.5516e-09	FALSE
Mm_Brie_Kinase_763	Pip5k1c	3033.9/2330.2/2724.6	0/0/1.05	2724.6	0	-11.412	125610	254120	6.1769	3.2687e-10	1	6.5374e-10	1.5536e-09	FALSE
Mm_Brie_Kinase_1177	Cib1	2918.4/3243/3396.5	8.1609/0/11.55	3243	8.1609	-8.4681	64466	314390	6.1755	3.2974e-10	1	6.5949e-10	1.5662e-09	FALSE
Mm_Brie_Kinase_2107	Prkaa1	2964.6/2721.4/2246.1	0/6690.7/0	2721.4	0	-11.411	142510	253750	6.1747	3.3154e-10	1	6.6308e-10	1.5736e-09	FALSE
Mm_Brie_Kinase_2473	Cerkl	2720.9/3264.6/2316.6	0/0/0	2720.9	0	-11.41	229510	253690	6.1743	3.3233e-10	1	6.6466e-10	1.5764e-09	FALSE
Mm_Brie_Kinase_1636	Rps6ka6	2854.3/3887.5/3834.4	0/0/0	3834.4	0	-11.905	481680	385800	6.1732	3.1049e-12	1	6.2099e-12	5.7228e-11	FALSE
Mm_Brie_Kinase_2148	Prkag2	3833.4/3559.1/4537.2	10.881/0/0	3833.4	0	-11.905	285250	385680	6.1726	3.1172e-12	1	6.2345e-12	5.7305e-11	FALSE
Mm_Brie_Kinase_1666	Uckl1	3844.9/2287.1/4263.7	4.5338/13.123/0	3844.9	4.5338	-9.4408	1301200	387100	6.1725	1.515e-11	1	3.0299e-11	1.6093e-10	FALSE
Mm_Brie_Kinase_1675	Nadk2	3851.2/2446.6/4111	7.2541/0/14.7	3851.2	7.2541	-8.8664	1020300	387880	6.1721	2.3957e-11	1	4.7913e-11	2.228e-10	FALSE
MGLibA_41669	Pms2	2716.7/2179.2/3480.8	31.737/0/0	2716.7	0	-11.408	436410	253210	6.1714	3.3853e-10	1	6.7706e-10	1.6047e-09	FALSE
Mm_Brie_Kinase_2227	Pip4k2c	4265.2/3831.2/3407.1	0/0/13.65	3831.2	0	-11.904	184070	385410	6.1712	3.145e-12	1	6.2899e-12	5.761e-11	FALSE
Mm_Brie_Kinase_629	Nme2	2236.6/3182/2715	0/0/5.2499	2715	0	-11.407	223500	253020	6.1702	3.4098e-10	1	6.8197e-10	1.6152e-09	FALSE
Mm_Brie_Kinase_438	Gucy2d	3946.8/3158.6/3829	0/0/18.9	3829	0	-11.903	231700	385150	6.1699	3.1724e-12	1	6.3448e-12	5.7675e-11	FALSE
Mm_Brie_Kinase_2822	Cdkl5	3611.7/2713.9/2470.4	0/0/1.05	2713.9	0	-11.407	432670	252900	6.1694	3.4267e-10	1	6.8533e-10	1.6221e-09	FALSE
Mm_Brie_Kinase_1983	Scyl1	4459.5/3562.9/3828	0.90677/0/0	3828	0	-11.903	234550	385020	6.1692	3.1861e-12	1	6.3722e-12	5.7675e-11	FALSE
Mm_Brie_Kinase_2260	Nadk	3903.8/2892.1/3828	6.3474/0/0	3828	0	-11.903	440740	385020	6.1692	3.1861e-12	1	6.3722e-12	5.7675e-11	FALSE
Mm_Brie_Kinase_1880	Mlkl	3586.5/4215.8/3828	0/0/0	3828	0	-11.903	104360	385020	6.1692	3.1861e-12	1	6.3722e-12	5.7675e-11	FALSE
Mm_Brie_Kinase_767	Pip4k2a	3233.5/2713/2330.5	0/8.0757/0	2713	0	-11.406	208620	252790	6.1688	3.4408e-10	1	6.8817e-10	1.6272e-09	FALSE
Mm_Brie_Kinase_1942	Mpp7	2685.2/3566.6/2712.9	0/20316/0	2712.9	0	-11.406	364830	252780	6.1687	3.442e-10	1	6.8841e-10	1.6272e-09	FALSE
Mm_Brie_Kinase_2787	Fastkd5	4861.9/3826.5/2879.5	0/0/3.1499	3826.5	0	-11.902	984370	384840	6.1683	3.2049e-12	1	6.4099e-12	5.7868e-11	FALSE
Mm_Brie_Kinase_2055	Dyrk4	2711.4/2910/1894.8	0/0/0	2711.4	0	-11.405	353180	252610	6.1677	3.4645e-10	1	6.9289e-10	1.6367e-09	FALSE
Mm_Brie_Kinase_603	Mast2	3543.4/3825.6/5089.3	0/922.65/0	3825.6	0	-11.902	838380	384720	6.1677	3.2171e-12	1	6.4341e-12	5.794e-11	FALSE
Mm_Brie_Kinase_2256	Nme7	1954/3110.7/2710.8	0/0/0	2710.8	0	-11.405	366340	252540	6.1672	3.4745e-10	1	6.9491e-10	1.6393e-09	FALSE
Mm_Brie_Kinase_1973	Cdk19	2771.3/2295.5/2710.8	0/0/10.5	2710.8	0	-11.405	88043	252540	6.1672	3.4745e-10	1	6.9491e-10	1.6393e-09	FALSE
Mm_Brie_Kinase_625	Nme1	2217.7/2710.2/2717.2	0/0/0	2710.2	0	-11.405	121300	252470	6.1668	3.4837e-10	1	6.9674e-10	1.6426e-09	FALSE
Mm_Brie_Kinase_2324	Csnk1g1	3647.4/3823.7/4538.2	0/0/0	3823.7	0	-11.901	270820	384490	6.1665	3.2415e-12	1	6.4829e-12	5.8231e-11	FALSE
Mm_Brie_Kinase_1853	Crot	2475/3276.8/2709.7	0/0/0	2709.7	0	-11.404	188320	252420	6.1665	3.4909e-10	1	6.9818e-10	1.6449e-09	FALSE
Mm_Brie_Kinase_1031	Syk	2709.3/2031/3480.8	0/4063.1/0	2709.3	0	-11.404	527690	252370	6.1662	3.4967e-10	1	6.9933e-10	1.6465e-09	FALSE
MGLibB_55991	Trp53bp1	3883.8/5858.4/3856.8	81.609/0/11445	3883.8	81.609	-5.5554	1949900	391890	6.1661	3.4992e-10	1	6.9984e-10	1.6466e-09	FALSE
Mm_Brie_Kinase_1836	Rps6ka5	3666.3/2708.3/2567.6	0.90677/0/0	2708.3	0	-11.404	468840	252250	6.1655	3.5126e-10	1	7.0252e-10	1.6507e-09	FALSE
Mm_Brie_Kinase_2602	Scyl3	3735.7/2708.3/2144.7	19.949/0/0	2708.3	0	-11.404	686600	252250	6.1655	3.5126e-10	1	7.0252e-10	1.6507e-09	FALSE
Mm_Brie_Kinase_914	Ret	4675.9/3319.9/3821.5	0/0/0	3821.5	0	-11.9	490780	384230	6.1652	3.2694e-12	1	6.5388e-12	5.8437e-11	FALSE
Mm_Brie_Kinase_1782	Rbks	3204.1/2707.3/2700.1	0/0/8.3998	2707.3	0	-11.403	123420	252150	6.1649	3.5271e-10	1	7.0543e-10	1.6564e-09	FALSE
MGLibA_20086	Gli1	2026.5/3061.9/2706.5	0/0/0	2706.5	0	-11.403	294380	252050	6.1643	3.5405e-10	1	7.081e-10	1.6616e-09	FALSE
Mm_Brie_Kinase_1639	Pi4k2b	2739.8/1719.5/3520.4	0/15.142/1.05	2739.8	1.05	-10.385	825100	255840	6.1641	3.5441e-10	1	7.0883e-10	1.6622e-09	FALSE
Mm_Brie_Kinase_1326	Map4k4	3819.7/2469.1/3926.2	9.9745/0/0	3819.7	0	-11.9	917810	384000	6.164	3.2935e-12	1	6.587e-12	5.872e-11	FALSE
Mm_Brie_Kinase_666	Pak3	4194.8/2705.5/2507.8	0/60.568/0	2705.5	0	-11.402	1128500	251930	6.1636	3.5564e-10	1	7.1128e-10	1.6669e-09	FALSE
Mm_Brie_Kinase_85	Bmpr1b	2066.4/3819/3892	9.0677/0/0	3819	0	-11.899	1538500	383910	6.1636	3.3033e-12	1	6.6066e-12	5.8747e-11	FALSE
Mm_Brie_Kinase_1992	Nme3	4278.8/4353.7/2920.1	201.3/0/27575	4278.8	201.3	-4.403	925850	441140	6.1634	3.5602e-10	1	7.1204e-10	1.6673e-09	FALSE
Mm_Brie_Kinase_1895	Pik3cb	2705.1/2157.6/3100.6	20.856/0/0	2705.1	0	-11.402	228080	251890	6.1633	3.562e-10	1	7.1239e-10	1.6673e-09	FALSE
Mm_Brie_Kinase_1478	Stk3	2637.9/2704.5/3665.6	0/0/0	2704.5	0	-11.402	464060	251830	6.1629	3.5711e-10	1	7.1423e-10	1.6705e-09	FALSE
Mm_Brie_Kinase_1964	Adck4	2771.3/2703.6/2402.1	0/21.199/0	2703.6	0	-11.401	47745	251720	6.1623	3.5859e-10	1	7.1718e-10	1.6752e-09	FALSE
Mm_Brie_Kinase_1505	Mpp6	3594.9/2703.6/1728.1	0/0/0	2703.6	0	-11.401	872990	251720	6.1623	3.5859e-10	1	7.1718e-10	1.6752e-09	FALSE
Mm_Brie_Kinase_2929	Non-Targeting Control	4222.1/3119.2/3816.2	0/0/0	3816.2	0	-11.898	325300	383570	6.1618	3.3405e-12	1	6.681e-12	5.9121e-11	FALSE
Mm_Brie_Kinase_461	Hipk2	3308.1/3816.2/4597	7.2541/0/0	3816.2	0	-11.898	433880	383570	6.1618	3.341e-12	1	6.6819e-12	5.9121e-11	FALSE
Mm_Brie_Kinase_2085	Gck	2747.1/3594.8/4642.9	0/30093/33.599	3594.8	33.599	-6.6994	908520	356550	6.1616	3.6017e-10	1	7.2035e-10	1.6814e-09	FALSE
Mm_Brie_Kinase_698	Pfkfb2	2702/3032.9/2428.8	0/7720.4/0	2702	0	-11.4	92060	251540	6.1611	3.6117e-10	1	7.2235e-10	1.6839e-09	FALSE
MGLibB_29178	Loxl2	2702/3651.1/2611.4	0/905.49/0	2702	0	-11.4	454500	251540	6.1611	3.6117e-10	1	7.2235e-10	1.6839e-09	FALSE
Mm_Brie_Kinase_748	Pik3r1	3814.5/4397.8/2787.7	0/0/0	3814.5	0	-11.898	697310	383360	6.1607	3.3639e-12	1	6.7279e-12	5.9379e-11	FALSE
Mm_Brie_Kinase_834	Pklr	2684.1/2961.6/2701.1	9.0677/0/0	2701.1	0	-11.4	34055	251440	6.1605	3.6248e-10	1	7.2496e-10	1.6889e-09	FALSE
Mm_Brie_Kinase_427	Gsg2	2700.9/2646.4/2806.9	2.7203/0/0	2700.9	0	-11.4	7102.5	251420	6.1604	3.6285e-10	1	7.257e-10	1.6895e-09	FALSE
Mm_Brie_Kinase_95	Bmx	2632.6/4583.5/3813	9.0677/0/0	3813	0	-11.897	993500	383180	6.1598	3.3839e-12	1	6.7678e-12	5.9584e-11	FALSE
Mm_Brie_Kinase_2828	Map4k5	4303/3502.9/3150.8	24.483/0/5752.8	3502.9	24.483	-7.1033	382070	345440	6.1594	3.6513e-10	1	7.3025e-10	1.699e-09	FALSE
Mm_Brie_Kinase_26	Acvr2b	3111.7/3627.6/4178.3	38.084/0/1479.4	3627.6	38.084	-6.5367	284720	360540	6.1593	3.6544e-10	1	7.3087e-10	1.6993e-09	FALSE
Mm_Brie_Kinase_1295	Mapk3	4060.3/3267.4/3811.9	0/16.151/0	3811.9	0	-11.897	179110	383050	6.1591	3.3985e-12	1	6.7971e-12	5.9693e-11	FALSE
Mm_Brie_Kinase_2129	Camk2d	2321.7/2953.1/2699	0/1.0095/0	2699	0	-11.399	103480	251200	6.1591	3.6591e-10	1	7.3181e-10	1.6996e-09	FALSE
MGLibB_49920	Slx4	2698.8/2880.9/2422.4	0/0/0	2698.8	0	-11.399	54784	251180	6.1589	3.6623e-10	1	7.3245e-10	1.6996e-09	FALSE
Mm_Brie_Kinase_1717	Dapk1	2698.8/2616.3/2892.3	0/0/0	2698.8	0	-11.399	22125	251180	6.1589	3.6623e-10	1	7.3245e-10	1.6996e-09	FALSE
Mm_Brie_Kinase_854	Prkag1	3397.4/3724.2/4429.3	12233/52.492/47.249	3724.2	52.492	-6.1219	301950	372310	6.1587	3.6668e-10	1	7.3337e-10	1.7006e-09	FALSE
Mm_Brie_Kinase_139	Cask	2310.1/2698/4089.6	0/0/0	2698	0	-11.398	1043600	251080	6.1583	3.676e-10	1	7.3519e-10	1.7031e-09	FALSE
Mm_Brie_Kinase_920	Trim27	2697.8/3605.1/2318.8	4.5338/0/0	2697.8	0	-11.398	483450	251060	6.1582	3.6792e-10	1	7.3585e-10	1.7031e-09	FALSE
Mm_Brie_Kinase_1429	Map3k14	2697.8/2229.9/3083.5	0/0/0	2697.8	0	-11.398	183870	251060	6.1582	3.6792e-10	1	7.3585e-10	1.7031e-09	FALSE
Mm_Brie_Kinase_2599	Pik3c2b	3810.3/4192.4/3366.6	0/2057.3/0	3810.3	0	-11.896	171440	382840	6.1581	3.4214e-12	1	6.8428e-12	5.9946e-11	FALSE
Mm_Brie_Kinase_127	Camk2b	3338.6/2248.6/2881.6	26.296/2.0189/0	2881.6	2.0189	-9.8991	304760	272120	6.1577	3.6901e-10	1	7.3802e-10	1.7064e-09	FALSE
Mm_Brie_Kinase_2582	Fn3krp	2946.7/2697/1606.4	0/0/11.55	2697	0	-11.398	625940	250970	6.1577	3.6912e-10	1	7.3824e-10	1.7064e-09	FALSE
Mm_Brie_Kinase_1307	Mok	4126.5/2469.1/2696.9	15.415/0/0	2696.9	0	-11.398	1047800	250960	6.1576	3.6937e-10	1	7.3873e-10	1.7064e-09	FALSE
Mm_Brie_Kinase_537	Lats1	4121.2/2406.2/3808.7	0/0/0	3808.7	0	-11.895	1032400	382650	6.1571	3.4427e-12	1	6.8854e-12	6.0171e-11	FALSE
Mm_Brie_Kinase_2687	Ephb1	2994/3818.1/4833	3.6271/251.36/0	3818.1	3.6271	-9.6889	854590	383800	6.1571	1.3445e-11	1	2.6889e-11	1.4953e-10	FALSE
Mm_Brie_Kinase_1441	Nme6	2203/2696.1/2821.8	0/0/22.05	2696.1	0	-11.397	129490	250870	6.157	3.7065e-10	1	7.413e-10	1.7101e-09	FALSE
Mm_Brie_Kinase_60	Alk	2195.6/2696.1/2816.5	0/0/13.65	2696.1	0	-11.397	132490	250870	6.157	3.7065e-10	1	7.413e-10	1.7101e-09	FALSE
Mm_Brie_Kinase_2291	Hk3	3819.7/4170.8/3520.4	4.5338/0/19.95	3819.7	4.5338	-9.4314	106430	384000	6.1567	1.6768e-11	1	3.3537e-11	1.7275e-10	FALSE
Mm_Brie_Kinase_1485	Aldh18a1	4209.5/4820.9/3838.6	66423/118.11/180.6	4209.5	180.6	-4.5352	255670	432420	6.1567	3.7144e-10	1	7.4288e-10	1.7126e-09	FALSE
Mm_Brie_Kinase_792	Prkcb	2164.1/3478.5/3112.4	5.4406/0/131.25	3112.4	5.4406	-8.9171	516620	298980	6.1546	3.764e-10	1	7.5281e-10	1.7344e-09	FALSE
Mm_Brie_Kinase_1991	Nme3	3807.1/4082.6/2906.2	5.4406/0/1.05	3807.1	1.05	-10.859	443760	382460	6.1544	4.0153e-12	1	8.0306e-12	6.6683e-11	FALSE
Mm_Brie_Kinase_927	Rock1	3753.5/3817.1/4738	1516.1/5.0473/0	3817.1	5.0473	-9.3023	425990	383680	6.1542	1.8914e-11	1	3.7828e-11	1.8755e-10	FALSE
Mm_Brie_Kinase_2818	Lmtk3	4621.3/3303/3161.5	11.788/0/474.59	3303	11.788	-8.0133	878900	321510	6.1542	3.7735e-10	1	7.5469e-10	1.7376e-09	FALSE
Mm_Brie_Kinase_2414	Tkfc	3822.9/3196.1/4058.7	28.11/0/7.3499	3822.9	7.3499	-8.8391	224230	384390	6.1541	2.7222e-11	1	5.4444e-11	2.4419e-10	FALSE
Mm_Brie_Kinase_969	Snrk	4158/3664.2/3802.3	0/0/5.2499	3802.3	0	-11.893	72791	381870	6.1531	3.5328e-12	1	7.0657e-12	6.1444e-11	FALSE
Mm_Brie_Kinase_78	Blk	4060.3/2688.6/2607.2	20.856/0/0	2688.6	0	-11.393	944120	250010	6.1518	3.8312e-10	1	7.6624e-10	1.763e-09	FALSE
Mm_Brie_Kinase_2858	Non-Targeting Control	3444.7/2249.6/2688.3	11.788/0/0	2688.3	0	-11.393	382300	249990	6.1516	3.8355e-10	1	7.671e-10	1.7639e-09	FALSE
Mm_Brie_Kinase_675	Cdk16	3798.7/2940/4147.3	0/0/1.05	3798.7	0	-11.892	429460	381420	6.1508	3.5846e-12	1	7.1693e-12	6.1889e-11	FALSE
Mm_Brie_Kinase_1334	Nrk	3812.4/3887.5/2147.9	5.4406/3677.5/0	3812.4	5.4406	-9.2097	1388100	383100	6.1506	2.0822e-11	1	4.1644e-11	2.0157e-10	FALSE
Mm_Tnfrsf14_58	Tnfrsf14	3797.7/4473.8/3078.2	0/15187/0	3797.7	0	-11.891	487400	381300	6.1501	3.5999e-12	1	7.1997e-12	6.1903e-11	FALSE
Mm_Brie_Kinase_704	Pfkl	4327.1/3800.2/2761	0/3423.1/1.05	3800.2	1.05	-10.857	678860	381610	6.1501	4.1285e-12	1	8.257e-12	6.8289e-11	FALSE
Mm_Brie_Kinase_618	Nek2	4252.5/3797.4/3463.7	1.8135/0/0	3797.4	0	-11.891	159240	381260	6.15	3.6035e-12	1	7.2071e-12	6.1903e-11	FALSE
Mm_Brie_Kinase_960	Sgk1	3796.6/4512.2/3716.9	12.695/0/0	3796.6	0	-11.891	259240	381170	6.1495	3.6152e-12	1	7.2303e-12	6.1903e-11	FALSE
Mm_Brie_Kinase_381	Flt1	3565.5/4651.1/3794.8	16.322/0/0	3794.8	0	-11.89	392870	380950	6.1484	3.641e-12	1	7.2821e-12	6.2108e-11	FALSE
Mm_Brie_Kinase_1316	Ror1	3109.6/3014.1/3040.8	9.0677/0/4.1999	3040.8	4.1999	-9.1922	2721.3	290600	6.1483	3.9158e-10	1	7.8316e-10	1.7996e-09	FALSE
Mm_Brie_Kinase_1465	Nagk	4005.7/3804.9/3447.7	11.788/4.0379/0	3804.9	4.0379	-9.5612	83944	382190	6.1482	1.5814e-11	1	3.1627e-11	1.6624e-10	FALSE
Mm_Brie_Kinase_80	Blk	2683.1/2675.4/2927.6	0/8.0757/0	2683.1	0	-11.39	29924	249390	6.1479	3.9258e-10	1	7.8516e-10	1.8031e-09	FALSE
Mm_Brie_Kinase_2658	Adck5	3165.2/3329.3/2953.2	14.508/7.0662/0	3165.2	7.0662	-8.6167	35937	305200	6.1473	3.9403e-10	1	7.8805e-10	1.8086e-09	FALSE
Mm_Brie_Kinase_2788	Fastkd5	3792.4/4539.4/3492.6	7.2541/0/0	3792.4	0	-11.889	323980	380650	6.1468	3.677e-12	1	7.354e-12	6.257e-11	FALSE
Mm_Brie_Kinase_1270	Map4k1	2681/4034.8/2119	0/0/0	2681	0	-11.389	1074300	249150	6.1464	3.9624e-10	1	7.9248e-10	1.8175e-09	FALSE
Mm_Brie_Kinase_896	Prkx	1944.5/2982.2/2679.8	0/0/0	2679.8	0	-11.388	316030	249020	6.1456	3.9829e-10	1	7.9658e-10	1.8246e-09	FALSE
Mm_Brie_Kinase_1933	Idnk	2439.3/2852.7/2679.8	15.415/0/0	2679.8	0	-11.388	43867	249020	6.1456	3.9829e-10	1	7.9658e-10	1.8246e-09	FALSE
Mm_Brie_Kinase_2785	Fastkd5	2678.9/3456.9/2439.5	15.415/0/0	2678.9	0	-11.388	331320	248910	6.145	3.9993e-10	1	7.9986e-10	1.8309e-09	FALSE
Mm_Brie_Kinase_1705	Cdk13	3895.4/3789/3442.4	5.4406/0/0	3789	0	-11.888	65721	380230	6.1447	3.7285e-12	1	7.4569e-12	6.3295e-11	FALSE
Mm_Brie_Kinase_451	Hck	2293.3/2677.3/4227.4	0/79.748/0	2677.3	0	-11.387	1275100	248740	6.1439	4.0263e-10	1	8.0527e-10	1.8409e-09	FALSE
Mm_Brie_Kinase_2534	Hipk4	1695.6/2677.3/2863.5	0/0/0	2677.3	0	-11.387	499270	248740	6.1439	4.0263e-10	1	8.0527e-10	1.8409e-09	FALSE
Mm_Brie_Kinase_1844	Nme8	4163.3/3777.7/3787.4	0/0/0	3787.4	0	-11.887	70689	380030	6.1437	3.7526e-12	1	7.5052e-12	6.3552e-11	FALSE
Mm_Brie_Kinase_2073	Xylb	2676.8/2047.9/2712.9	0/0/0	2676.8	0	-11.387	198400	248670	6.1435	4.0366e-10	1	8.0732e-10	1.8444e-09	FALSE
Mm_Brie_Kinase_692	Pdk2	4063.4/3793.7/3627.2	2.7203/20.189/0	3793.7	2.7203	-9.9943	50254	380800	6.1432	1.1075e-11	1	2.2151e-11	1.3164e-10	FALSE
Mm_Brie_Kinase_1658	Col4a3bp	3150.5/4456/3786.3	0/0/0	3786.3	0	-11.887	426320	379900	6.143	3.7688e-12	1	7.5376e-12	6.3675e-11	FALSE
Mm_Brie_Kinase_1724	Ipmk	3820.8/4580.7/3772.4	28083/75.71/29.399	3820.8	75.71	-5.6387	289930	384130	6.1428	4.0547e-10	1	8.1095e-10	1.8515e-09	FALSE
Mm_Brie_Kinase_1997	Hspb8	4125.4/2883.7/3785.2	22.669/0/0	3785.2	0	-11.887	464240	379770	6.1423	3.7851e-12	1	7.5702e-12	6.3798e-11	FALSE
Mm_Brie_Kinase_981	Src	2674.6/1514.1/3350.5	9.0677/0/0	2674.6	0	-11.386	901860	248430	6.142	4.0742e-10	1	8.1485e-10	1.8592e-09	FALSE
Mm_Brie_Kinase_1427	Map3k6	2502.4/3367.8/2674.4	0/0/0	2674.4	0	-11.386	255150	248410	6.1419	4.0779e-10	1	8.1559e-10	1.8597e-09	FALSE
Mm_Brie_Kinase_2174	Braf	2673.6/2635.1/2691.5	6.3474/0/0	2673.6	0	-11.385	901.45	248310	6.1413	4.0932e-10	1	8.1864e-10	1.8655e-09	FALSE
Mm_Brie_Kinase_1567	Tssk3	2762.9/2672.6/2218.4	0/0/0	2672.6	0	-11.385	107250	248200	6.1406	4.1106e-10	1	8.2213e-10	1.8722e-09	FALSE
Mm_Brie_Kinase_770	Pip5k1a	3602.3/3171.7/3584.4	36.271/0/686.69	3584.4	36.271	-6.588	85334	355300	6.1404	4.1146e-10	1	8.2292e-10	1.8728e-09	FALSE
Mm_Brie_Kinase_2733	Itpkb	3487.8/3261.8/1991.9	10.881/1053.9/0	3261.8	10.881	-8.1013	831750	316610	6.1402	4.1216e-10	1	8.2431e-10	1.8738e-09	FALSE
Mm_Brie_Kinase_2767	Mapk15	3300.8/5009.4/2802.6	12.695/25664/0	3300.8	12.695	-7.9135	1583900	321240	6.1402	4.1221e-10	1	8.2441e-10	1.8738e-09	FALSE
Mm_Brie_Kinase_2190	Bcr	2666.2/3188.6/2671.2	0/7333.8/0	2671.2	0	-11.384	133840	248050	6.1396	4.1361e-10	1	8.2721e-10	1.879e-09	FALSE
Mm_Brie_Kinase_314	Epha7	2898.4/3819/3348.4	15.415/18.17/1.05	3348.4	15.415	-7.6727	211970	326920	6.1387	4.1608e-10	1	8.3216e-10	1.889e-09	FALSE
Mm_Brie_Kinase_561	Mapkapk2	3777.7/3562/3962.5	0/0/0	3777.7	0	-11.884	40356	378850	6.1376	3.902e-12	1	7.804e-12	6.5613e-11	FALSE
Mm_Brie_Kinase_1769	Pgm2l1	2505.5/3219.5/2668	0/0/1.05	2668	0	-11.382	165290	247680	6.1374	4.1951e-10	1	8.3901e-10	1.9033e-09	FALSE
Mm_Brie_Kinase_1557	Stk4	2667.3/2584.5/2859.2	0/0/0	2667.3	0	-11.382	21849	247600	6.1368	4.2088e-10	1	8.4176e-10	1.9083e-09	FALSE
Mm_Brie_Kinase_892	Eif2ak2	3374.3/3775.8/4938.7	0/1.0095/0	3775.8	0	-11.883	756800	378620	6.1364	3.9316e-12	1	7.8632e-12	6.5705e-11	FALSE
Mm_Brie_Kinase_2766	Mapk15	2859.5/3823.7/3775.6	0/0/0	3775.6	0	-11.883	420760	378590	6.1362	3.935e-12	1	7.87e-12	6.5705e-11	FALSE
Mm_Brie_Kinase_2101	Cdk20	3775.6/3131.4/4003.1	16.322/0/0	3775.6	0	-11.883	233400	378590	6.1362	3.9353e-12	1	7.8705e-12	6.5705e-11	FALSE
Mm_Brie_Kinase_1481	Pfkp	3842.8/3772.1/3067.5	13.602/0/0	3772.1	0	-11.882	250730	378160	6.134	3.9917e-12	1	7.9833e-12	6.649e-11	FALSE
Mm_Brie_Kinase_1111	Uck1	2663.1/1849.9/3188.2	0/0/579.59	2663.1	0	-11.379	468480	247120	6.1339	4.2877e-10	1	8.5754e-10	1.9416e-09	FALSE
Mm_Brie_Kinase_883	Prkg2	2663.1/2739.2/2596.5	0/0/0	2663.1	0	-11.379	5118.2	247120	6.1339	4.2877e-10	1	8.5754e-10	1.9416e-09	FALSE
Mm_Brie_Kinase_2137	Pip4k2b	4070.8/3895/4463.5	33067/54.511/147	4070.8	147	-4.782	92547	415070	6.133	4.3119e-10	1	8.6237e-10	1.9513e-09	FALSE
Mm_Brie_Kinase_831	Pkd2	3363.8/2459.7/2983.1	3.6271/0/28.349	2983.1	3.6271	-9.333	209450	283880	6.1328	4.3163e-10	1	8.6326e-10	1.9521e-09	FALSE
Mm_Brie_Kinase_910	Twf1	5232.7/3770.2/3368.7	0/0/0	3770.2	0	-11.881	1150000	377930	6.1328	4.022e-12	1	8.0441e-12	6.6683e-11	FALSE
Mm_Brie_Kinase_1385	Gne	2676.8/2661.4/2026.1	0/0/0	2661.4	0	-11.378	201890	246930	6.1327	4.3204e-10	1	8.6407e-10	1.9527e-09	FALSE
Mm_Brie_Kinase_1230	Map2k7	3508.8/2287.1/2660.6	7.2541/0/0	2660.6	0	-11.378	429480	246830	6.1321	4.3361e-10	1	8.6721e-10	1.9573e-09	FALSE
Mm_Brie_Kinase_2418	Nmrk1	2462.4/2684.8/2660.6	0.90677/0/0	2660.6	0	-11.378	19920	246830	6.1321	4.3361e-10	1	8.6721e-10	1.9573e-09	FALSE
Mm_Brie_Kinase_2467	Tlk1	2980.4/4190.5/3380.4	18.135/3519/0	3380.4	18.135	-7.4653	408110	330740	6.1318	4.3448e-10	1	8.6895e-10	1.96e-09	FALSE
Mm_Brie_Kinase_1218	Map2k3	3740.9/3771.1/5217.5	5.4406/1.0095/0	3771.1	1.0095	-10.874	1046400	378040	6.1318	4.4629e-12	1	8.9258e-12	7.2469e-11	FALSE
Mm_Brie_Kinase_347	Erbb4	2659.9/2797.4/2602.9	0/0/0	2659.9	0	-11.378	11076	246760	6.1317	4.3479e-10	1	8.6958e-10	1.9601e-09	FALSE
Mm_Brie_Kinase_206	Clk1	2658.9/2205.5/3564.1	10.881/0/0	2658.9	0	-11.377	512540	246640	6.1309	4.3682e-10	1	8.7363e-10	1.968e-09	FALSE
Mm_Brie_Kinase_1634	Rps6ka6	3162.1/2658.6/2292.1	0/0/0	2658.6	0	-11.377	193930	246610	6.1307	4.3745e-10	1	8.749e-10	1.9684e-09	FALSE
Mm_Brie_Kinase_613	Nek1	1951.9/2658.6/2719.3	0/0/0	2658.6	0	-11.377	251540	246610	6.1307	4.3745e-10	1	8.749e-10	1.9684e-09	FALSE
Mm_Brie_Kinase_408	Fyn	2657.8/3062.9/2130.8	0/0/5.2499	2657.8	0	-11.377	220920	246530	6.1302	4.3885e-10	1	8.777e-10	1.9734e-09	FALSE
Mm_Brie_Kinase_853	Prkag1	2310.1/2657.6/3336.6	10.881/0/0	2657.6	0	-11.376	290920	246500	6.13	4.3927e-10	1	8.7854e-10	1.9741e-09	FALSE
Mm_Brie_Kinase_116	Calm1	2169.3/3293.7/2657.4	0/0/0	2657.4	0	-11.376	321520	246470	6.1299	4.398e-10	1	8.7959e-10	1.9752e-09	FALSE
Mm_Brie_Kinase_2870	Non-Targeting Control	3633.8/4692.4/4389.8	0/10039/263.55	4389.8	263.55	-4.0529	331530	455160	6.1293	4.4127e-10	1	8.8253e-10	1.9805e-09	FALSE
Mm_Brie_Kinase_1944	Mpp7	3790.3/2655.7/2935.1	1167.9/3.0284/0	2935.1	3.0284	-9.5095	404740	278300	6.1291	4.4179e-10	1	8.8357e-10	1.9808e-09	FALSE
Mm_Brie_Kinase_1924	Fastkd2	3689.5/2404.3/2656.3	11.788/0/0	2656.3	0	-11.376	565460	246350	6.1291	4.4188e-10	1	8.8376e-10	1.9808e-09	FALSE
Mm_Brie_Kinase_500	Insr	2654.7/2280.5/2951.1	11.788/0/0	2654.7	0	-11.375	113930	246170	6.128	4.4501e-10	1	8.9003e-10	1.9936e-09	FALSE
Mm_Brie_Kinase_453	Mst1	5364/3298.3/4296.8	51397/145.36/228.9	4296.8	228.9	-4.2246	1067900	443410	6.1275	4.4635e-10	1	8.927e-10	1.9983e-09	FALSE
Mm_Brie_Kinase_2235	Bmp2k	2367.9/2652.9/2921.2	215.81/0/0	2652.9	0	-11.374	76598	245970	6.1267	4.4848e-10	1	8.9696e-10	2.0066e-09	FALSE
Mm_Brie_Kinase_1171	Papss1	3992/4551.6/2418.1	34359/59.558/126	3992	126	-4.9746	1395200	405280	6.1266	4.4886e-10	1	8.9771e-10	2.007e-09	FALSE
Mm_Brie_Kinase_1669	Pmvk	2651.5/3155.8/2340.1	1.8135/0/0	2651.5	0	-11.373	175600	245810	6.1258	4.5127e-10	1	9.0253e-10	2.0152e-09	FALSE
Mm_Brie_Kinase_982	Src	2651.5/2642.6/2706.5	0/17.161/0	2651.5	0	-11.373	1549.4	245810	6.1258	4.5127e-10	1	9.0253e-10	2.0152e-09	FALSE
Mm_Brie_Kinase_1945	Brsk2	3499.3/2298.3/2649.9	0/0/1.05	2649.9	0	-11.372	422560	245620	6.1246	4.5459e-10	1	9.0919e-10	2.0288e-09	FALSE
Mm_Brie_Kinase_1376	Pik3cg	4854.5/2555.4/3756.4	16.322/0/0	3756.4	0	-11.876	1324100	376240	6.1241	4.2531e-12	1	8.5062e-12	7.0023e-11	FALSE
Mm_Brie_Kinase_1432	Map3k14	4378.6/3500/3754.3	0/17014/0	3754.3	0	-11.875	227220	375980	6.1227	4.29e-12	1	8.58e-12	7.0446e-11	FALSE
Mm_Brie_Kinase_1220	Map2k3	3239.8/3753.3/3759.6	0/1207.3/0	3753.3	0	-11.874	131850	375860	6.1221	4.3063e-12	1	8.6127e-12	7.0446e-11	FALSE
Mm_Brie_Kinase_999	Srpk2	4745.2/3668.9/3753.2	45.338/0/0	3753.2	0	-11.874	495640	375850	6.122	4.3086e-12	1	8.6172e-12	7.0446e-11	FALSE
Mm_Brie_Kinase_1462	Dgke	2149.4/2909/2645.6	9.9745/0/0	2645.6	0	-11.37	157820	245140	6.1216	4.6328e-10	1	9.2655e-10	2.0663e-09	FALSE
Mm_Brie_Kinase_2817	Lmtk3	2757.6/3752.4/4320.3	12.695/0/0	3752.4	0	-11.874	656040	375750	6.1215	4.3227e-12	1	8.6454e-12	7.0515e-11	FALSE
Mm_Brie_Kinase_285	Eif2ak3	2645.2/2915.6/2505.7	0/0/0	2645.2	0	-11.37	46286	245100	6.1213	4.6404e-10	1	9.2808e-10	2.0684e-09	FALSE
Mm_Brie_Kinase_731	Pik3c2a	4443.7/3113.5/3428.5	0/1412.2/23.1	3428.5	23.1	-7.1528	564960	336500	6.1209	4.652e-10	1	9.3039e-10	2.0722e-09	FALSE
Mm_Brie_Kinase_1553	Adck2	2464.5/3000/3273.6	4.5338/0/4.1999	3000	4.1999	-9.1728	180800	285850	6.1206	4.6622e-10	1	9.3244e-10	2.0755e-09	FALSE
Mm_Brie_Kinase_2032	Trim33	2423.6/2642.6/2809	0/3132.4/0	2642.6	0	-11.368	37835	244800	6.1195	4.6945e-10	1	9.3891e-10	2.0886e-09	FALSE
Mm_Brie_Kinase_1816	Strada	4008.8/2315.2/3748.9	9.0677/0/0	3748.9	0	-11.873	1061500	375320	6.1193	4.3837e-12	1	8.7675e-12	7.1347e-11	FALSE
Mm_Brie_Kinase_346	Erbb4	3722/2905.3/4494.4	25.39/37808/62.999	3722	62.999	-5.8623	631840	372040	6.1193	4.7007e-10	1	9.4015e-10	2.09e-09	FALSE
Mm_Brie_Kinase_1958	Morn1	1985.5/2674.5/3811.9	0/28694/1.05	2674.5	1.05	-10.35	884240	248420	6.1185	4.7242e-10	1	9.4484e-10	2.0991e-09	FALSE
Mm_Brie_Kinase_1801	Map3k13	2053.8/2665.1/3146.5	10.881/1.0095/0	2665.1	1.0095	-10.374	302740	247350	6.1182	4.7331e-10	1	9.4663e-10	2.1007e-09	FALSE
Mm_Brie_Kinase_1426	Map3k6	3530.8/2640.7/2581.5	21.762/0/0	2640.7	0	-11.367	397880	244590	6.1181	4.7337e-10	1	9.4675e-10	2.1007e-09	FALSE
MGLibB_12501	Cux2	3749.3/3651.1/4689.9	30.83/0/1.05	3749.3	1.05	-10.837	447140	375370	6.1179	5.0711e-12	1	1.0142e-11	7.9219e-11	FALSE
Mm_Brie_Kinase_2508	Pdik1l	5781.1/3222.4/5309.4	673.73/1.0095/59852	5309.4	673.73	-2.9764	2289100	574280	6.1175	4.7516e-10	1	9.5032e-10	2.1068e-09	FALSE
Mm_Brie_Kinase_725	Phkg1	1898.3/2639.8/3553.5	0/0/0	2639.8	0	-11.367	692300	244480	6.1175	4.7535e-10	1	9.5069e-10	2.1068e-09	FALSE
Mm_Brie_Kinase_846	Plxna3	3146.3/2637.9/2199.2	0/21.199/0	2637.9	0	-11.366	225500	244270	6.1161	4.7932e-10	1	9.5863e-10	2.1231e-09	FALSE
Mm_Brie_Kinase_2318	Etnk2	3425.8/2942.8/3405	21.762/16387/0	3405	21.762	-7.2253	107030	333680	6.116	4.798e-10	1	9.5959e-10	2.1239e-09	FALSE
Mm_Brie_Kinase_2892	Non-Targeting Control	2811.2/2637/2346.5	0/0/0	2637	0	-11.365	57356	244160	6.1155	4.8131e-10	1	9.6263e-10	2.1293e-09	FALSE
Mm_Brie_Kinase_1120	Baz1b	2522.3/2636/2848.5	0/0/0	2636	0	-11.365	29043	244060	6.1148	4.8332e-10	1	9.6664e-10	2.1368e-09	FALSE
Mm_Brie_Kinase_1590	Fn3k	4944.8/2737.4/3741.4	0.90677/0/0	3741.4	0	-11.87	1228200	374410	6.1146	4.5185e-12	1	9.037e-12	7.3037e-11	FALSE
MGLibA_50920	Speg	2432/2859.3/2634.9	0/0/0	2634.9	0	-11.364	45770	243930	6.114	4.8574e-10	1	9.7147e-10	2.1462e-09	FALSE
MGLibB_04878	Arg1	2634.7/2297.4/3242.7	0/1.0095/0	2634.7	0	-11.364	241680	243910	6.1139	4.8616e-10	1	9.7232e-10	2.1467e-09	FALSE
Mm_Brie_Kinase_2530	Itpkc	4928/3740.2/3568.4	9.9745/0/0	3740.2	0	-11.869	720240	374260	6.1138	4.5415e-12	1	9.0831e-12	7.3076e-11	FALSE
Mm_Brie_Kinase_1237	Map3k11	3638/3740.2/3740.4	27.203/0/0	3740.2	0	-11.869	5222.8	374260	6.1138	4.5415e-12	1	9.0831e-12	7.3076e-11	FALSE
MGLibB_43582	Pten	4525.7/3309.6/3739.3	0/0/0	3739.3	0	-11.869	401520	374150	6.1132	4.5578e-12	1	9.1155e-12	7.3172e-11	FALSE
Mm_Brie_Kinase_1763	Sik3	4298.8/3882.8/4019.1	44270/73.691/140.7	4019.1	140.7	-4.8264	48393	408650	6.1128	4.8945e-10	1	9.789e-10	2.1599e-09	FALSE
Mm_Brie_Kinase_2573	Pdk3	5494.3/2761.8/3737.2	0/0/0	3737.2	0	-11.868	2019400	373890	6.1119	4.5974e-12	1	9.1947e-12	7.3605e-11	FALSE
Mm_Brie_Kinase_2028	Pnck	3736.7/2474.7/5153.4	0/0/0	3736.7	0	-11.868	1799900	373830	6.1116	4.6055e-12	1	9.211e-12	7.3605e-11	FALSE
Mm_Brie_Kinase_2361	Cdc42bpb	3131.6/2029.1/2630.7	9.0677/0/0	2630.7	0	-11.362	306420	243450	6.111	4.9503e-10	1	9.9006e-10	2.183e-09	FALSE
Mm_Brie_Kinase_2797	Cdkl4	2630.5/2735.5/2325.2	0/0/0	2630.5	0	-11.362	52125	243430	6.1109	4.953e-10	1	9.9061e-10	2.183e-09	FALSE
Mm_Brie_Kinase_1074	Tjp2	4481.6/4095.7/2749.2	166.85/0/25148	4095.7	166.85	-4.6093	980990	418180	6.11	4.9801e-10	1	9.9602e-10	2.1936e-09	FALSE
Mm_Brie_Kinase_2754	Myo3b	3260.8/3823.7/3304.6	15.415/383.6/0	3304.6	15.415	-7.6537	135680	321700	6.1095	4.9963e-10	1	9.9927e-10	2.1969e-09	FALSE
Mm_Brie_Kinase_1651	Brd3	3063.3/2628.5/1973.8	0/0/0	2628.5	0	-11.361	308880	243210	6.1095	4.9968e-10	1	9.9936e-10	2.1969e-09	FALSE
MGLibA_53615	Tgfbi	2694.6/2628.5/2028.3	0/0/0	2628.5	0	-11.361	182350	243210	6.1095	4.9968e-10	1	9.9936e-10	2.1969e-09	FALSE
Mm_Brie_Kinase_1362	Mapk12	4180.1/3732.7/3627.2	0/0/0	3732.7	0	-11.866	105640	373340	6.109	4.6817e-12	1	9.3635e-12	7.4536e-11	FALSE
Mm_Brie_Kinase_319	Epha8	2661/2133.2/4009.5	0/372.49/1.05	2661	1.05	-10.343	1048500	246880	6.1089	5.0151e-10	1	1.003e-09	2.2018e-09	FALSE
Mm_Brie_Kinase_1317	Ror2	2815.4/2627.6/1758	0/0/0	2627.6	0	-11.36	395710	243100	6.1088	5.0176e-10	1	1.0035e-09	2.2018e-09	FALSE
Mm_Brie_Kinase_2708	Tbck	2461.4/2627.6/2860.3	0/0/0	2627.6	0	-11.36	40884	243100	6.1088	5.0176e-10	1	1.0035e-09	2.2018e-09	FALSE
Mm_Brie_Kinase_2212	Rps6ka3	4285.1/2684.8/3331.3	0/17.161/31.499	3331.3	17.161	-7.5195	663840	324880	6.1088	5.0204e-10	1	1.0041e-09	2.2018e-09	FALSE
Mm_Brie_Kinase_2018	Pi4k2a	4639.1/2783.3/3737.2	796.14/2.0189/0	3737.2	2.0189	-10.274	861680	373890	6.1086	1.0293e-11	1	2.0587e-11	1.2572e-10	FALSE
Mm_Brie_Kinase_1594	Stk32b	3092.8/3743/5175.9	4.5338/0/38.849	3743	4.5338	-9.4021	1237900	374600	6.1082	2.2862e-11	1	4.5725e-11	2.1516e-10	FALSE
Mm_Brie_Kinase_542	Lck	4644.4/4720.5/3131.6	27.203/60173/382.19	4644.4	382.19	-3.5997	1147200	487630	6.1082	5.0394e-10	1	1.0079e-09	2.2088e-09	FALSE
Mm_Brie_Kinase_1310	Hunk	2310.1/2625.7/3120.9	0/0/0	2625.7	0	-11.359	172400	242890	6.1075	5.0596e-10	1	1.0119e-09	2.2162e-09	FALSE
Mm_Brie_Kinase_143	Cd2	3684.2/3718.6/6388.1	0/6859.3/66.149	3718.6	66.149	-5.7916	3563700	371620	6.1065	5.0919e-10	1	1.0184e-09	2.229e-09	FALSE
Mm_Brie_Kinase_7	Abl1	2937.3/1981.3/2623.2	0/0/0	2623.2	0	-11.358	255360	242600	6.1057	5.1173e-10	1	1.0235e-09	2.2374e-09	FALSE
Mm_Brie_Kinase_2229	Stk33	3926.9/3667/2453.4	9.9745/3694.6/56.699	3667	56.699	-5.9903	770250	365330	6.1057	5.1174e-10	1	1.0235e-09	2.2374e-09	FALSE
Mm_Brie_Kinase_1615	Fastk	3868.1/1546.9/2622.1	0/0/260.4	2622.1	0	-11.357	1354200	242480	6.105	5.1416e-10	1	1.0283e-09	2.2466e-09	FALSE
Mm_Cd274_6	Cd274	3059.1/2621/1933.2	7.2541/0/0	2621	0	-11.356	332530	242360	6.1042	5.1661e-10	1	1.0332e-09	2.2559e-09	FALSE
Mm_Brie_Kinase_924	Ripk1	3724.1/4454.1/2945.7	9.0677/0/0	3724.1	0	-11.863	569360	372290	6.1036	4.847e-12	1	9.6939e-12	7.6944e-11	FALSE
Mm_Brie_Kinase_1223	Map2k4	4298.8/3386.5/3548.1	38.991/0/286.64	3548.1	38.991	-6.4716	294790	350900	6.1028	5.2106e-10	1	1.0421e-09	2.2739e-09	FALSE
Mm_Havcr2_38	Havcr2	5506.9/3385.6/3722.2	13.602/0/0	3722.2	0	-11.862	1649200	372060	6.1023	4.8846e-12	1	9.7693e-12	7.7369e-11	FALSE
Mm_Brie_Kinase_651	Ntrk3	4464.8/3720.5/3233	0/0/12.6	3720.5	0	-11.862	395770	371850	6.1012	4.919e-12	1	9.8381e-12	7.7688e-11	FALSE
Mm_Brie_Kinase_721	Phka1	4318.7/3368.7/3720.1	17.229/0/0	3720.1	0	-11.862	240920	371800	6.101	4.9272e-12	1	9.8543e-12	7.7688e-11	FALSE
Mm_Brie_Kinase_840	Plau	3564.4/3719.6/3727.6	0/0/0	3719.6	0	-11.861	12060	371730	6.1006	4.9378e-12	1	9.8756e-12	7.7688e-11	FALSE
Mm_Brie_Kinase_1377	Lats2	2401.5/4230.8/3719	8.1609/0/0	3719	0	-11.861	998880	371670	6.1003	4.9485e-12	1	9.8971e-12	7.7688e-11	FALSE
Mm_Brie_Kinase_2410	Mapk4	3523.5/2615.4/1847.8	0/0/0	2615.4	0	-11.353	706940	241730	6.1002	5.2969e-10	1	1.0594e-09	2.3102e-09	FALSE
Mm_Brie_Kinase_2737	Fastkd1	2671.5/3731.7/3864.3	1556.9/5.0473/0	3731.7	5.0473	-9.2697	570840	373220	6.1001	2.6709e-11	1	5.3417e-11	2.4051e-10	FALSE
Mm_Brie_Kinase_1155	Nek3	3364.8/3720.5/4192.2	2.7203/0/1.05	3720.5	1.05	-10.826	174480	371850	6.0995	5.7e-12	1	1.14e-11	8.6058e-11	FALSE
Mm_Brie_Kinase_2626	Ankk1	2612.7/2639.8/2436.3	0/0/0	2612.7	0	-11.352	15927	241420	6.0982	5.3618e-10	1	1.0724e-09	2.3371e-09	FALSE
Mm_Brie_Kinase_690	Pdk2	2834.3/2529.1/2612.5	0/0/0	2612.5	0	-11.352	28082	241400	6.0981	5.3659e-10	1	1.0732e-09	2.3374e-09	FALSE
Mm_Brie_Kinase_2711	Stkld1	3069.6/3235.5/3323.8	9.0677/1652.5/12.6	3235.5	12.6	-7.8947	17654	313500	6.0978	5.3779e-10	1	1.0756e-09	2.3412e-09	FALSE
Mm_Brie_Kinase_129	Camk2g	2611.6/1955/2726.8	4.5338/0/0	2611.6	0	-11.351	222210	241300	6.0975	5.3869e-10	1	1.0774e-09	2.3423e-09	FALSE
Mm_Brie_Kinase_1284	Mapk10	2611.6/2019.7/2737.5	0/0/68.249	2611.6	0	-11.351	183090	241300	6.0975	5.3869e-10	1	1.0774e-09	2.3423e-09	FALSE
Mm_Brie_Kinase_983	Src	2610.6/1804/2739.6	0/0/0	2610.6	0	-11.351	333630	241180	6.0968	5.4121e-10	1	1.0824e-09	2.3518e-09	FALSE
Mm_Brie_Kinase_82	Bmpr1a	3715.7/2481.3/4208.2	0.90677/13.123/0	3715.7	0.90677	-10.929	883210	371270	6.0967	5.015e-12	1	1.003e-11	7.8558e-11	FALSE
Mm_Brie_Kinase_1765	Dclk2	3712.6/3591/5037	0/0/0	3712.6	0	-11.859	884450	370880	6.0962	5.0796e-12	1	1.0159e-11	7.9219e-11	FALSE
Mm_Brie_Kinase_270	Dyrk1a	2817.5/2253.3/2609.3	23.576/0/0	2609.3	0	-11.35	85043	241030	6.0958	5.4429e-10	1	1.0886e-09	2.3637e-09	FALSE
Mm_Brie_Kinase_2226	Pip4k2c	2238.7/2608.8/3035.5	0/0/0	2608.8	0	-11.35	159510	240980	6.0955	5.4537e-10	1	1.0907e-09	2.367e-09	FALSE
Mm_Brie_Kinase_786	Prkca	3711.5/2822.7/3731.8	7.2541/0/0	3711.5	0	-11.858	395180	370750	6.0955	5.1013e-12	1	1.0203e-11	7.9375e-11	FALSE
Mm_Brie_Kinase_2614	Styk1	3586.5/4060.1/3607.9	10778/49.464/30.449	3607.9	49.464	-6.1602	102450	358150	6.0951	5.4683e-10	1	1.0937e-09	2.3714e-09	FALSE
Mm_Brie_Kinase_1298	Mapk8	2717.7/3478.5/3159.3	20.856/0/9.4498	3159.3	9.4498	-8.2405	148430	304510	6.095	5.4707e-10	1	1.0941e-09	2.3714e-09	FALSE
Mm_Brie_Kinase_562	Mapkapk2	3710.5/4410.9/3660.3	0/0/0	3710.5	0	-11.858	246580	370620	6.0948	5.1231e-12	1	1.0246e-11	7.9375e-11	FALSE
Mm_Brie_Kinase_1472	Mpp5	3345.9/5081.7/3710.5	0/0/0	3710.5	0	-11.858	1006500	370620	6.0948	5.1231e-12	1	1.0246e-11	7.9375e-11	FALSE
Mm_Brie_Kinase_1646	Stk35	2606.4/1798.3/2624.2	0/0/0	2606.4	0	-11.348	326620	240700	6.0938	5.5142e-10	1	1.1028e-09	2.3888e-09	FALSE
Mm_Brie_Kinase_662	Pak1	1848.9/2606/3392.2	0/0/1.05	2606	0	-11.348	595620	240670	6.0935	5.5224e-10	1	1.1045e-09	2.3909e-09	FALSE
Mm_Ctla4_30	Ctla4	5377.7/2943.7/3708.3	7.2541/0/0	3708.3	0	-11.857	1685600	370360	6.0935	5.1677e-12	1	1.0335e-11	7.9718e-11	FALSE
Mm_Brie_Kinase_1777	Tssk4	3812.4/2071.3/3708.3	0/0/0	3708.3	0	-11.857	1345300	370360	6.0935	5.1677e-12	1	1.0335e-11	7.9718e-11	FALSE
Mm_Brie_Kinase_2775	N4bp2	4247.3/3707.4/2317.7	0/0/0	3707.4	0	-11.857	1111300	370240	6.0928	5.1883e-12	1	1.0377e-11	7.9862e-11	FALSE
Mm_Brie_Kinase_262	Mpp3	2588.5/2933.4/2605	0/4683.9/0	2605	0	-11.348	54062	240550	6.0928	5.5473e-10	1	1.1095e-09	2.4002e-09	FALSE
Mm_Brie_Kinase_2928	Non-Targeting Control	3721/4143.6/2581.5	6.3474/0/6.2999	3721	6.2999	-8.994	738470	371910	6.0912	3.5046e-11	1	7.0092e-11	2.9361e-10	FALSE
Mm_Brie_Kinase_511	Jak2	2233.4/3703.6/5101.1	0/0/0	3703.6	0	-11.855	2057200	369790	6.0904	5.268e-12	1	1.0536e-11	8.0722e-11	FALSE
Mm_Brie_Kinase_2819	Lmtk3	3703.1/4806.8/3154	0/0/0	3703.1	0	-11.855	759820	369730	6.0901	5.2783e-12	1	1.0557e-11	8.0722e-11	FALSE
Mm_Brie_Kinase_1179	Cib1	3580.2/2599.5/2284.6	0/0/0	2599.5	0	-11.345	530500	239930	6.0889	5.6861e-10	1	1.1372e-09	2.4588e-09	FALSE
Mm_Brie_Kinase_2731	Pik3r5	3716.8/2470/3902.7	6.3474/880.25/1.05	3716.8	6.3474	-8.983	794500	371390	6.0884	3.5926e-11	1	7.1852e-11	2.9851e-10	FALSE
Mm_Pdcd1_47	Pdcd1	4661.2/3699.9/2708.6	7.2541/0/0	3699.9	0	-11.854	953370	369330	6.088	5.3489e-12	1	1.0698e-11	8.1625e-11	FALSE
Mm_Brie_Kinase_2463	Pip5kl1	3697.9/3795.5/3104.9	0/0/0	3697.9	0	-11.853	180590	369090	6.0868	5.3922e-12	1	1.0784e-11	8.2109e-11	FALSE
Mm_Brie_Kinase_2255	Nme7	2595.9/2447.5/2773.8	0/0/0	2595.9	0	-11.343	26833	239520	6.0863	5.7781e-10	1	1.1556e-09	2.494e-09	FALSE
Mm_Brie_Kinase_1510	Mast1	2595.9/2075.1/3423.2	0/0/0	2595.9	0	-11.343	477820	239520	6.0863	5.7781e-10	1	1.1556e-09	2.494e-09	FALSE
Mm_Brie_Kinase_566	Mark3	2595.9/2639.8/2283.5	10.881/0/0	2595.9	0	-11.343	49740	239520	6.0863	5.7781e-10	1	1.1556e-09	2.494e-09	FALSE
Mm_Brie_Kinase_1749	Csnk1g3	3352.2/4977.5/3696.6	0/0/5.2499	3696.6	0	-11.852	879710	368930	6.086	5.4203e-12	1	1.0841e-11	8.236e-11	FALSE
Mm_Brie_Kinase_423	Grk5	3108.5/3929.7/2018.6	8.1609/0/10.5	3108.5	8.1609	-8.407	931060	298530	6.0851	5.8215e-10	1	1.1643e-09	2.5112e-09	FALSE
Mm_Brie_Kinase_1678	Pdgfrl	1987.6/4367.8/3696.6	8.1609/1.0095/0	3696.6	1.0095	-10.846	1685600	368930	6.0843	6.0373e-12	1	1.2075e-11	8.9251e-11	FALSE
MGLibA_39725	Pcdh7	2706.2/3693.3/3920.9	9.9745/0/0	3693.3	0	-11.851	513100	368530	6.0838	5.4935e-12	1	1.0987e-11	8.3294e-11	FALSE
Mm_Brie_Kinase_572	Matk	2625.3/3186.7/2405.3	11.788/0/1.05	2625.3	1.05	-10.323	181800	242840	6.0836	5.8751e-10	1	1.175e-09	2.5328e-09	FALSE
Mm_Brie_Kinase_1424	Stk39	3654.8/2592/1776.2	0/0/1.05	2592	0	-11.34	897540	239080	6.0835	5.8793e-10	1	1.1759e-09	2.5331e-09	FALSE
Mm_Brie_Kinase_1045	Tesk1	3293.4/4558.2/3691.2	0/0/0	3691.2	0	-11.85	454950	368280	6.0825	5.5392e-12	1	1.1078e-11	8.3808e-11	FALSE
Mm_Brie_Kinase_2916	Non-Targeting Control	2768.1/2590.1/2560.2	0/0/0	2590.1	0	-11.339	16301	238870	6.0822	5.9287e-10	1	1.1857e-09	2.5514e-09	FALSE
Mm_Brie_Kinase_956	Ccl2	3092.8/2108.8/2590.1	0/0/0	2590.1	0	-11.339	242140	238870	6.0821	5.9291e-10	1	1.1858e-09	2.5514e-09	FALSE
Mm_Brie_Kinase_1201	Axl	3480.4/3257.1/2534.5	7157.1/15.142/14.7	3257.1	15.142	-7.6571	285970	316050	6.0807	5.9819e-10	1	1.1964e-09	2.5726e-09	FALSE
Mm_Brie_Kinase_2384	Cerk	3362.7/3865/2709.7	22.669/9558.6/11.55	3362.7	22.669	-7.1509	339350	328630	6.0806	5.9877e-10	1	1.1975e-09	2.5735e-09	FALSE
MGLibB_29177	Loxl2	2959.3/2168.9/4326.7	4.5338/11.104/0	2959.3	4.5338	-9.0633	1247300	281120	6.0801	6.0047e-10	1	1.2009e-09	2.5792e-09	FALSE
Mm_Brie_Kinase_1649	Brd3	3743/3557.3/2320.9	45.338/45620/28.349	3557.3	45.338	-6.2628	781530	352010	6.0793	6.0373e-10	1	1.2075e-09	2.5917e-09	FALSE
Mm_Brie_Kinase_86	Bmpr1b	2585.4/3926.9/2411.7	35.364/0/0	2585.4	0	-11.337	914910	238340	6.0788	6.0549e-10	1	1.211e-09	2.5961e-09	FALSE
Mm_Brie_Kinase_903	Prps1	2585.4/2657.6/2053.9	0/0/0	2585.4	0	-11.337	143840	238340	6.0788	6.0549e-10	1	1.211e-09	2.5961e-09	FALSE
Mm_Brie_Kinase_2501	Epha10	3700/5116.4/3426.4	7.2541/6.0568/0	3700	6.0568	-9.0347	1040500	369340	6.0782	3.6649e-11	1	7.3298e-11	3.0275e-10	FALSE
Mm_Brie_Kinase_558	Mak	2584.3/4821.8/2104.1	0.90677/0/0	2584.3	0	-11.336	2618500	238220	6.078	6.0833e-10	1	1.2167e-09	2.6052e-09	FALSE
Mm_Brie_Kinase_1098	Cmpk2	2584.3/2680.1/1752.7	0/0/0	2584.3	0	-11.336	350370	238220	6.078	6.0833e-10	1	1.2167e-09	2.6052e-09	FALSE
Mm_Brie_Kinase_1996	Sh3bp5l	3123.2/2590.1/4171.9	13.602/9.0852/0	3123.2	9.0852	-8.2751	691950	300260	6.0771	6.118e-10	1	1.2236e-09	2.6184e-09	FALSE
Mm_Brie_Kinase_2690	Pfkfb4	3192.6/4293.7/2788.7	5200.3/12.114/0	3192.6	12.114	-7.928	687760	308420	6.0755	6.1802e-10	1	1.236e-09	2.6434e-09	FALSE
Mm_Brie_Kinase_911	Twf1	3680/4800.2/3295	0/0/1.05	3680	0	-11.846	701580	366910	6.0753	5.7982e-12	1	1.1596e-11	8.7169e-11	FALSE
Mm_Brie_Kinase_836	Pklr	5028.9/2539.4/2580.5	0/0/0	2580.5	0	-11.334	2998300	237780	6.0753	6.1887e-10	1	1.2377e-09	2.6455e-09	FALSE
MGLibA_17774	Fancm	3118/3759.9/2579.4	9.0677/14.132/0	3118	9.0677	-8.2752	351070	299640	6.0739	6.2434e-10	1	1.2487e-09	2.6673e-09	FALSE
Mm_Brie_Kinase_2270	Camkk2	3539.2/2248.6/2578.3	0/0/0	2578.3	0	-11.333	516030	237540	6.0737	6.2479e-10	1	1.2496e-09	2.6676e-09	FALSE
Mm_Brie_Kinase_30	Acvrl1	3102.2/3675.5/4430.3	0/0/0	3675.5	0	-11.844	449230	366350	6.0724	5.9064e-12	1	1.1813e-11	8.832e-11	FALSE
Mm_Brie_Kinase_1235	Map3k1	3240.9/4773/3675.2	0/0/1.05	3675.2	0	-11.844	696920	366330	6.0723	5.9121e-12	1	1.1824e-11	8.832e-11	FALSE
Mm_Brie_Kinase_1653	Adck3	3660/2272.1/2576.2	49.872/0/0	2576.2	0	-11.332	633620	237300	6.0722	6.3077e-10	1	1.2615e-09	2.6915e-09	FALSE
Mm_Brie_Kinase_2627	Ankk1	5096.1/3674.5/3008.7	0/174.64/0	3674.5	0	-11.844	1232100	366240	6.0718	5.929e-12	1	1.1858e-11	8.8387e-11	FALSE
Mm_Brie_Kinase_1922	Fastkd2	3590.7/3673.6/4576.7	0/18.17/0	3673.6	0	-11.843	411220	366130	6.0712	5.9517e-12	1	1.1903e-11	8.8539e-11	FALSE
Mm_Brie_Kinase_671	Pck1	3459.4/4772.1/3680.6	2.7203/42863/1.05	3680.6	2.7203	-9.9507	620180	366980	6.0712	1.7514e-11	1	3.5028e-11	1.7791e-10	FALSE
Mm_Brie_Kinase_1340	Sgk2	4205.3/4671.7/3222.4	80274/134.26/227.85	4205.3	227.85	-4.2001	591840	431890	6.0709	6.3609e-10	1	1.2722e-09	2.7126e-09	FALSE
Mm_Brie_Kinase_2193	Adrbk1	3366.9/2574.1/2420.2	4.5338/0/0	2574.1	0	-11.33	326120	237070	6.0708	6.3656e-10	1	1.2731e-09	2.7129e-09	FALSE
Mm_Brie_Kinase_1489	Tbk1	3324.9/2494.4/2571.9	8.1609/0/0	2571.9	0	-11.329	286520	236820	6.0692	6.4291e-10	1	1.2858e-09	2.7384e-09	FALSE
Mm_Brie_Kinase_2157	Mex3b	3120.1/2765.5/3784.2	6.3474/15338/9.4498	3120.1	9.4498	-8.2224	283370	299890	6.0683	6.4617e-10	1	1.2923e-09	2.7506e-09	FALSE
Mm_Brie_Kinase_2782	Morn2	4628.6/3295.5/3038.7	0/36978/18.9	3295.5	18.9	-7.3721	921580	320620	6.0679	6.4809e-10	1	1.2962e-09	2.7571e-09	FALSE
Mm_Brie_Kinase_688	Pdgfrb	2899.5/2569.4/2149	0/0/0	2569.4	0	-11.328	142860	236540	6.0674	6.5002e-10	1	1.3e-09	2.762e-09	FALSE
Mm_Brie_Kinase_1240	Map3k11	2768.1/2569.4/2490.7	0/0/0	2569.4	0	-11.328	22839	236540	6.0674	6.5002e-10	1	1.3e-09	2.762e-09	FALSE
Mm_Brie_Kinase_1789	Ptk7	3666.3/3582.6/4135.6	32.644/0/0	3666.3	0	-11.841	113590	365250	6.0665	6.1295e-12	1	1.2259e-11	9.0389e-11	FALSE
Mm_Brie_Kinase_2922	Non-Targeting Control	4251.5/4146.4/4206.1	65138/130.22/231	4206.1	231	-4.1806	2812.7	431990	6.066	6.5561e-10	1	1.3112e-09	2.7841e-09	FALSE
Mm_Brie_Kinase_514	Jak3	3665.3/3854.6/2945.7	0/0/1.05	3665.3	0	-11.84	276810	365120	6.0659	6.1558e-12	1	1.2312e-11	9.0438e-11	FALSE
Mm_Brie_Kinase_2941	Non-Targeting Control	2776.6/2566.6/1562.6	0/0/0	2566.6	0	-11.326	526090	236230	6.0654	6.5824e-10	1	1.3165e-09	2.791e-09	FALSE
Mm_Brie_Kinase_681	Pdgfra	2846.9/2068.5/2566.6	0/0/0	2566.6	0	-11.326	163340	236220	6.0653	6.5842e-10	1	1.3168e-09	2.791e-09	FALSE
Mm_Brie_Kinase_799	Prkcd	2460.3/3334/2566.6	0/0/1.05	2566.6	0	-11.326	300110	236220	6.0653	6.5842e-10	1	1.3168e-09	2.791e-09	FALSE
Mm_Brie_Kinase_2707	Tbck	3344.9/3153.9/3708.3	0/1873.6/23.1	3344.9	23.1	-7.1172	84289	326500	6.0652	6.5884e-10	1	1.3177e-09	2.7911e-09	FALSE
Mm_Brie_Kinase_2140	Pip4k2b	3018.2/1832.1/3062.2	6.3474/16.151/0	3018.2	6.3474	-8.6827	704350	287960	6.0651	6.5934e-10	1	1.3187e-09	2.7916e-09	FALSE
Mm_Brie_Kinase_32	Acvrl1	3663.2/2850.9/4042.6	0/0/0	3663.2	0	-11.839	401920	364860	6.0645	6.2087e-12	1	1.2417e-11	9.1026e-11	FALSE
Mm_Brie_Kinase_848	Plxna3	2563.3/2578.8/1855.2	6.3474/0/0	2563.3	0	-11.324	250790	235850	6.063	6.6813e-10	1	1.3363e-09	2.8271e-09	FALSE
Mm_Brie_Kinase_62	Speg	2503.4/2562.9/3865.3	0/0/0	2562.9	0	-11.324	849970	235810	6.0627	6.6937e-10	1	1.3387e-09	2.829e-09	FALSE
Mm_Brie_Kinase_1327	Map4k4	2440.4/2562.9/3810.9	0/0/0	2562.9	0	-11.324	786240	235810	6.0627	6.6937e-10	1	1.3387e-09	2.829e-09	FALSE
Mm_Brie_Kinase_1422	Stk39	2562.2/2728.9/2527.1	0/0/0	2562.2	0	-11.324	14510	235730	6.0622	6.7127e-10	1	1.3425e-09	2.8353e-09	FALSE
Mm_Brie_Kinase_2067	Phkb	2745/2088.2/2561.2	8.1609/0/0	2561.2	0	-11.323	128770	235620	6.0615	6.7432e-10	1	1.3486e-09	2.8453e-09	FALSE
Mm_Brie_Kinase_905	Ptk2b	2561.2/2258.9/2952.1	0/0/6.2999	2561.2	0	-11.323	122100	235620	6.0615	6.7443e-10	1	1.3489e-09	2.8453e-09	FALSE
Mm_Brie_Kinase_2376	Trio	3657.9/4082.6/3143.3	0/268.52/0	3657.9	0	-11.837	222580	364220	6.0611	6.3429e-12	1	1.2686e-11	9.2422e-11	FALSE
Mm_Brie_Kinase_2592	Mylk4	3735.7/3833.1/3015.2	28340/44.416/85.048	3735.7	85.048	-5.4405	264320	373700	6.0606	6.7802e-10	1	1.356e-09	2.8587e-09	FALSE
Mm_Brie_Kinase_2267	Ripk2	2300.7/3273/4039.4	18.135/2773/11.55	3273	18.135	-7.4187	766440	317950	6.06	6.8071e-10	1	1.3614e-09	2.867e-09	FALSE
Mm_Brie_Kinase_628	Nme1	2559.1/2487.8/3190.3	26.296/0/0	2559.1	0	-11.322	201760	235380	6.06	6.8079e-10	1	1.3616e-09	2.867e-09	FALSE
Mm_Brie_Kinase_642	Ntrk1	3655.8/2810.5/4776.4	0/0/0	3655.8	0	-11.836	985100	363970	6.0598	6.3974e-12	1	1.2795e-11	9.2835e-11	FALSE
Mm_Brie_Kinase_202	Ckm	4932.2/3067.6/3654.9	1.8135/0/0	3654.9	0	-11.836	988250	363860	6.0592	6.4213e-12	1	1.2843e-11	9.2991e-11	FALSE
Mm_Brie_Kinase_1881	Shpk	4354.4/2557.2/2252.6	0/0/0	2557.2	0	-11.321	1661400	235170	6.0586	6.8641e-10	1	1.3728e-09	2.889e-09	FALSE
Mm_Brie_Kinase_2034	Stk17b	3124.3/4178.3/3653.9	0/0/0	3653.9	0	-11.836	277740	363730	6.0585	6.4493e-12	1	1.2899e-11	9.3105e-11	FALSE
Mm_Brie_Kinase_695	Pdpk1	2839.6/1607.9/2557	0/0/0	2557	0	-11.321	490300	235140	6.0584	6.8732e-10	1	1.3746e-09	2.891e-09	FALSE
Mm_Brie_Kinase_2396	Pak2	2165.1/3912.8/3652.8	0/0/0	3652.8	0	-11.835	1140400	363600	6.0578	6.4775e-12	1	1.2955e-11	9.3105e-11	FALSE
Mm_Brie_Kinase_979	Sephs2	2555.9/3371.5/2056	0/0/0	2555.9	0	-11.32	457540	235030	6.0577	6.9045e-10	1	1.3809e-09	2.9025e-09	FALSE
Mm_Brie_Kinase_2491	Ak5	3651.6/4288/2787.7	0/0/0	3651.6	0	-11.835	575730	363460	6.0571	6.5079e-12	1	1.3016e-11	9.3105e-11	FALSE
Mm_Brie_Kinase_699	Pfkfb2	4100.2/3296.5/2259	2577/20.189/11.55	3296.5	20.189	-7.2819	861210	320730	6.0568	6.9432e-10	1	1.3886e-09	2.9171e-09	FALSE
Mm_Brie_Kinase_2492	Ak5	2658.9/3178.3/3064.3	8.1609/8.0757/1.05	3064.3	8.0757	-8.3998	88669	293350	6.0566	6.9514e-10	1	1.3903e-09	2.9188e-09	FALSE
Mm_Brie_Kinase_2208	Prps2	3650.6/3465.3/3899.5	0/0/0	3650.6	0	-11.834	48144	363330	6.0564	6.5359e-12	1	1.3072e-11	9.3117e-11	FALSE
Mm_Brie_Kinase_2885	Non-Targeting Control	3650.6/3249.6/3682.7	9.0677/0/0	3650.6	0	-11.834	80927	363330	6.0564	6.5359e-12	1	1.3072e-11	9.3117e-11	FALSE
Mm_Brie_Kinase_876	Prkdc	2205.1/2903.4/2553.8	0/0/0	2553.8	0	-11.319	121920	234780	6.0561	6.9723e-10	1	1.3945e-09	2.9258e-09	FALSE
Mm_Brie_Kinase_211	Clk2	3225.1/3650.1/4681.3	9.0677/0/0	3650.1	0	-11.834	622010	363270	6.0561	6.5481e-12	1	1.3096e-11	9.3117e-11	FALSE
Mm_Brie_Kinase_1065	Trim24	3743/3652/2134	0.90677/0/12.6	3652	0.90677	-10.904	1156300	363500	6.0558	6.4983e-12	1	1.2997e-11	9.3105e-11	FALSE
Mm_Brie_Kinase_123	Camk2a	4119.1/3678.3/4192.2	3.6271/14906/204.75	4119.1	204.75	-4.3238	99844	421100	6.0555	6.9988e-10	1	1.3998e-09	2.9352e-09	FALSE
Mm_Brie_Kinase_663	Pak1	3600.2/3647.3/5091.5	25.39/0/0	3647.3	0	-11.833	1043900	362930	6.0543	6.6237e-12	1	1.3247e-11	9.3629e-11	FALSE
Mm_Brie_Kinase_358	Fes	3502.5/3210.2/2930.8	0/631.92/14.7	3210.2	14.7	-7.6762	81748	310500	6.0541	7.0583e-10	1	1.4117e-09	2.9584e-09	FALSE
Mm_Brie_Kinase_505	Jak1	2869/3725.2/2197	3.6271/0/10.5	2869	3.6271	-9.2767	592300	270670	6.054	7.0633e-10	1	1.4127e-09	2.9587e-09	FALSE
Mm_Brie_Kinase_498	Insr	4315.6/1520.7/3152.9	11.788/45968/0	3152.9	11.788	-7.9462	2008000	303750	6.0532	7.0989e-10	1	1.4198e-09	2.9719e-09	FALSE
Mm_Brie_Kinase_2219	Fgfrl1	2152.5/2548.8/3092.1	0/0/0	2548.8	0	-11.316	226080	234220	6.0526	7.1282e-10	1	1.4256e-09	2.9824e-09	FALSE
Mm_Brie_Kinase_142	Cd2	2548.6/2607/2188.5	0/0/0	2548.6	0	-11.316	66545	234200	6.0524	7.1353e-10	1	1.4271e-09	2.9824e-09	FALSE
Mm_Brie_Kinase_2237	Ttbk2	2056.9/3019.7/2548.4	0/0/0	2548.4	0	-11.316	231840	234180	6.0523	7.1409e-10	1	1.4282e-09	2.9824e-09	FALSE
MGLibB_05681	Atl3	1795.4/2833/2548.4	0/0/0	2548.4	0	-11.316	324060	234180	6.0523	7.1409e-10	1	1.4282e-09	2.9824e-09	FALSE
Mm_Brie_Kinase_954	Ccl2	2546.5/1823.7/2663.8	0/0/0	2546.5	0	-11.315	268120	233960	6.0509	7.2027e-10	1	1.4405e-09	3.0065e-09	FALSE
Mm_Brie_Kinase_296	Epha1	2916.3/2546/2041.1	0/0/0	2546	0	-11.315	196020	233910	6.0505	7.2186e-10	1	1.4437e-09	3.0113e-09	FALSE
Mm_Brie_Kinase_1803	Map3k13	3723.1/3640.8/3209.5	0/0/0	3640.8	0	-11.83	96358	362130	6.05	6.8034e-12	1	1.3607e-11	9.5788e-11	FALSE
Mm_Brie_Kinase_71	Atm	2001.3/2637.9/2545.2	0/0/4.1999	2545.2	0	-11.314	152240	233820	6.05	7.244e-10	1	1.4488e-09	3.0202e-09	FALSE
Mm_Brie_Kinase_1102	Tyro3	2264.9/2545.1/3777.8	0/0/0	2545.1	0	-11.314	799010	233800	6.0499	7.2489e-10	1	1.4498e-09	3.0205e-09	FALSE
Mm_Brie_Kinase_2313	Pak6	3959.4/2601.3/2984.2	15.415/6.0568/4.1999	2984.2	6.0568	-8.7246	548850	284000	6.0494	7.2676e-10	1	1.4535e-09	3.026e-09	FALSE
Mm_Brie_Kinase_1137	Akt3	2544.4/1861.2/2720.4	0/0/0	2544.4	0	-11.314	248870	233730	6.0494	7.2707e-10	1	1.4541e-09	3.026e-09	FALSE
Mm_Brie_Kinase_2124	Pi4kb	2529.7/3638.9/4290.4	0/0/0	3638.9	0	-11.83	827420	361900	6.0488	6.8557e-12	1	1.3711e-11	9.6333e-11	FALSE
Mm_Brie_Kinase_2799	Cdkl4	2542.3/2188.6/3832.2	9.0677/0/0	2542.3	0	-11.312	894540	233490	6.0479	7.3394e-10	1	1.4679e-09	3.0528e-09	FALSE
Mm_Brie_Kinase_529	Kit	3302.9/3494.4/2983.1	21.762/0/64.049	3302.9	21.762	-7.1814	69464	321490	6.0477	7.3473e-10	1	1.4695e-09	3.0543e-09	FALSE
Mm_Brie_Kinase_2481	Trib3	3635.9/4310.6/2581.5	0/12900/0	3635.9	0	-11.828	783430	361540	6.0469	6.9398e-12	1	1.388e-11	9.7322e-11	FALSE
Mm_Brie_Kinase_2078	Mapkapk3	2663.1/3180.1/3378.3	0/3466.5/13.65	3180.1	13.65	-7.7625	153300	306960	6.0466	7.3987e-10	1	1.4797e-09	3.0738e-09	FALSE
Mm_Brie_Kinase_661	Pak1	2546.5/3808.7/3637.8	29.017/0/1.05	3637.8	1.05	-10.794	610120	361780	6.0464	7.9777e-12	1	1.5955e-11	1.0621e-10	FALSE
Mm_Brie_Kinase_1163	Osr1	3632.7/4110.7/2463	0/0/0	3632.7	0	-11.827	798420	361160	6.0449	7.0296e-12	1	1.4059e-11	9.8387e-11	FALSE
Mm_Brie_Kinase_638	Musk	4048.7/3092/3630.4	0/5990.2/0	3630.4	0	-11.826	232460	360870	6.0433	7.0979e-12	1	1.4196e-11	9.8952e-11	FALSE
Mm_Brie_Kinase_266	Dmpk	3415.3/4170.8/3630.4	0/0/0	3630.4	0	-11.826	169150	360870	6.0433	7.0979e-12	1	1.4196e-11	9.8952e-11	FALSE
Mm_Brie_Kinase_2373	Trio	2536/1544.1/2598.6	18.135/0/0	2536	0	-11.309	493870	232790	6.0433	7.5495e-10	1	1.5099e-09	3.1334e-09	FALSE
Mm_Brie_Kinase_630	Nme2	2323.8/2906.2/3444.5	4.5338/0/12.6	2906.2	4.5338	-9.0371	314510	274960	6.0433	7.551e-10	1	1.5102e-09	3.1334e-09	FALSE
Mm_Brie_Kinase_1807	Adck1	3629.6/2818/4938.7	9.0677/0/0	3629.6	0	-11.826	1186300	360770	6.0428	7.1207e-12	1	1.4241e-11	9.8996e-11	FALSE
Mm_Brie_Kinase_2863	Non-Targeting Control	2621.1/3689.5/3629.3	12.695/0/0	3629.3	0	-11.826	510070	360740	6.0426	7.1289e-12	1	1.4258e-11	9.8996e-11	FALSE
Mm_Brie_Kinase_506	Jak1	2983.5/4553.5/3628.2	9.9745/0/0	3628.2	0	-11.825	635910	360610	6.0419	7.1601e-12	1	1.432e-11	9.9234e-11	FALSE
MGLibB_42111	Pparg	3627.5/3099.5/3682.7	5.4406/0/0	3627.5	0	-11.825	140920	360520	6.0414	7.182e-12	1	1.4364e-11	9.9344e-11	FALSE
Mm_Brie_Kinase_913	Ret	2153.6/2532.9/2925.4	0/0/0	2532.9	0	-11.307	148980	232440	6.041	7.6558e-10	1	1.5312e-09	3.1751e-09	FALSE
Mm_Brie_Kinase_623	Nlk	3626.4/3709.2/3212.8	0/0/1.05	3626.4	0	-11.825	88993	360390	6.0408	7.2129e-12	1	1.4426e-11	9.952e-11	FALSE
Mm_Brie_Kinase_1748	Stk26	4415.4/3146.4/3626.1	0/0/0	3626.1	0	-11.825	426550	360350	6.0406	7.2228e-12	1	1.4446e-11	9.952e-11	FALSE
Mm_Brie_Kinase_1250	Map3k3	2820.7/2531.9/2126.5	0/0/0	2531.9	0	-11.307	123860	232330	6.0404	7.6881e-10	1	1.5376e-09	3.1847e-09	FALSE
Mm_Brie_Kinase_1547	Stk32c	2408.9/2531.9/3282.2	0/0/1.05	2531.9	0	-11.307	289010	232330	6.0404	7.6881e-10	1	1.5376e-09	3.1847e-09	FALSE
Mm_Brie_Kinase_2670	Stk36	2531.8/2586.3/2309.2	0/0/0	2531.8	0	-11.307	26266	232310	6.0403	7.693e-10	1	1.5386e-09	3.1849e-09	FALSE
Mm_Brie_Kinase_2234	Bmp2k	4575.1/3626.7/2966	11.788/0/1.05	3626.7	1.05	-10.789	667940	360420	6.0392	8.3496e-12	1	1.6699e-11	1.0952e-10	FALSE
Mm_Brie_Kinase_2842	Gsk3a	4118.1/2367.8/2530.3	0/0/0	2530.3	0	-11.306	1273800	232140	6.0392	7.7457e-10	1	1.5491e-09	3.2049e-09	FALSE
Mm_Brie_Kinase_604	Mast2	3530.8/3670.8/3696.6	0/25081/77.699	3670.8	77.699	-5.544	10125	365780	6.039	7.7515e-10	1	1.5503e-09	3.2054e-09	FALSE
Mm_Brie_Kinase_312	Epha6	2405.7/2571.3/2528.1	0/0/1.05	2528.1	0	-11.304	8424.7	231900	6.0376	7.8203e-10	1	1.5641e-09	3.2319e-09	FALSE
Mm_Brie_Kinase_2778	Map3k9	3322.8/3621.1/4718.7	0/1730.2/0	3621.1	0	-11.823	646920	359740	6.0373	7.373e-12	1	1.4746e-11	1.0099e-10	FALSE
Mm_Brie_Kinase_861	Prkar1b	2527.6/2709.2/2207.7	9.9745/0/0	2527.6	0	-11.304	67658	231840	6.0372	7.8393e-10	1	1.5679e-09	3.2379e-09	FALSE
Mm_Brie_Kinase_294	Epha1	4667.5/2984.1/3620.8	0/10.095/0	3620.8	0	-11.822	750520	359700	6.0371	7.382e-12	1	1.4764e-11	1.0099e-10	FALSE
Mm_Brie_Kinase_2739	Fastkd1	1615.7/2527.2/2539.9	0/10.095/0	2527.2	0	-11.304	415510	231800	6.037	7.8514e-10	1	1.5703e-09	3.2411e-09	FALSE
Mm_Brie_Kinase_1555	Adck2	3620.1/4175.5/3504.3	34.457/0/0	3620.1	0	-11.822	160900	359630	6.0367	7.4009e-12	1	1.4802e-11	1.0099e-10	FALSE
Mm_Brie_Kinase_633	Npr1	2526.5/3991.6/2492.9	0/0/0	2526.5	0	-11.304	1073800	231730	6.0365	7.8763e-10	1	1.5753e-09	3.2494e-09	FALSE
Mm_Brie_Kinase_1744	Galk2	3143.2/2525.4/2395.7	0.90677/0/161.7	2525.4	0.90677	-10.372	199270	231590	6.0356	7.9178e-10	1	1.5836e-09	3.2646e-09	FALSE
Mm_Cd40lg_18	Cd40lg	3620.1/3960.6/1729.2	0.90677/0/1.05	3620.1	0.90677	-10.891	1845800	359630	6.0352	7.4009e-12	1	1.4802e-11	1.0099e-10	FALSE
Mm_Brie_Kinase_117	Calm3	3027.6/5193.3/3617.5	19.949/0/0	3617.5	0	-11.821	1415500	359310	6.035	7.4793e-12	1	1.4959e-11	1.0167e-10	FALSE
Mm_Brie_Kinase_2890	Non-Targeting Control	2779.7/3616.4/3800.2	10.881/0/0	3616.4	0	-11.821	366890	359170	6.0342	7.5157e-12	1	1.5031e-11	1.0178e-10	FALSE
Mm_Brie_Kinase_1551	Tk2	3959.4/3035.7/4709.1	44265/92.871/160.65	3959.4	160.65	-4.6147	707670	401240	6.034	7.9987e-10	1	1.5997e-09	3.2961e-09	FALSE
Mm_Brie_Kinase_2814	Brsk1	3332.3/4804.9/3022.6	3649.7/6.0568/26.25	3332.3	26.25	-6.9346	1132300	325000	6.0334	8.0249e-10	1	1.605e-09	3.305e-09	FALSE
MGLibB_38841	Onecut1	3940.5/3614.5/2882.7	2.7203/0/0	3614.5	0	-11.82	320900	358940	6.033	7.5735e-12	1	1.5147e-11	1.0217e-10	FALSE
Mm_Brie_Kinase_2083	Csnk1g2	3629.6/2521.6/2410.6	10.881/0/0	2521.6	0	-11.301	619970	231170	6.0329	8.0522e-10	1	1.6104e-09	3.3143e-09	FALSE
Mm_Tnfrsf9_76	Tnfrsf9	2521.3/2835.9/2078.5	0/0/0	2521.3	0	-11.301	147520	231140	6.0327	8.0641e-10	1	1.6128e-09	3.3153e-09	FALSE
Mm_Brie_Kinase_1417	Dlg3	2521.3/2137.9/3161.5	0/0/196.35	2521.3	0	-11.301	278410	231140	6.0327	8.0641e-10	1	1.6128e-09	3.3153e-09	FALSE
MGLibB_17753	Fance	5580.4/3233.6/3613.3	0/0/0	3613.3	0	-11.819	2006900	358790	6.0322	7.611e-12	1	1.5222e-11	1.0248e-10	FALSE
Mm_Brie_Kinase_779	Prkaca	2196.7/3544.1/2520.6	10.881/0/0	2520.6	0	-11.3	576240	231070	6.0322	8.0869e-10	1	1.6174e-09	3.3228e-09	FALSE
Mm_Brie_Kinase_2246	Sgk3	2519.2/2744.9/1952.4	0/2918.4/0	2519.2	0	-11.299	186070	230900	6.0311	8.1405e-10	1	1.6281e-09	3.3429e-09	FALSE
Mm_Brie_Kinase_1517	Ick	3899.6/2227/2518.5	0/0/0	2518.5	0	-11.299	996140	230830	6.0307	8.1648e-10	1	1.633e-09	3.3509e-09	FALSE
Mm_Brie_Kinase_421	Grk5	2398.4/4228/3610.1	18.135/0/0	3610.1	0	-11.818	925040	358410	6.0302	7.7113e-12	1	1.5423e-11	1.0363e-10	FALSE
Mm_Brie_Kinase_1635	Rps6ka6	3609.6/2550.7/3658.1	0/0/0	3609.6	0	-11.818	561850	358350	6.0299	7.7255e-12	1	1.5451e-11	1.0363e-10	FALSE
Mm_Brie_Kinase_826	Pkd1	4250.4/2594.8/3609	0/0/0	3609	0	-11.818	720050	358280	6.0295	7.745e-12	1	1.549e-11	1.037e-10	FALSE
MGLibA_25675	Ikzf3	2516/4915.6/1630.9	0/0/0	2516	0	-11.298	3270700	230550	6.0289	8.2565e-10	1	1.6513e-09	3.3866e-09	FALSE
Mm_Brie_Kinase_1598	Zak	2940.4/2514.1/1517.7	2.7203/0/0	2514.1	0	-11.296	587260	230330	6.0275	8.328e-10	1	1.6656e-09	3.414e-09	FALSE
Mm_Brie_Kinase_398	Frk	3634.8/3278.6/3605.8	29.923/0/0	3605.8	0	-11.817	53936	357890	6.0274	7.8472e-12	1	1.5694e-11	1.0487e-10	FALSE
Mm_Brie_Kinase_1715	Fastkd3	2513.9/3635.1/1890.5	12.695/0/0	2513.9	0	-11.296	822890	230310	6.0273	8.3347e-10	1	1.6669e-09	3.4147e-09	FALSE
Mm_Brie_Kinase_2722	Dgki	5062.5/3194.2/2098.8	5793.3/16.151/12.6	3194.2	16.151	-7.5414	2345300	308620	6.0269	8.3593e-10	1	1.6719e-09	3.4205e-09	FALSE
Mm_Brie_Kinase_798	Prkcd	1773.3/2513.2/2877.4	0/0/0	2513.2	0	-11.296	340030	230230	6.0268	8.3632e-10	1	1.6726e-09	3.4205e-09	FALSE
Mm_Brie_Kinase_388	Flt3	2331.1/2513.2/2911.6	0/0/0	2513.2	0	-11.296	95928	230230	6.0268	8.3632e-10	1	1.6726e-09	3.4205e-09	FALSE
Mm_Brie_Kinase_239	Dgka	2512.9/2221.4/3133.7	0/0/0	2512.9	0	-11.296	235200	230200	6.0266	8.3741e-10	1	1.6748e-09	3.423e-09	FALSE
Mm_Brie_Kinase_1977	Ak7	2433/2512.2/2877.4	0/0/1.05	2512.2	0	-11.295	69805	230120	6.0261	8.3985e-10	1	1.6797e-09	3.4309e-09	FALSE
Mm_Brie_Kinase_2596	Cdc42bpg	5007.9/3344.3/3603.7	0/0/0	3603.7	0	-11.816	1019500	357630	6.026	7.916e-12	1	1.5832e-11	1.0559e-10	FALSE
Mm_Brie_Kinase_2307	Mylk3	3601.2/4385.6/1464.3	11818/23.218/67.199	3601.2	67.199	-5.723	2590800	357330	6.0258	8.4137e-10	1	1.6827e-09	3.4352e-09	FALSE
Mm_Brie_Kinase_755	Pim1	2544.4/1677.3/2854.9	2.7203/0/1.05	2544.4	1.05	-10.278	424130	233730	6.0256	8.4256e-10	1	1.6851e-09	3.4381e-09	FALSE
Mm_Brie_Kinase_2706	Tbck	2845.9/1406.2/2510	0/0/0	2510	0	-11.294	665560	229870	6.0245	8.4841e-10	1	1.6968e-09	3.46e-09	FALSE
Mm_Brie_Kinase_171	Cdk5r1	2509.7/2817.1/2060.3	0/7.0662/0	2509.7	0	-11.294	148230	229840	6.0243	8.4935e-10	1	1.6987e-09	3.4618e-09	FALSE
Mm_Brie_Kinase_2476	Cerkl	3420.5/2509.4/2263.2	23.576/0/0	2509.4	0	-11.294	445370	229810	6.024	8.5053e-10	1	1.7011e-09	3.4646e-09	FALSE
Mm_Brie_Kinase_2682	Aak1	5538.4/3480.3/3600.5	0/0/0	3600.5	0	-11.814	1885000	357240	6.0239	8.0204e-12	1	1.6041e-11	1.0658e-10	FALSE
Mm_Brie_Kinase_1878	Mlkl	4239.9/3004.7/3599.4	0/0/0	3599.4	0	-11.814	381970	357110	6.0232	8.0555e-12	1	1.6111e-11	1.0684e-10	FALSE
Mm_Brie_Kinase_110	Ddr1	2507.6/3240.2/1706.8	7.2541/0/0	2507.6	0	-11.293	589000	229610	6.0227	8.574e-10	1	1.7148e-09	3.4906e-09	FALSE
Mm_Brie_Kinase_2412	Mapk4	2395.2/3143.6/3923	13.602/0/229.95	3143.6	13.602	-7.7506	583790	302650	6.0222	8.6054e-10	1	1.7211e-09	3.5014e-09	FALSE
Mm_Brie_Kinase_2001	Uck2	2971.9/3596.7/4281.9	0/0/0	3596.7	0	-11.813	429900	356780	6.0214	8.146e-12	1	1.6292e-11	1.0784e-10	FALSE
Mm_Brie_Kinase_517	Kdr	2505.5/2758.9/1316.9	0/0/0	2505.5	0	-11.291	738480	229370	6.0212	8.6554e-10	1	1.7311e-09	3.5197e-09	FALSE
Mm_Brie_Kinase_1668	Uckl1	3077/4711.1/2122.3	112.44/0/10.5	3077	10.5	-8.0642	1790900	294830	6.0209	8.6716e-10	1	1.7343e-09	3.5236e-09	FALSE
Mm_Brie_Kinase_1722	Ipmk	3934.2/4309.6/4252	16.322/1.1965e+05/276.14	4252	276.14	-3.9398	52142	437760	6.0209	8.6749e-10	1	1.735e-09	3.5236e-09	FALSE
Mm_Brie_Kinase_742	Pik3cd	3322.8/3595.7/3819.4	2.7203/0/0	3595.7	0	-11.812	62255	356670	6.0208	8.1773e-12	1	1.6355e-11	1.0786e-10	FALSE
Mm_Brie_Kinase_2151	Card11	2443.5/3595.7/4287.2	0/0/0	3595.7	0	-11.812	902860	356670	6.0208	8.1773e-12	1	1.6355e-11	1.0786e-10	FALSE
Mm_Brie_Kinase_1249	Map3k3	2504.5/3384.7/2292.1	0/0/0	2504.5	0	-11.291	409920	229260	6.0205	8.6963e-10	1	1.7393e-09	3.5283e-09	FALSE
Mm_Brie_Kinase_2310	Dstyk	2504.5/2350.9/2780.2	0/0/0	2504.5	0	-11.291	49806	229260	6.0205	8.6963e-10	1	1.7393e-09	3.5283e-09	FALSE
Mm_Brie_Kinase_712	Cdk14	3593.9/3331.2/4333.2	0/0/1.05	3593.9	0	-11.812	307780	356440	6.0196	8.2398e-12	1	1.648e-11	1.0848e-10	FALSE
Mm_Brie_Kinase_830	Pkd2	2502.4/3058.2/2096.6	17.229/0/0	2502.4	0	-11.29	236790	229020	6.0189	8.7788e-10	1	1.7558e-09	3.5597e-09	FALSE
Mm_Brie_Kinase_821	Prkcz	2899.5/6290.9/3590.8	0/0/0	3590.8	0	-11.811	3884100	356070	6.0176	8.3421e-12	1	1.6684e-11	1.0952e-10	FALSE
Mm_Brie_Kinase_527	Uhmk1	3185.2/2500/2011.2	20.856/0/0	2500	0	-11.288	354230	228760	6.0172	8.8716e-10	1	1.7743e-09	3.5952e-09	FALSE
Mm_Brie_Kinase_1104	Tyro3	3305/5798.4/4156.9	20.856/79471/241.5	4156.9	241.5	-4.0998	1710100	425830	6.0164	8.9143e-10	1	1.7829e-09	3.6105e-09	FALSE
Mm_Brie_Kinase_2248	Sgk3	5473.3/3533.8/3588.7	8.1609/0/0	3588.7	0	-11.81	1777300	355820	6.0163	8.4154e-12	1	1.6831e-11	1.0997e-10	FALSE
Mm_Brie_Kinase_2710	Stkld1	2964.6/5780.5/3588.7	0/25.237/0	3588.7	0	-11.81	2596800	355820	6.0163	8.4154e-12	1	1.6831e-11	1.0997e-10	FALSE
Mm_Brie_Kinase_1592	Fn3k	2498.2/1886.5/2735.3	0/0/0	2498.2	0	-11.287	215180	228550	6.0159	8.9463e-10	1	1.7893e-09	3.6193e-09	FALSE
Mm_Brie_Kinase_697	Pfkfb2	2498.2/3032.9/1747.4	0/0/0	2498.2	0	-11.287	424800	228550	6.0159	8.9463e-10	1	1.7893e-09	3.6193e-09	FALSE
Mm_Brie_Kinase_2046	Magi3	3590.7/5285.2/3541.7	3.6271/0/1.05	3590.7	1.05	-10.775	1436900	356060	6.0158	9.672e-12	1	1.9344e-11	1.2126e-10	FALSE
Mm_Brie_Kinase_2516	Lmtk2	3689.5/2667/3587.6	5.4406/0/0	3587.6	0	-11.809	428970	355690	6.0156	8.4523e-12	1	1.6905e-11	1.1001e-10	FALSE
Mm_Brie_Kinase_2443	Stradb	3354.3/3587.3/3992.4	14.508/0/0	3587.3	0	-11.809	109210	355640	6.0153	8.4648e-12	1	1.693e-11	1.1001e-10	FALSE
Mm_Brie_Kinase_3	Aatk	3486.7/3587.3/3599.4	0/0/0	3587.3	0	-11.809	5130.5	355640	6.0153	8.4648e-12	1	1.693e-11	1.1001e-10	FALSE
Mm_Brie_Kinase_1940	Pank1	3178.9/1939/2496.1	8.1609/0/0	2496.1	0	-11.286	388270	228320	6.0143	9.0306e-10	1	1.8061e-09	3.6513e-09	FALSE
MGLibB_26634	Jag1	3585.5/3076/4225.3	10.881/0/0	3585.5	0	-11.808	334450	355420	6.0141	8.5282e-12	1	1.7056e-11	1.1043e-10	FALSE
Mm_Ctla4_33	Ctla4	3585.5/2838.7/4346	10.881/0/0	3585.5	0	-11.808	568030	355420	6.0141	8.5282e-12	1	1.7056e-11	1.1043e-10	FALSE
Mm_Brie_Kinase_1501	Nme4	3095.9/3560.1/3629.3	62.567/0/1083.6	3560.1	62.567	-5.8079	110120	352350	6.0141	9.0457e-10	1	1.8091e-09	3.6554e-09	FALSE
Mm_Brie_Kinase_2480	Itpka	2073.7/3333.1/2528.1	19.042/0/1.05	2528.1	1.05	-10.269	427190	231900	6.0138	9.0625e-10	1	1.8125e-09	3.6601e-09	FALSE
Mm_Brie_Kinase_1146	Map2k5	2526.5/3221.4/2291	2.7203/0/1.05	2526.5	1.05	-10.268	269180	231730	6.0126	9.1274e-10	1	1.8255e-09	3.6842e-09	FALSE
Mm_Brie_Kinase_2931	Non-Targeting Control	3582.3/2410.9/4211.4	0/0/0	3582.3	0	-11.807	883960	355040	6.0121	8.6389e-12	1	1.7278e-11	1.1166e-10	FALSE
Mm_Brie_Kinase_1850	Arsg	3119/3385.6/2708.6	5651/13.123/0	3119	13.123	-7.7874	119740	299760	6.0115	9.1905e-10	1	1.8381e-09	3.7075e-09	FALSE
MGLibA_48429	Shprh	2705.1/2491.6/1729.2	7.2541/0/0	2491.6	0	-11.283	313410	227820	6.0111	9.215e-10	1	1.843e-09	3.7132e-09	FALSE
Mm_Brie_Kinase_717	Pgk2	2488.7/2491.6/2552.7	0/0/0	2491.6	0	-11.283	1870.8	227820	6.0111	9.215e-10	1	1.843e-09	3.7132e-09	FALSE
Mm_Brie_Kinase_2846	Tnik	4164.3/3580.7/2952.1	0/0/1.05	3580.7	0	-11.806	367840	354850	6.011	8.6955e-12	1	1.7391e-11	1.1219e-10	FALSE
Mm_Brie_Kinase_269	Dyrk1a	2612.7/5742.1/3580.2	0/0/0	3580.2	0	-11.806	2805000	354780	6.0107	8.715e-12	1	1.743e-11	1.1224e-10	FALSE
Mm_Brie_Kinase_1759	Pak4	2644.2/2490.6/2099.8	20.856/0/0	2490.6	0	-11.283	88158	227710	6.0104	9.254e-10	1	1.8508e-09	3.7264e-09	FALSE
Mm_Brie_Kinase_1108	Ulk1	3431/2834/4263.7	3.6271/3814.8/41.999	3431	41.999	-6.3186	524920	336800	6.0103	9.2582e-10	1	1.8516e-09	3.7264e-09	FALSE
Mm_Brie_Kinase_2945	Non-Targeting Control	4919.6/2758.9/3142.3	14.508/14069/0	3142.3	14.508	-7.6631	1653000	302490	6.01	9.2744e-10	1	1.8549e-09	3.7308e-09	FALSE
Mm_Brie_Kinase_244	Dapk2	3579.2/2935.3/3908.1	0/0/0	3579.2	0	-11.806	261360	354660	6.01	8.7512e-12	1	1.7502e-11	1.125e-10	FALSE
Mm_Brie_Kinase_2595	Cdc42bpg	2565.4/2343.4/2489.7	0/0/0	2489.7	0	-11.282	13570	227600	6.0097	9.2948e-10	1	1.859e-09	3.7369e-09	FALSE
Mm_Brie_Kinase_1982	Scyl1	3409/4686.7/3578	0/0/0	3578	0	-11.805	628900	354520	6.0093	8.7916e-12	1	1.7583e-11	1.1267e-10	FALSE
Mm_Brie_Kinase_329	Ephb4	3265/3577.9/3736.1	0/0/0	3577.9	0	-11.805	61452	354510	6.0092	8.7964e-12	1	1.7593e-11	1.1267e-10	FALSE
Mm_Brie_Kinase_549	Ltk	2488.7/2446.6/4079	0/0/0	2488.7	0	-11.282	1265300	227490	6.009	9.3351e-10	1	1.867e-09	3.7488e-09	FALSE
Mm_Brie_Kinase_302	Epha3	2488.7/3039.4/2470.4	0/0/178.5	2488.7	0	-11.282	151820	227490	6.009	9.3351e-10	1	1.867e-09	3.7488e-09	FALSE
Mm_Brie_Kinase_2909	Non-Targeting Control	4879.7/4299.3/3688	302.86/0/25576	4299.3	302.86	-3.823	355260	443720	6.0087	9.351e-10	1	1.8702e-09	3.7531e-09	FALSE
Mm_Brie_Kinase_1906	Prps1l1	3945.8/2483.1/3574.8	0/0/0	3574.8	0	-11.804	664700	354130	6.0072	8.9078e-12	1	1.7816e-11	1.1389e-10	FALSE
Mm_Brie_Kinase_1891	Snx16	3577.1/3763.6/2456.6	8.1609/0/1.05	3577.1	1.05	-10.769	645160	354400	6.0069	1.0228e-11	1	2.0457e-11	1.2557e-10	FALSE
Mm_Cd40_10	Cd40	3751.4/3574.1/2777	4.5338/0/0	3574.1	0	-11.804	333460	354050	6.0067	8.9327e-12	1	1.7865e-11	1.14e-10	FALSE
Mm_Brie_Kinase_1446	Rfk	2621.1/2046/2485.4	0/0/0	2485.4	0	-11.28	105740	227120	6.0066	9.4753e-10	1	1.8951e-09	3.8008e-09	FALSE
Mm_Brie_Kinase_726	Phkg1	2484.5/2208.3/3206.3	6.3474/0/0	2484.5	0	-11.279	298680	227020	6.0059	9.5134e-10	1	1.9027e-09	3.814e-09	FALSE
Mm_Brie_Kinase_2144	Prkab2	3295.5/3574.1/4421.8	601.19/2.0189/0	3574.1	2.0189	-10.21	398080	354050	6.0034	2.0001e-11	1	4.0002e-11	1.9576e-10	FALSE
Mm_Brie_Kinase_1729	Wnk4	2849/1923.1/4297.9	4.5338/10.095/0	2849	4.5338	-9.0085	1478300	268370	6.0032	9.6752e-10	1	1.935e-09	3.8766e-09	FALSE
Mm_Brie_Kinase_1868	Lrguk	2479.3/2552.6/1848.8	0/0/2.1	2479.3	0	-11.276	201400	226440	6.0021	9.7413e-10	1	1.9483e-09	3.9009e-09	FALSE
Mm_Brie_Kinase_1585	Nek6	3499.3/3566.6/3956.1	0/0/0	3566.6	0	-11.801	78116	353140	6.0018	9.2117e-12	1	1.8423e-11	1.1714e-10	FALSE
Mm_Brie_Kinase_1527	Sphk2	3182.1/2478.4/2159.6	4.5338/0/0	2478.4	0	-11.276	298350	226350	6.0015	9.7765e-10	1	1.9553e-09	3.9128e-09	FALSE
Mm_Brie_Kinase_1967	Stk31	4072.9/2552.6/3565.2	0/13.123/0	3565.2	0	-11.8	641610	352970	6.0009	9.2658e-12	1	1.8532e-11	1.1741e-10	FALSE
Mm_Brie_Kinase_198	Ckb	4590.8/2622.9/3565.2	0/0/0	3565.2	0	-11.8	969890	352970	6.0009	9.2658e-12	1	1.8532e-11	1.1741e-10	FALSE
Mm_Brie_Kinase_2912	Non-Targeting Control	2170.4/2477.5/2919	9.0677/0/0	2477.5	0	-11.275	144630	226240	6.0008	9.8179e-10	1	1.9636e-09	3.9272e-09	FALSE
Mm_Brie_Kinase_1821	Lrpprc	2477.1/2629.5/1557.2	0/0/0	2477.1	0	-11.275	434720	226200	6.0005	9.8339e-10	1	1.9668e-09	3.9314e-09	FALSE
Mm_Brie_Kinase_2639	Dclk3	1973.9/2925/2879.5	11.788/0/5.2499	2879.5	5.2499	-8.8483	411060	271880	6.0002	9.8528e-10	1	1.9706e-09	3.9367e-09	FALSE
Mm_Brie_Kinase_771	Pip5k1a	3383.8/3563.8/3845	0/0/332.84	3563.8	0	-11.8	55755	352800	6	9.3186e-12	1	1.8637e-11	1.1787e-10	FALSE
Mm_Brie_Kinase_2898	Non-Targeting Control	2476.1/2076.9/3021.6	0/0/0	2476.1	0	-11.274	228430	226090	5.9998	9.8806e-10	1	1.9761e-09	3.9456e-09	FALSE
Mm_Brie_Kinase_2196	Adrbk1	2475/2955.9/2370	0/0/0	2475	0	-11.274	121140	225970	5.999	9.9275e-10	1	1.9855e-09	3.9621e-09	FALSE
Mm_Brie_Kinase_762	Pip5k1c	3611.7/3434.4/3562	0/0/0	3562	0	-11.799	9381.6	352580	5.9988	9.3884e-12	1	1.8777e-11	1.1854e-10	FALSE
Mm_Brie_Kinase_55	Akt2	1799.6/2473.8/3140.1	0/0/0	2473.8	0	-11.273	449290	225830	5.998	9.9854e-10	1	1.9971e-09	3.9807e-09	FALSE
Mm_Brie_Kinase_1431	Map3k14	2214.5/2473.8/2581.5	0/0/0	2473.8	0	-11.273	39410	225830	5.998	9.9854e-10	1	1.9971e-09	3.9807e-09	FALSE
Mm_Brie_Kinase_434	Gucy2c	2472.9/3605.1/2441.6	12.695/0/0	2472.9	0	-11.273	641380	225740	5.9974	1.0022e-09	1	2.0044e-09	3.9886e-09	FALSE
Mm_Brie_Kinase_154	Cdc7	2472.9/1879/3125.2	0/0/0	2472.9	0	-11.273	389080	225740	5.9974	1.0022e-09	1	2.0044e-09	3.9886e-09	FALSE
Mm_Brie_Kinase_2836	Kalrn	2251.3/2472.8/2818.6	0/0/0	2472.8	0	-11.273	84332	225720	5.9974	1.0028e-09	1	2.0056e-09	3.9886e-09	FALSE
Mm_Brie_Kinase_2522	Stk38l	2385.8/2472.8/3580.2	0/0/0	2472.8	0	-11.273	616900	225720	5.9974	1.0028e-09	1	2.0056e-09	3.9886e-09	FALSE
Mm_Brie_Kinase_426	Gsg2	2087.4/2596.6/2472.6	0/0/0	2472.6	0	-11.272	81877	225690	5.9972	1.0039e-09	1	2.0077e-09	3.9907e-09	FALSE
Mm_Brie_Kinase_2448	Mpp4	2390/3659.5/3041.9	0/15.142/10.5	3041.9	10.5	-8.0477	403240	290730	5.9966	1.0075e-09	1	2.015e-09	4.003e-09	FALSE
Mm_Brie_Kinase_1609	Ntpcr	3705.2/2503.8/2297.4	11.788/0/1.05	2503.8	1.05	-10.255	743020	229180	5.996	1.0109e-09	1	2.0218e-09	4.0141e-09	FALSE
MGLibA_30645	Mcl1	4586.6/3557.3/3366.6	0/299.81/0	3557.3	0	-11.797	547970	352010	5.9957	9.573e-12	1	1.9146e-11	1.2044e-10	FALSE
Mm_Brie_Kinase_1448	Rfk	2536/1925.9/2470.4	7.2541/0/0	2470.4	0	-11.271	150400	225460	5.9956	1.0136e-09	1	2.0272e-09	4.0226e-09	FALSE
Mm_Brie_Kinase_1745	Stk26	2469.8/1909/3049.3	0/0/0	2469.8	0	-11.271	325160	225380	5.9951	1.0166e-09	1	2.0331e-09	4.0321e-09	FALSE
Mm_Brie_Kinase_597	Mpp1	2003.4/2469.1/3521.4	0/0/1.05	2469.1	0	-11.27	662170	225300	5.9946	1.0199e-09	1	2.0398e-09	4.0431e-09	FALSE
Mm_Brie_Kinase_2570	Camkv	3586.5/3555.4/3415.7	0/0/0	3555.4	0	-11.796	10243	351780	5.9945	9.647e-12	1	1.9294e-11	1.2116e-10	FALSE
Mm_Tnfrsf9_74	Tnfrsf9	2503.4/1913.7/2466.2	0/0/0	2466.2	0	-11.269	153300	224980	5.9925	1.0333e-09	1	2.0666e-09	4.094e-09	FALSE
Mm_Brie_Kinase_2493	Npr2	3321.8/2721.4/3666.7	5747.1/14.132/31.499	3321.8	31.499	-6.6758	239690	323740	5.9922	1.0349e-09	1	2.0698e-09	4.098e-09	FALSE
Mm_Brie_Kinase_278	Eef2k	3205.2/3551.6/4216.7	0/0/0	3551.6	0	-11.795	281200	351330	5.992	9.7967e-12	1	1.9593e-11	1.2211e-10	FALSE
Mm_Brie_Kinase_2398	Map4k3	2445.6/2498.1/4113.1	17.229/0/1.05	2498.1	1.05	-10.252	1305500	228550	5.9919	1.0368e-09	1	2.0736e-09	4.1032e-09	FALSE
Mm_Brie_Kinase_2094	Csnk1d	4051.9/3319/3551.3	0/0/2.1	3551.3	0	-11.795	152280	351290	5.9918	9.8089e-12	1	1.9618e-11	1.2211e-10	FALSE
Mm_Brie_Kinase_1605	Tab1	1536.9/2987.8/2465.1	0/0/1.05	2465.1	0	-11.268	567380	224860	5.9917	1.0383e-09	1	2.0766e-09	4.106e-09	FALSE
Mm_Brie_Kinase_2415	Tkfc	2819.6/2747.7/2012.2	0/16.151/3.1499	2747.7	3.1499	-9.3714	273030	256750	5.9916	1.0387e-09	1	2.0773e-09	4.106e-09	FALSE
Mm_Brie_Kinase_744	Pik3cd	2463.5/2142.6/2718.2	26.296/0/0	2463.5	0	-11.267	83929	224680	5.9905	1.0459e-09	1	2.0918e-09	4.1323e-09	FALSE
Mm_Brie_Kinase_524	Khk	3548.7/3574.1/2427.7	9.0677/0/0	3548.7	0	-11.793	628610	350970	5.9901	9.9157e-12	1	1.9831e-11	1.2301e-10	FALSE
Mm_Brie_Kinase_573	Abcc1	2335.3/2462.5/3907	0/0/0	2462.5	0	-11.266	1051400	224570	5.9898	1.0506e-09	1	2.1011e-09	4.1485e-09	FALSE
Mm_Brie_Kinase_2056	Dyrk4	4109.7/3547.9/2198.1	0/3.0284/0	3547.9	0	-11.793	1068800	350870	5.9895	9.9488e-12	1	1.9898e-11	1.2321e-10	FALSE
Mm_Brie_Kinase_1975	Cdk19	2899.5/4897.8/3546	0/0/1.05	3546	0	-11.792	1122700	350650	5.9883	1.0026e-11	1	2.0053e-11	1.2395e-10	FALSE
Mm_Brie_Kinase_424	Grk5	3140/1843.4/3214.9	16.322/0/2241.7	3140	16.322	-7.5025	843490	302230	5.9878	1.0635e-09	1	2.1269e-09	4.197e-09	FALSE
Mm_Brie_Kinase_2919	Non-Targeting Control	2895.3/2643.6/5309.4	5489.6/6.0568/0	2895.3	6.0568	-8.681	2945600	273700	5.9874	1.0663e-09	1	2.1327e-09	4.2061e-09	FALSE
Mm_Brie_Kinase_2526	Mark4	3544.5/3612.6/3508.6	0/0/12.6	3544.5	0	-11.792	2963.9	350460	5.9873	1.0088e-11	1	2.0176e-11	1.245e-10	FALSE
Mm_Brie_Kinase_1206	Grk6	3186.3/2458.7/2331.6	16.322/0/0	2458.7	0	-11.264	272720	224150	5.987	1.0685e-09	1	2.137e-09	4.2124e-09	FALSE
Mm_Brie_Kinase_1213	Map2k2	2458.2/2235.5/3402.9	11.788/0/0	2458.2	0	-11.264	470970	224100	5.9867	1.071e-09	1	2.142e-09	4.2197e-09	FALSE
Mm_Map2k4_MA30230	MAP2K4	3543.4/2052.6/4042.6	0/4170.1/0	3543.4	0	-11.791	1236000	350340	5.9866	1.0132e-11	1	2.0264e-11	1.2482e-10	FALSE
Mm_Brie_Kinase_88	Bmpr1b	3542.4/2409/4054.4	0/0/0	3542.4	0	-11.791	773320	350210	5.9859	1.0176e-11	1	2.0351e-11	1.2514e-10	FALSE
Mm_Brie_Kinase_2397	Map4k3	2457.2/2705.5/1876.6	0/0/0	2457.2	0	-11.263	199370	223980	5.9859	1.0761e-09	1	2.1522e-09	4.2374e-09	FALSE
Mm_Brie_Kinase_1487	Aldh18a1	2290.2/3025.4/2456.6	0/0/0	2456.6	0	-11.263	175610	223910	5.9854	1.0792e-09	1	2.1583e-09	4.2472e-09	FALSE
Mm_Brie_Kinase_2232	Stk33	3985.7/3334.9/2686.2	15826/34.322/25.2	3334.9	34.322	-6.5614	422190	325310	5.9848	1.0836e-09	1	2.1671e-09	4.2622e-09	FALSE
Mm_Brie_Kinase_2111	Pkdcc	3065.4/3802.1/3547.1	2.7203/0/12.6	3547.1	2.7203	-9.8974	148500	350770	5.9844	3.0224e-11	1	6.0448e-11	2.6251e-10	FALSE
Mm_Brie_Kinase_1822	Lrpprc	2768.1/4781.5/3539.6	0/0/1.05	3539.6	0	-11.79	1068700	349870	5.9841	1.0294e-11	1	2.0587e-11	1.2572e-10	FALSE
MGLibA_03756	Aldh1a3	3247.2/3663.3/3539.6	9.9745/0/0	3539.6	0	-11.79	50395	349870	5.9841	1.0294e-11	1	2.0587e-11	1.2572e-10	FALSE
Mm_Brie_Kinase_1824	Lrpprc	2334.3/3100.4/2453.4	0/0/0	2453.4	0	-11.261	216430	223550	5.9831	1.0949e-09	1	2.1898e-09	4.3035e-09	FALSE
Mm_Brie_Kinase_2901	Non-Targeting Control	2312.2/2486/2548.4	12.695/0/1.05	2486	1.05	-10.245	17043	227190	5.983	1.0953e-09	1	2.1906e-09	4.3035e-09	FALSE
Mm_Brie_Kinase_2451	Dgkd	2453/1441.9/2828.2	0/0/0	2453	0	-11.261	581610	223510	5.9828	1.0967e-09	1	2.1934e-09	4.3043e-09	FALSE
Mm_Brie_Kinase_1094	Txk	2453/2279.6/2952.1	11.788/0/0	2453	0	-11.261	139610	223510	5.9828	1.0967e-09	1	2.1934e-09	4.3043e-09	FALSE
Mm_Brie_Kinase_53	Akt2	2011.8/2452.2/3030.1	9.9745/0/0	2452.2	0	-11.26	263980	223420	5.9822	1.1007e-09	1	2.2014e-09	4.3176e-09	FALSE
Mm_Brie_Kinase_40	Ak1	3474.1/4334/3538.5	146.9/0/1.05	3538.5	1.05	-10.754	318480	349740	5.9816	1.1981e-11	1	2.3961e-11	1.3869e-10	FALSE
Mm_Brie_Kinase_237	Dgka	3535/3755.2/2589	0/0/0	3535	0	-11.788	471730	349320	5.9811	1.0488e-11	1	2.0976e-11	1.2758e-10	FALSE
Mm_mRev1B45145	Rev1	2624.2/3534.7/4534	0/0/0	3534.7	0	-11.788	913730	349290	5.9809	1.05e-11	1	2.1e-11	1.2758e-10	FALSE
Mm_Brie_Kinase_2438	Mark1	3391.1/3534.7/4862.9	4.5338/0/0	3534.7	0	-11.788	892330	349290	5.9809	1.05e-11	1	2.1e-11	1.2758e-10	FALSE
Mm_Brie_Kinase_1258	Map3k5	2896.3/1827.4/2450.1	10.881/0/0	2450.1	0	-11.259	293430	223190	5.9807	1.1109e-09	1	2.2217e-09	4.3551e-09	FALSE
Mm_Brie_Kinase_1445	Rfk	3534/2848.1/4057.6	0/0/0	3534	0	-11.787	372330	349200	5.9804	1.0533e-11	1	2.1066e-11	1.2777e-10	FALSE
Mm_Brie_Kinase_2515	Lmtk2	2437.2/2449.4/2892.3	6.3474/0/0	2449.4	0	-11.259	98181	223110	5.9801	1.1148e-09	1	2.2296e-09	4.3681e-09	FALSE
Mm_Brie_Kinase_2675	Pask	2423.6/2830.2/2448	0/0/0	2448	0	-11.258	73346	222960	5.9791	1.1216e-09	1	2.2433e-09	4.3925e-09	FALSE
Mm_Brie_Kinase_2108	Prkaa1	3060.2/3761.8/3905.9	0/3422.1/124.95	3761.8	124.95	-4.9009	256490	376900	5.9786	1.1251e-09	1	2.2502e-09	4.4036e-09	FALSE
Mm_Brie_Kinase_463	Hipk2	4350.2/2959.7/3531	19.042/0/0	3531	0	-11.786	498770	348840	5.9785	1.0662e-11	1	2.1323e-11	1.2897e-10	FALSE
Mm_Brie_Kinase_2146	Prkag2	1826.9/2728.9/2446.9	16.322/0/0	2446.9	0	-11.257	232000	222840	5.9783	1.1271e-09	1	2.2542e-09	4.4089e-09	FALSE
Mm_Brie_Kinase_2499	Tesk2	3530.8/4345.3/3229.8	0/0/0	3530.8	0	-11.786	376950	348810	5.9783	1.067e-11	1	2.1341e-11	1.2897e-10	FALSE
Mm_Brie_Kinase_2134	Prkaa2	3527.7/2508.5/3775.6	5.4406/0/0	3527.7	0	-11.785	550130	348430	5.9762	1.081e-11	1	2.1619e-11	1.2979e-10	FALSE
MGLibA_12590	Cxcr4	2780.8/2369.6/2443.7	0/2429.8/0	2443.7	0	-11.255	59535	222480	5.976	1.1435e-09	1	2.2871e-09	4.4683e-09	FALSE
Mm_Brie_Kinase_802	Prkce	2633.7/1753.3/2443.7	0/21.199/0	2443.7	0	-11.255	256390	222480	5.976	1.1435e-09	1	2.2871e-09	4.4683e-09	FALSE
Mm_Brie_Kinase_1373	Pik3cg	3526.6/3189.5/3866.4	18.135/0/0	3526.6	0	-11.784	114540	348310	5.9756	1.0856e-11	1	2.1713e-11	1.3013e-10	FALSE
Mm_Brie_Kinase_1076	Tjp2	5094/3529.1/3017.3	0/28.265/1.05	3529.1	1.05	-10.75	1355400	348610	5.9754	1.2452e-11	1	2.4904e-11	1.4275e-10	FALSE
Mm_Brie_Kinase_824	Prkcz	1596.8/3661.4/3525.7	5.4406/0/0	3525.7	0	-11.784	1869500	348190	5.9749	1.0898e-11	1	2.1796e-11	1.3017e-10	FALSE
Mm_Brie_Kinase_917	Trim27	3525.6/3670.8/3493.7	0/0/0	3525.6	0	-11.784	11050	348180	5.9749	1.0903e-11	1	2.1807e-11	1.3017e-10	FALSE
Mm_Brie_Kinase_2525	Mark4	2044.3/2441.9/3030.1	0/0/1.05	2441.9	0	-11.254	252030	222270	5.9746	1.1533e-09	1	2.3066e-09	4.504e-09	FALSE
Mm_Brie_Kinase_678	Cdk18	3878.6/3254.3/3526.8	11.788/0/1.05	3526.8	1.05	-10.749	99010	348320	5.9739	1.2573e-11	1	2.5147e-11	1.4294e-10	FALSE
Mm_Brie_Kinase_2100	Dgkz	3156.8/4304.9/3523.6	5.4406/0/0	3523.6	0	-11.783	372510	347940	5.9735	1.0994e-11	1	2.1989e-11	1.309e-10	FALSE
Mm_Brie_Kinase_2886	Non-Targeting Control	3031.8/3619.2/2986.3	0/4059.1/11.55	3031.8	11.55	-7.9169	173520	289550	5.9732	1.1633e-09	1	2.3266e-09	4.5407e-09	FALSE
MGLibA_32360	Mst1r	2439.3/3388.4/2061.4	0/0/0	2439.3	0	-11.253	521800	221990	5.9727	1.1666e-09	1	2.3332e-09	4.5509e-09	FALSE
Mm_Tnfrsf14_61	Tnfrsf14	3410/2392.1/2438.4	0.90677/0/0	2438.4	0	-11.252	473090	221890	5.972	1.1715e-09	1	2.343e-09	4.5676e-09	FALSE
Mm_Brie_Kinase_2806	Sbk3	4062.4/3520.7/3092.1	0/0/0	3520.7	0	-11.782	238590	347590	5.9716	1.1126e-11	1	2.2251e-11	1.3202e-10	FALSE
Mm_Brie_Kinase_203	Ckm	3265/2190.5/2437.3	0/0/0	2437.3	0	-11.252	373030	221770	5.9713	1.1772e-09	1	2.3544e-09	4.5843e-09	FALSE
Mm_Brie_Kinase_2060	Prkd2	2437.2/2238.3/2816.5	0/0/0	2437.2	0	-11.252	91709	221760	5.9712	1.1777e-09	1	2.3555e-09	4.5843e-09	FALSE
Mm_Brie_Kinase_84	Bmpr1a	2437.2/2311.5/2988.5	0/0/0	2437.2	0	-11.252	159830	221760	5.9712	1.1777e-09	1	2.3555e-09	4.5843e-09	FALSE
Mm_Brie_Kinase_1899	Prkd3	3876.5/3324.6/3522.5	9.0677/1.0095/1.05	3522.5	1.05	-10.747	82224	347810	5.971	1.2796e-11	1	2.5592e-11	1.4436e-10	FALSE
Mm_Brie_Kinase_2453	Camk1d	3086.5/3519.7/3606.9	0/24.227/0	3519.7	0	-11.782	97661	347480	5.971	1.1169e-11	1	2.2337e-11	1.3231e-10	FALSE
Mm_Brie_Kinase_2454	Camk1d	3880.7/3622/1946	0/6684.7/90.298	3622	90.298	-5.3104	1437900	359850	5.9707	1.1813e-09	1	2.3627e-09	4.5958e-09	FALSE
Mm_Brie_Kinase_2547	Fuk	2968.8/2436.2/1392.8	0/0/0	2436.2	0	-11.251	686230	221650	5.9704	1.183e-09	1	2.3661e-09	4.5968e-09	FALSE
Mm_Brie_Kinase_2122	Pi4kb	2640/2436.2/1953.5	23.576/0/0	2436.2	0	-11.251	137270	221650	5.9704	1.183e-09	1	2.3661e-09	4.5968e-09	FALSE
Mm_Brie_Kinase_59	Alk	3656.9/3518.8/2652	0/224.1/0	3518.8	0	-11.781	385190	347360	5.9704	1.1212e-11	1	2.2424e-11	1.3238e-10	FALSE
Mm_Brie_Kinase_447	Magi1	3611.7/3088.2/1791.2	1063.6/1.0095/14.7	3088.2	14.7	-7.6204	978220	296150	5.9704	1.1835e-09	1	2.3671e-09	4.5968e-09	FALSE
Mm_Brie_Kinase_2948	Non-Targeting Control	2870/2435.3/2435.2	0/0/0	2435.3	0	-11.25	94504	221540	5.9698	1.1881e-09	1	2.3761e-09	4.6079e-09	FALSE
Mm_Brie_Kinase_108	Bub1b	2435.1/2945.6/2257.9	0/301.83/0	2435.1	0	-11.25	146010	221520	5.9696	1.189e-09	1	2.378e-09	4.6079e-09	FALSE
Mm_Brie_Kinase_553	Lyn	2435.1/2286.1/4406.9	18.135/0/0	2435.1	0	-11.25	1954900	221520	5.9696	1.189e-09	1	2.378e-09	4.6079e-09	FALSE
Mm_Brie_Kinase_403	Brd2	2435.1/1921.2/2804.7	17.229/0/0	2435.1	0	-11.25	200360	221520	5.9696	1.189e-09	1	2.378e-09	4.6079e-09	FALSE
Mm_Brie_Kinase_56	Akt2	3234.6/3297.4/3305.7	0/19889/32.549	3297.4	32.549	-6.6193	2007.7	320840	5.9693	1.1911e-09	1	2.3822e-09	4.612e-09	FALSE
Mm_Brie_Kinase_2332	Hkdc1	3215.7/4267.4/3052.5	4557.4/9.0852/24.15	3215.7	24.15	-6.9989	566370	311150	5.9693	1.1914e-09	1	2.3827e-09	4.612e-09	FALSE
Mm_Tnfsf18_81	Tnfsf18	5091.9/2434.4/2060.3	0/0/0	2434.4	0	-11.25	3601300	221440	5.9691	1.1931e-09	1	2.3863e-09	4.6164e-09	FALSE
Mm_Brie_Kinase_98	Btk	2434.1/2112.6/3905.9	0/0/0	2434.1	0	-11.25	1134800	221410	5.9689	1.1947e-09	1	2.3893e-09	4.6198e-09	FALSE
Mm_Brie_Kinase_1291	Mapk14	3749.3/3563.8/2428.8	11646/77.729/0	3563.8	77.729	-5.5008	661360	352800	5.9676	1.2038e-09	1	2.4076e-09	4.6526e-09	FALSE
MGLibB_32230	Ms4a1	2432/1985/2808	0/0/0	2432	0	-11.249	170570	221170	5.9673	1.2061e-09	1	2.4121e-09	4.6588e-09	FALSE
Mm_Brie_Kinase_2625	Ankk1	3514/2715.8/4262.7	0/0/0	3514	0	-11.779	598820	346790	5.9672	1.1434e-11	1	2.2869e-11	1.3411e-10	FALSE
Mm_Brie_Kinase_2490	Ak5	2811.2/2431.5/1642.7	3.6271/0/0	2431.5	0	-11.248	383220	221130	5.967	1.2084e-09	1	2.4169e-09	4.6643e-09	FALSE
Mm_Brie_Kinase_2359	Itpk1	4113.9/3772.1/2510	35887/59.558/133.35	3772.1	133.35	-4.8117	854890	378160	5.9669	1.2093e-09	1	2.4186e-09	4.6643e-09	FALSE
Mm_Brie_Kinase_1312	Hunk	2365.8/3611.7/3173.2	20.856/4084.3/13.65	3173.2	20.856	-7.1823	422090	306140	5.9668	1.2094e-09	1	2.4189e-09	4.6643e-09	FALSE
Mm_Brie_Kinase_1068	Trim24	4064.5/3512.2/3050.4	0/0/0	3512.2	0	-11.779	259140	346570	5.9661	1.1519e-11	1	2.3038e-11	1.3467e-10	FALSE
Mm_Brie_Kinase_48	Ak4	2766/3543.2/3511.8	0/12.114/0	3511.8	0	-11.778	278570	346520	5.9658	1.1539e-11	1	2.3078e-11	1.3467e-10	FALSE
Mm_Brie_Kinase_989	Srms	2332.2/4601.4/3511.8	0/22.208/0	3511.8	0	-11.778	1289300	346520	5.9658	1.1539e-11	1	2.3078e-11	1.3467e-10	FALSE
Mm_Brie_Kinase_508	Jak1	2429.9/1775.8/2715	0/11.104/0	2429.9	0	-11.247	254550	220940	5.9657	1.2176e-09	1	2.4352e-09	4.6932e-09	FALSE
Mm_Brie_Kinase_1524	Rps6ka4	3201/3552.6/3510.7	0/0/0	3510.7	0	-11.778	48855	346390	5.9651	1.159e-11	1	2.318e-11	1.3504e-10	FALSE
Mm_Brie_Kinase_2947	Non-Targeting Control	2428.8/3642.6/2414.9	0/19.18/0	2428.8	0	-11.247	736750	220820	5.965	1.2234e-09	1	2.4468e-09	4.7099e-09	FALSE
Mm_Brie_Kinase_8	Abl1	2428.8/2514.1/1659.8	0/0/0	2428.8	0	-11.247	299350	220820	5.965	1.2234e-09	1	2.4468e-09	4.7099e-09	FALSE
Mm_Brie_Kinase_2214	Brdt	2883.7/2428.7/2188.5	0/15.142/0	2428.7	0	-11.247	132360	220810	5.9649	1.2239e-09	1	2.4479e-09	4.7099e-09	FALSE
Mm_Brie_Kinase_1145	Map2k5	1897.3/2842.4/2427.7	11.788/0/0	2427.7	0	-11.246	226690	220700	5.9641	1.2296e-09	1	2.4591e-09	4.729e-09	FALSE
Mm_Brie_Kinase_1279	Mapk1	4681.2/4055.4/4333.2	21.762/18101/345.44	4333.2	345.44	-3.6451	99131	448000	5.964	1.2306e-09	1	2.4611e-09	4.7303e-09	FALSE
Mm_Brie_Kinase_2201	Amhr2	1628.3/2425.9/3101.7	0/0/0	2425.9	0	-11.245	546400	220500	5.9628	1.2397e-09	1	2.4793e-09	4.7626e-09	FALSE
Mm_Brie_Kinase_213	Plk3	3506.7/3968.1/2587.9	0/0/0	3506.7	0	-11.776	528520	345900	5.9624	1.1786e-11	1	2.3571e-11	1.371e-10	FALSE
Mm_Brie_Kinase_2247	Sgk3	2132.6/3159.5/2424.5	0/8.0757/0	2424.5	0	-11.244	312720	220350	5.9618	1.2476e-09	1	2.4951e-09	4.7904e-09	FALSE
Mm_Brie_Kinase_2657	Adck5	3887/3505.7/3131.6	20.856/0/0	3505.7	0	-11.776	142660	345780	5.9617	1.1835e-11	1	2.3669e-11	1.3744e-10	FALSE
MGLibB_17768	Fancm	3746.2/2772.1/3140.1	19.042/7794.1/0	3140.1	19.042	-7.2921	251390	302240	5.9604	1.2584e-09	1	2.5167e-09	4.8293e-09	FALSE
Mm_Brie_Kinase_955	Ccl2	3503.5/2657.6/4852.2	14.508/0/0	3503.5	0	-11.775	1267300	345520	5.9603	1.194e-11	1	2.3879e-11	1.3844e-10	FALSE
Mm_Brie_Kinase_2654	Irak4	3238.8/1778.6/2422.4	93.397/0/0	2422.4	0	-11.243	540460	220110	5.9602	1.2597e-09	1	2.5194e-09	4.8318e-09	FALSE
Mm_Brie_Kinase_2353	Nek9	3904.8/3252.4/3502.2	5.4406/0/0	3502.2	0	-11.774	112260	345360	5.9594	1.2005e-11	1	2.401e-11	1.3874e-10	FALSE
Mm_Brie_Kinase_1469	Mpp5	1744.9/3319/3023.7	9202.8/12.114/11.55	3023.7	12.114	-7.8496	861220	288610	5.9592	1.2671e-09	1	2.5342e-09	4.8576e-09	FALSE
Mm_Brie_Kinase_1336	Nrk	2659.9/3502.9/3501.1	0/0/0	3501.1	0	-11.774	353800	345230	5.9587	1.2058e-11	1	2.4115e-11	1.3912e-10	FALSE
Mm_Brie_Kinase_2264	Nrbp1	3647.4/2420.3/1862.7	0/0/0	2420.3	0	-11.242	908400	219880	5.9586	1.2717e-09	1	2.5434e-09	4.8726e-09	FALSE
Mm_Brie_Kinase_1525	Sphk2	2419.4/2463.4/1748.4	11.788/0/0	2419.4	0	-11.241	226050	219770	5.958	1.277e-09	1	2.554e-09	4.8902e-09	FALSE
Mm_Brie_Kinase_1131	Map3k19	1798.5/3369.6/2419.2	20.856/0/0	2419.2	0	-11.241	644310	219750	5.9578	1.2781e-09	1	2.5563e-09	4.8919e-09	FALSE
Mm_Brie_Kinase_2375	Trio	3238.8/3906.2/3499	0/0/0	3499	0	-11.773	116780	344970	5.9573	1.2164e-11	1	2.4329e-11	1.4013e-10	FALSE
Mm_Brie_Kinase_2824	Cdkl5	3132.7/1703.6/2417	0/0/0	2417	0	-11.24	510580	219520	5.9562	1.2906e-09	1	2.5812e-09	4.9369e-09	FALSE
Mm_Brie_Kinase_912	Twf1	3552.9/3675.5/5143.8	14045/110.03/32.549	3675.5	110.03	-5.0493	1085500	366350	5.9558	1.2937e-09	1	2.5875e-09	4.9463e-09	FALSE
Mm_Brie_Kinase_422	Grk5	3671.6/3517.9/3389	17619/71.672/47.249	3517.9	71.672	-5.5976	20123	347250	5.9554	1.2975e-09	1	2.595e-09	4.958e-09	FALSE
Mm_Tnfsf4_83	Tnfsf4	3145.3/2538.5/2696.9	2.7203/46012/3.1499	2696.9	3.1499	-9.3445	113080	250960	5.9552	1.2987e-09	1	2.5974e-09	4.9582e-09	FALSE
Mm_Brie_Kinase_1190	Rnasel	2457.2/3526.3/3132.6	19.042/3188.9/0	3132.6	19.042	-7.2887	305600	301360	5.9552	1.2989e-09	1	2.5979e-09	4.9582e-09	FALSE
Mm_Brie_Kinase_2309	Dstyk	3808.2/3495.3/3049.3	0/0/0	3495.3	0	-11.772	148390	344540	5.9549	1.2348e-11	1	2.4697e-11	1.4202e-10	FALSE
Mm_Brie_Kinase_2721	Dgki	2229.2/3438.1/2414.9	15.415/0/0	2414.9	0	-11.238	540730	219280	5.9546	1.3031e-09	1	2.6063e-09	4.9716e-09	FALSE
MGLibA_49935	Slx4	2414.1/1998.1/2461.9	0/0/24.15	2414.1	0	-11.238	87658	219190	5.9541	1.3078e-09	1	2.6156e-09	4.9866e-09	FALSE
Mm_Brie_Kinase_672	Pck1	3027.6/4401.5/2549.5	12.695/39.369/0	3027.6	12.695	-7.7889	1058100	289060	5.9538	1.3098e-09	1	2.6196e-09	4.9917e-09	FALSE
Mm_Brie_Kinase_2323	Csnk1g1	3057/3493.5/3752.1	0/0/1.05	3493.5	0	-11.771	128690	344310	5.9536	1.2444e-11	1	2.4889e-11	1.4275e-10	FALSE
Mm_Brie_Kinase_2911	Non-Targeting Control	2413.1/1450.3/2576.2	5.4406/0/0	2413.1	0	-11.237	476770	219070	5.9533	1.314e-09	1	2.6281e-09	5.0051e-09	FALSE
Mm_Brie_Kinase_49	Akt1	3291.3/1444.7/2412.8	0/0/0	2412.8	0	-11.237	854530	219040	5.9531	1.3158e-09	1	2.6317e-09	5.0066e-09	FALSE
Mm_Brie_Kinase_2652	Pkn3	1336.3/3775.8/2412.8	0/0/0	2412.8	0	-11.237	1508400	219040	5.9531	1.3158e-09	1	2.6317e-09	5.0066e-09	FALSE
Mm_Brie_Kinase_2572	Camkv	3492/2478.4/3668.8	0/0/1.05	3492	0	-11.77	529240	344130	5.9526	1.2522e-11	1	2.5044e-11	1.4289e-10	FALSE
Mm_Brie_Kinase_589	Mknk1	3545.5/2399.6/3491.5	0/0/0	3491.5	0	-11.77	597550	344070	5.9523	1.2545e-11	1	2.509e-11	1.4289e-10	FALSE
Mm_Brie_Kinase_2114	Ttbk1	3557.1/2611.7/3491.5	0.90677/0/0	3491.5	0	-11.77	389220	344070	5.9523	1.2545e-11	1	2.509e-11	1.4289e-10	FALSE
Mm_Brie_Kinase_741	Pik3cd	4640.2/2442.8/3491.5	0/0/0	3491.5	0	-11.77	1209600	344070	5.9523	1.2545e-11	1	2.509e-11	1.4289e-10	FALSE
Mm_Brie_Kinase_1957	Morn1	3358.5/3115.4/2767.4	18.135/8935.8/9.4498	3115.4	18.135	-7.3475	90125	299340	5.952	1.3246e-09	1	2.6492e-09	5.0371e-09	FALSE
Mm_Brie_Kinase_832	Pkd2	3374.3/3490.7/5285.9	0/0/0	3490.7	0	-11.77	1618200	343970	5.9518	1.259e-11	1	2.5179e-11	1.4294e-10	FALSE
Mm_Brie_Kinase_576	Abcc1	2411/2631.4/1500.6	0/0/0	2411	0	-11.236	438640	218840	5.9517	1.3266e-09	1	2.6533e-09	5.0407e-09	FALSE
Mm_Brie_Kinase_782	Prkacb	4940.6/3129.5/2810.1	2321.3/19.18/0	3129.5	19.18	-7.2773	1691100	300990	5.9517	1.327e-09	1	2.6539e-09	5.0407e-09	FALSE
Mm_Brie_Kinase_115	Calm1	2321.7/2668.9/2410.6	0/0/0	2410.6	0	-11.236	37304	218800	5.9515	1.3287e-09	1	2.6573e-09	5.0445e-09	FALSE
Mm_Brie_Kinase_2944	Non-Targeting Control	3810.3/3489.7/2559.1	0/0/0	3489.7	0	-11.769	484410	343860	5.9511	1.2638e-11	1	2.5277e-11	1.4326e-10	FALSE
Mm_Brie_Kinase_333	Ephb6	3488.8/2816.2/4058.7	132.39/0/0	3488.8	0	-11.769	388590	343750	5.9505	1.2686e-11	1	2.5371e-11	1.4357e-10	FALSE
Mm_Brie_Kinase_1416	Camk1	3718.9/2345.2/3487.2	0/11588/0	3487.2	0	-11.768	678910	343560	5.9495	1.2768e-11	1	2.5536e-11	1.4427e-10	FALSE
Mm_Brie_Kinase_2470	Pdk1	3738.8/4080.7/2846.4	0/8391.7/131.25	3738.8	131.25	-4.8217	456660	374090	5.9493	1.3469e-09	1	2.6937e-09	5.1109e-09	FALSE
Mm_Brie_Kinase_1147	Map2k5	2990.9/3620.1/4128.1	97.931/0/8425	3620.1	97.931	-5.1939	327000	359620	5.9491	1.3485e-09	1	2.697e-09	5.1137e-09	FALSE
Mm_Brie_Kinase_612	Myt1	3922.7/3380.9/3256.5	48.059/0/5743.4	3380.9	48.059	-6.1072	154500	330800	5.949	1.3491e-09	1	2.6981e-09	5.1137e-09	FALSE
Mm_Brie_Kinase_2860	Non-Targeting Control	2406.8/2705.5/1777.3	0/2492.4/0	2406.8	0	-11.233	242750	218380	5.9486	1.3522e-09	1	2.7044e-09	5.1229e-09	FALSE
Mm_Brie_Kinase_1185	Twf2	2168.3/3482.2/2406.4	23.576/0/0	2406.4	0	-11.233	607070	218330	5.9483	1.3547e-09	1	2.7094e-09	5.1296e-09	FALSE
Mm_Brie_Kinase_946	Rps6ka2	2563.3/4167/3485.1	0/0/0	3485.1	0	-11.767	657370	343300	5.9481	1.2881e-11	1	2.5762e-11	1.4485e-10	FALSE
Mm_Brie_Kinase_2603	Scyl3	2438.3/2252.4/2844.3	0/28604/1.05	2438.3	1.05	-10.217	99694	221870	5.9479	1.3583e-09	1	2.7167e-09	5.1407e-09	FALSE
Mm_Brie_Kinase_1746	Stk26	2646.3/1615.4/2405.3	0/0/1.05	2405.3	0	-11.233	341000	218210	5.9475	1.3613e-09	1	2.7226e-09	5.1459e-09	FALSE
Mm_Brie_Kinase_2164	Irak2	1967.6/2405.3/2621	0/0/0	2405.3	0	-11.233	119040	218210	5.9475	1.3614e-09	1	2.7227e-09	5.1459e-09	FALSE
Mm_Brie_Kinase_682	Pdgfra	6305.3/5005.7/4058.7	658.31/0/72859	5005.7	658.31	-2.9248	1292900	534390	5.9474	1.3619e-09	1	2.7238e-09	5.1459e-09	FALSE
Mm_Brie_Kinase_1764	Sik3	4677/3309.6/2981	38.084/15165/0	3309.6	38.084	-6.4044	988830	322300	5.9471	1.3643e-09	1	2.7287e-09	5.1524e-09	FALSE
Mm_Brie_Kinase_2283	Pank3	2404.7/2169.8/2644.5	0/0/0	2404.7	0	-11.232	56346	218140	5.947	1.3652e-09	1	2.7303e-09	5.1528e-09	FALSE
Mm_Brie_Kinase_9	Abl2	1997.1/2403.4/3078.2	0/0/0	2403.4	0	-11.231	310220	218000	5.9461	1.373e-09	1	2.746e-09	5.1796e-09	FALSE
Mm_Brie_Kinase_2241	Nek8	3147.4/4019.7/3481.9	13.602/0/0	3481.9	0	-11.766	200590	342920	5.946	1.3052e-11	1	2.6104e-11	1.4655e-10	FALSE
Mm_Brie_Kinase_2882	Non-Targeting Control	3130.6/2131.4/2403.2	16.322/0/0	2403.2	0	-11.231	301510	217980	5.9459	1.3746e-09	1	2.7491e-09	5.1827e-09	FALSE
Mm_Brie_Kinase_2578	Cdk17	3480.4/3536.6/3305.7	14.508/0/0	3480.4	0	-11.765	16846	342740	5.945	1.3133e-11	1	2.6266e-11	1.4703e-10	FALSE
Mm_Brie_Kinase_2096	Csnk1d	3797.7/3480.3/1935.3	0/12.114/0	3480.3	0	-11.765	1243900	342730	5.9449	1.3137e-11	1	2.6274e-11	1.4703e-10	FALSE
Mm_Brie_Kinase_1631	Riok3	2400.5/2175.4/2732.1	0/0/4.1999	2400.5	0	-11.23	80315	217680	5.9439	1.3915e-09	1	2.783e-09	5.2438e-09	FALSE
Mm_Brie_Kinase_1182	Prkra	3197.8/3642.6/3478.7	0/0/0	3478.7	0	-11.765	52885	342530	5.9438	1.3226e-11	1	2.6452e-11	1.478e-10	FALSE
Mm_Brie_Kinase_778	Prkaca	5343/3477.5/3627.2	15598/36.341/101.85	3627.2	101.85	-5.1407	1483200	360480	5.9437	1.3933e-09	1	2.7866e-09	5.2477e-09	FALSE
Mm_Brie_Kinase_2790	Obscn	3478.3/2742.1/4776.4	0/15.142/0	3478.3	0	-11.765	1113600	342480	5.9436	1.3247e-11	1	2.6495e-11	1.478e-10	FALSE
Mm_Brie_Kinase_2558	Sik2	3477.3/3453.1/4041.6	0/0/0	3477.3	0	-11.764	159520	342360	5.9429	1.3305e-11	1	2.661e-11	1.4821e-10	FALSE
MGLibB_41657	Pms2	1884.7/2397.8/3223.4	0/0/0	2397.8	0	-11.228	472500	217380	5.9419	1.4086e-09	1	2.8172e-09	5.3026e-09	FALSE
Mm_Brie_Kinase_2236	Bmp2k	3135.8/2396.8/2244	10.881/0/0	2396.8	0	-11.228	284740	217280	5.9412	1.4146e-09	1	2.8292e-09	5.3204e-09	FALSE
Mm_Brie_Kinase_2574	Pdk3	2830.1/2015/2832.5	8.1609/6.0568/1.05	2830.1	6.0568	-8.6482	332190	266190	5.9412	1.4148e-09	1	2.8296e-09	5.3204e-09	FALSE
MGLibB_30635	Mcl1	2396.3/3066.6/2175.7	0/0/0	2396.3	0	-11.227	249040	217210	5.9408	1.4183e-09	1	2.8367e-09	5.3307e-09	FALSE
Mm_Brie_Kinase_1069	Trim28	2873.2/1374.3/2395.7	0/0/0	2395.7	0	-11.227	635610	217150	5.9403	1.4221e-09	1	2.8442e-09	5.3392e-09	FALSE
Mm_Brie_Kinase_814	Prkd1	2381.6/2999.1/2395.7	0/0/0	2395.7	0	-11.227	182150	217150	5.9403	1.4221e-09	1	2.8442e-09	5.3392e-09	FALSE
Mm_Brie_Kinase_2923	Non-Targeting Control	3473.1/2431.5/3590.8	4.5338/0/0	3473.1	0	-11.762	549310	341850	5.9401	1.3538e-11	1	2.7076e-11	1.5033e-10	FALSE
Mm_Brie_Kinase_230	Csnk2a2	2395.2/2047.9/3039.7	0/0/0	2395.2	0	-11.227	268020	217090	5.94	1.4251e-09	1	2.8502e-09	5.3478e-09	FALSE
Mm_Brie_Kinase_2820	Lmtk3	2305.9/2395/2814.4	0/5.0473/0	2395	0	-11.226	91913	217070	5.9398	1.4267e-09	1	2.8535e-09	5.351e-09	FALSE
Mm_Brie_Kinase_2629	Peak1	3095.9/3394/3927.3	52.593/0/4918.1	3394	52.593	-5.9852	186620	332370	5.9391	1.4328e-09	1	2.8656e-09	5.3709e-09	FALSE
Mm_Brie_Kinase_2340	Plk5	5199.1/2653.9/3471.2	0/15298/0	3471.2	0	-11.762	1826800	341630	5.9389	1.364e-11	1	2.7281e-11	1.5117e-10	FALSE
Mm_Brie_Kinase_2494	Npr2	2981.4/2076.9/2393.5	0/0/2.1	2393.5	0	-11.226	222910	216910	5.9388	1.436e-09	1	2.8719e-09	5.3799e-09	FALSE
Mm_Brie_Kinase_2054	Dyrk4	2213.5/3471/3558.8	0/0/0	3471	0	-11.762	794500	341600	5.9387	1.3655e-11	1	2.7311e-11	1.5117e-10	FALSE
Mm_Brie_Kinase_2062	Vrk3	2393.1/2985/2358.3	0/0/0	2393.1	0	-11.225	175790	216860	5.9384	1.4388e-09	1	2.8776e-09	5.3877e-09	FALSE
Mm_Brie_Kinase_1176	Papss2	2441.4/2136/2391.4	0.90677/0/0	2391.4	0	-11.224	33856	216670	5.9372	1.45e-09	1	2.9e-09	5.4239e-09	FALSE
Mm_Brie_Kinase_1174	Papss2	2025.4/2627.6/2391.4	0/0/0	2391.4	0	-11.224	94868	216670	5.9372	1.45e-09	1	2.9e-09	5.4239e-09	FALSE
Mm_Brie_Kinase_2531	Itpkc	2221.9/2391.2/3641	0/30729/0	2391.2	0	-11.224	795390	216650	5.937	1.4513e-09	1	2.9026e-09	5.4259e-09	FALSE
Mm_Brie_Kinase_1070	Trim28	3581.3/2182/2423.4	8.1609/0/1.05	2423.4	1.05	-10.208	699410	220230	5.9369	1.4527e-09	1	2.9055e-09	5.4285e-09	FALSE
Mm_Brie_Kinase_1259	Map3k5	3364.8/3144.5/2499.3	312.84/0/22.05	3144.5	22.05	-7.0924	232430	302760	5.9368	1.4535e-09	1	2.907e-09	5.4285e-09	FALSE
Mm_Brie_Kinase_1367	Ulk2	3467.8/3207.3/3484	18.135/0/0	3467.8	0	-11.76	34049	341220	5.9366	1.3835e-11	1	2.7669e-11	1.5268e-10	FALSE
Mm_Brie_Kinase_1453	Tyk2	3467.8/3604.2/3420	0/0/0	3467.8	0	-11.76	10442	341220	5.9366	1.3835e-11	1	2.7669e-11	1.5268e-10	FALSE
Mm_Brie_Kinase_1778	Tssk4	2390/2774.9/1876.6	0/0/0	2390	0	-11.223	205860	216510	5.9361	1.4596e-09	1	2.9192e-09	5.4483e-09	FALSE
Mm_Brie_Kinase_1499	Srpk3	3428.9/4001.9/3467	0/0/0	3467	0	-11.76	143820	341120	5.936	1.3883e-11	1	2.7766e-11	1.5274e-10	FALSE
Mm_Brie_Kinase_2848	Tnik	1743.9/4369.7/2660.6	3287/3.0284/0	2660.6	3.0284	-9.3679	1880600	246830	5.9355	1.4648e-09	1	2.9297e-09	5.4651e-09	FALSE
Mm_Brie_Kinase_587	Met	3465.7/3689.5/2417	0/0/0	3465.7	0	-11.759	574890	340970	5.9352	1.3955e-11	1	2.791e-11	1.5329e-10	FALSE
Mm_Brie_Kinase_2074	Xylb	3166.3/1978.4/2388.2	4.5338/0/0	2388.2	0	-11.222	386670	216320	5.9348	1.4713e-09	1	2.9426e-09	5.4862e-09	FALSE
Mm_Brie_Kinase_282	Egfr	2164.1/4474.7/3464.8	0/19.18/0	3464.8	0	-11.759	1355900	340860	5.9346	1.4006e-11	1	2.8012e-11	1.5348e-10	FALSE
Mm_Brie_Kinase_1900	Prkd3	3464.6/3562.9/2289.9	0/0/0	3464.6	0	-11.759	694800	340840	5.9345	1.4016e-11	1	2.8032e-11	1.5348e-10	FALSE
Mm_Brie_Kinase_1333	Nrk	3466.7/4703.6/2471.5	9.9745/0/1.05	3466.7	1.05	-10.724	1260200	341090	5.9341	1.6101e-11	1	3.2202e-11	1.6753e-10	FALSE
Mm_Brie_Kinase_126	Camk2b	3254.5/3124.8/4417.5	2222.5/5.0473/33.599	3254.5	33.599	-6.556	684690	315750	5.9337	1.4805e-09	1	2.961e-09	5.5154e-09	FALSE
Mm_Brie_Kinase_173	Cdk6	2386.8/2423.1/1939.6	14.508/0/0	2386.8	0	-11.221	100650	216160	5.9337	1.4807e-09	1	2.9613e-09	5.5154e-09	FALSE
MGLibA_18648	Fn3krp	2089.5/2724.2/3831.2	16.322/4.0379/0	2724.2	4.0379	-9.0794	814090	254070	5.9335	1.483e-09	1	2.9659e-09	5.5211e-09	FALSE
Mm_Brie_Kinase_686	Pdgfrb	1986.6/2780.5/2386.1	0/0/0	2386.1	0	-11.221	157600	216080	5.9332	1.4857e-09	1	2.9713e-09	5.5282e-09	FALSE
Mm_Brie_Kinase_1886	Pomk	3462.5/3656.7/2856	5.4406/0/0	3462.5	0	-11.758	202790	340590	5.9331	1.4138e-11	1	2.8276e-11	1.5434e-10	FALSE
Mm_Brie_Kinase_425	Gsg2	3462.5/3698/3365.5	0/0/2.1	3462.5	0	-11.758	32424	340590	5.9331	1.4138e-11	1	2.8276e-11	1.5434e-10	FALSE
Mm_Brie_Kinase_2616	Styk1	3866/3010.3/3338.8	14346/27.256/45.149	3338.8	45.149	-6.1773	192890	325770	5.933	1.4875e-09	1	2.9749e-09	5.532e-09	FALSE
Mm_Brie_Kinase_1665	Uckl1	3338.6/2384.6/2277.1	9.0677/0/0	2384.6	0	-11.22	460790	215930	5.9321	1.4953e-09	1	2.9907e-09	5.5584e-09	FALSE
Mm_Brie_Kinase_1588	Nek6	3980.5/2953.1/3460.5	0/8.0757/0	3460.5	0	-11.757	263890	340350	5.9317	1.4256e-11	1	2.8511e-11	1.5521e-10	FALSE
Mm_Brie_Kinase_254	Dck	3460.4/3466.3/2966	0/0/0	3460.4	0	-11.757	122240	340340	5.9317	1.4261e-11	1	2.8522e-11	1.5521e-10	FALSE
Mm_Brie_Kinase_1960	Morn1	2323.8/3653.9/2382.9	7.2541/0/0	2382.9	0	-11.219	809500	215730	5.9308	1.5075e-09	1	3.015e-09	5.6002e-09	FALSE
MGLibA_55144	Tnfrsf9	2456.1/2382.8/2009	18.135/0/0	2382.8	0	-11.219	72528	215720	5.9307	1.5082e-09	1	3.0163e-09	5.6002e-09	FALSE
MGLibB_34698	Nr5a2	3091.7/3458.8/3552.4	0/0/0	3458.8	0	-11.756	71747	340130	5.9306	1.4361e-11	1	2.8722e-11	1.5581e-10	FALSE
Mm_Brie_Kinase_359	Fes	4055/3011.3/3458.4	0/0/6.2999	3458.4	0	-11.756	277950	340090	5.9303	1.4382e-11	1	2.8764e-11	1.5581e-10	FALSE
MGLibB_16102	Eml6	2959.3/2269.3/2381.8	0/0/0	2381.8	0	-11.218	173110	215610	5.93	1.5148e-09	1	3.0297e-09	5.6221e-09	FALSE
Mm_Brie_Kinase_2253	Nme7	3457.3/2700.8/3659.2	29.923/0/0	3457.3	0	-11.756	306540	339960	5.9296	1.4448e-11	1	2.8896e-11	1.5629e-10	FALSE
Mm_Brie_Kinase_2089	Sbk1	3618/3406.2/3558.8	89.77/0/16004	3558.8	89.77	-5.2934	13394	352200	5.9295	1.5194e-09	1	3.0388e-09	5.6359e-09	FALSE
Mm_Brie_Kinase_974	Sphk1	2703/3462.5/3633.6	0/7791/68.249	3462.5	68.249	-5.6443	303050	340580	5.9289	1.5248e-09	1	3.0497e-09	5.6532e-09	FALSE
Mm_Brie_Kinase_2363	Cdc42bpb	3017.1/5294.6/3456.3	0/0/0	3456.3	0	-11.755	1786200	339830	5.9289	1.4509e-11	1	2.9019e-11	1.5671e-10	FALSE
Mm_Brie_Kinase_2218	Fgfrl1	4027.7/4251.5/4574.5	0/8617.8/333.89	4251.5	333.89	-3.6665	77218	437700	5.9283	1.53e-09	1	3.06e-09	5.6694e-09	FALSE
Mm_Brie_Kinase_567	Mark3	3516.1/2437.2/3455.2	0/0/0	3455.2	0	-11.755	520050	339710	5.9282	1.4574e-11	1	2.9147e-11	1.5681e-10	FALSE
Mm_Brie_Kinase_1989	Nme3	3455.2/3688.6/2298.5	0/0/0	3455.2	0	-11.755	696230	339700	5.9282	1.4574e-11	1	2.9148e-11	1.5681e-10	FALSE
Mm_Brie_Kinase_2683	Aak1	3484.6/3455/2795.1	0/3.0284/0	3455	0	-11.755	218150	339680	5.9281	1.4585e-11	1	2.9171e-11	1.5681e-10	FALSE
Mm_Brie_Kinase_777	Prkaca	3357.5/3303/4341.7	10430/14.132/49.349	3357.5	49.349	-6.0597	485810	328000	5.9274	1.5384e-09	1	3.0768e-09	5.6947e-09	FALSE
Mm_Brie_Kinase_2950	Non-Targeting Control	2378.4/3591/2330.5	0/0/0	2378.4	0	-11.216	736380	215230	5.9274	1.5384e-09	1	3.0769e-09	5.6947e-09	FALSE
Mm_Brie_Kinase_976	Sphk1	2690.4/1640.7/2377.5	0/0/0	2377.5	0	-11.216	320380	215140	5.9268	1.5446e-09	1	3.0892e-09	5.7146e-09	FALSE
Mm_Brie_Kinase_10	Abl2	2377.3/2676.4/2322	0/0/0	2377.3	0	-11.216	46245	215120	5.9267	1.5458e-09	1	3.0917e-09	5.7161e-09	FALSE
Mm_Brie_Kinase_2933	Non-Targeting Control	3050.7/3537.6/3452	0/0/0	3452	0	-11.754	84165	339320	5.926	1.4768e-11	1	2.9536e-11	1.583e-10	FALSE
Mm_Brie_Kinase_1184	Prkra	1229.1/3290.8/2375.4	0/0/0	2375.4	0	-11.215	1076000	214900	5.9252	1.5597e-09	1	3.1195e-09	5.7645e-09	FALSE
Mm_Brie_Kinase_2298	Cdkl3	2375.2/2688.6/2114.8	19.042/0/0	2375.2	0	-11.214	83012	214890	5.9251	1.5607e-09	1	3.1214e-09	5.7651e-09	FALSE
Mm_Brie_Kinase_2315	Pak6	2454/2374.3/1625.6	0/0/0	2374.3	0	-11.214	283470	214780	5.9244	1.5673e-09	1	3.1346e-09	5.7865e-09	FALSE
Mm_Brie_Kinase_462	Hipk2	2707.2/3448.4/3897.4	0/0/0	3448.4	0	-11.752	375480	338890	5.9237	1.4987e-11	1	2.9974e-11	1.6016e-10	FALSE
Mm_Brie_Kinase_1149	Mapk7	3672.7/5771.2/3418.9	33309/62.587/122.85	3672.7	122.85	-4.8906	2234100	366010	5.9237	1.5743e-09	1	3.1487e-09	5.8094e-09	FALSE
Mm_Brie_Kinase_2269	Camkk2	4556.1/2682/3447.7	0/0/0	3447.7	0	-11.752	907460	338810	5.9232	1.5031e-11	1	3.0062e-11	1.6039e-10	FALSE
Mm_Brie_Kinase_2746	Ppip5k1	2328/3637.9/2372.2	0/0/0	2372.2	0	-11.213	802050	214550	5.9228	1.5827e-09	1	3.1654e-09	5.8333e-09	FALSE
Mm_Brie_Kinase_1560	Stk4	1806.9/2818/2372.2	0/8.0757/0	2372.2	0	-11.213	259160	214550	5.9228	1.5827e-09	1	3.1654e-09	5.8333e-09	FALSE
Mm_Brie_Kinase_263	Mpp3	2372.1/3156.7/1887.3	5.4406/0/0	2372.1	0	-11.213	425320	214540	5.9227	1.5833e-09	1	3.1666e-09	5.8333e-09	FALSE
Mm_Brie_Kinase_869	Prkar2b	3446.8/3374.3/3523.6	0/0/10.5	3446.8	0	-11.751	5571.8	338700	5.9226	1.509e-11	1	3.0179e-11	1.6077e-10	FALSE
Mm_Brie_Kinase_1998	Hspb8	2559.1/2395/3618.6	9.9745/2.0189/2.1	2559.1	2.1	-9.6897	574770	235380	5.9223	1.5869e-09	1	3.1738e-09	5.843e-09	FALSE
Mm_Brie_Kinase_385	Flt3	2547.5/2371.5/1885.1	0/0/0	2371.5	0	-11.212	133770	214470	5.9223	1.5876e-09	1	3.1751e-09	5.843e-09	FALSE
Mm_Brie_Kinase_221	Csf1r	4414.3/3889.3/3374	40323/91.861/195.3	3889.3	195.3	-4.3088	270580	392580	5.9215	1.5954e-09	1	3.1908e-09	5.8688e-09	FALSE
Mm_Brie_Kinase_140	Cask	4205.3/1935.3/2370	0/0/0	2370	0	-11.211	1778500	214310	5.9212	1.5982e-09	1	3.1964e-09	5.8743e-09	FALSE
Mm_Brie_Kinase_2143	Prkab2	5013.1/3444.7/3410.3	0/0/0	3444.7	0	-11.751	1230600	338440	5.9212	1.5221e-11	1	3.0442e-11	1.6145e-10	FALSE
Mm_Brie_Kinase_2017	Pi4k2a	2370/2124.8/3109.1	0/0/0	2370	0	-11.211	303240	214310	5.9211	1.5985e-09	1	3.1971e-09	5.8743e-09	FALSE
Mm_Brie_Kinase_2273	Nek11	3457.3/2824.6/3442.4	0/0/12.6	3442.4	0	-11.75	190940	338170	5.9196	1.5367e-11	1	3.0734e-11	1.6275e-10	FALSE
Mm_Brie_Kinase_501	Itk	3440.5/3487.8/3439.2	16.322/0/0	3440.5	0	-11.749	1122.1	337940	5.9184	1.5488e-11	1	3.0976e-11	1.6379e-10	FALSE
Mm_Brie_Kinase_871	Prkar2b	2648.4/2389.3/2088.1	0/1.0095/1.05	2389.3	1.0095	-10.216	78933	216440	5.9179	1.6304e-09	1	3.2609e-09	5.986e-09	FALSE
Mm_Brie_Kinase_1676	Nadk2	3122.2/2974.7/2631.7	12.695/0/12.6	2974.7	12.6	-7.7735	69692	282900	5.9179	1.6306e-09	1	3.2613e-09	5.986e-09	FALSE
Mm_Brie_Kinase_1914	Fggy	3212.5/3238.3/3436	34.457/31570/2.1	3238.3	34.457	-6.5135	19869	313830	5.9176	1.6334e-09	1	3.2667e-09	5.9929e-09	FALSE
Mm_Brie_Kinase_273	Dyrk1b	1764.9/3439.1/3577	0/0/0	3439.1	0	-11.748	1410900	337770	5.9174	1.558e-11	1	3.116e-11	1.6452e-10	FALSE
Mm_Brie_Kinase_2743	Pkn1	1270.1/2758/2363.6	0/0/0	2363.6	0	-11.207	675680	213600	5.9164	1.6456e-09	1	3.2912e-09	6.0316e-09	FALSE
Mm_Brie_Kinase_1779	Tssk4	2175.6/2771.1/2363.6	9.0677/0/0	2363.6	0	-11.207	100700	213600	5.9164	1.6456e-09	1	3.2912e-09	6.0316e-09	FALSE
Mm_Brie_Kinase_1602	Cks2	2362.6/2477.5/2121.2	0/5.0473/0	2362.6	0	-11.207	35748	213490	5.9156	1.6531e-09	1	3.3062e-09	6.0517e-09	FALSE
Mm_Brie_Kinase_877	Prkg1	2713.5/3101.3/3461.6	1477.1/3.0284/21	3101.3	21	-7.1397	140100	297690	5.9156	1.6536e-09	1	3.3072e-09	6.0517e-09	FALSE
Mm_Brie_Kinase_711	Cdk14	2293.3/4873.4/3139.1	15806/24.227/6.2999	3139.1	24.227	-6.9597	1861600	302120	5.9156	1.6536e-09	1	3.3073e-09	6.0517e-09	FALSE
Mm_Brie_Kinase_2644	Nim1k	3436.3/2849.9/3989.2	807.93/0/0	3436.3	0	-11.747	324780	337430	5.9155	1.576e-11	1	3.152e-11	1.6595e-10	FALSE
Mm_Brie_Kinase_1400	Mink1	3954.2/3436.2/2677.6	0/0/0	3436.2	0	-11.747	421870	337430	5.9155	1.5762e-11	1	3.1525e-11	1.6595e-10	FALSE
MGLibB_42684	Prkaa2	3434.2/3792.7/1915	12.695/0/0	3434.2	0	-11.746	1218200	337180	5.9141	1.5898e-11	1	3.1795e-11	1.6663e-10	FALSE
Mm_Brie_Kinase_1948	Brsk2	3433.1/3954.1/3254.4	0/20.189/0	3433.1	0	-11.746	151660	337060	5.9134	1.5967e-11	1	3.1934e-11	1.6686e-10	FALSE
Mm_Brie_Kinase_2286	Trib1	3433.1/2837.7/3604.7	0/0/0	3433.1	0	-11.746	191970	337060	5.9134	1.5967e-11	1	3.1934e-11	1.6686e-10	FALSE
Mm_Brie_Kinase_2724	Dgki	2667.3/3657.6/3432.8	5.4406/0/0	3432.8	0	-11.746	318260	337010	5.9132	1.5991e-11	1	3.1981e-11	1.6687e-10	FALSE
Mm_Brie_Kinase_97	Btk	2967.7/3393.1/2660.6	19.949/0/12.6	2967.7	12.6	-7.7701	137640	282090	5.913	1.6802e-09	1	3.3603e-09	6.1456e-09	FALSE
Mm_Brie_Kinase_1463	Dgke	3295.5/3562/3527.8	35655/61.577/88.198	3527.8	88.198	-5.306	27568	348450	5.9128	1.6818e-09	1	3.3635e-09	6.1483e-09	FALSE
Mm_Brie_Kinase_1306	Mok	2945.7/3290.8/2527.1	0/12.114/11.55	2945.7	11.55	-7.8753	147190	279530	5.9126	1.6842e-09	1	3.3683e-09	6.1539e-09	FALSE
Mm_Tnfrsf18_66	Tnfrsf18	5474.3/3431.6/3240.5	0/0/0	3431.6	0	-11.745	2104700	336870	5.9124	1.6071e-11	1	3.2143e-11	1.6746e-10	FALSE
Mm_Brie_Kinase_2009	Tnk1	3340.7/3430.6/3507.5	0/0/0	3430.6	0	-11.745	7002.2	336750	5.9117	1.6134e-11	1	3.2268e-11	1.6762e-10	FALSE
MGLibB_53305	Tecpr1	2029.6/2357.4/2793	0/0/1.05	2357.4	0	-11.204	148590	212920	5.9117	1.6928e-09	1	3.3857e-09	6.1824e-09	FALSE
Mm_Brie_Kinase_2037	Sh3bp4	3430/2767.4/4224.2	0/0/1.05	3430	0	-11.744	534920	336680	5.9113	1.6177e-11	1	3.2353e-11	1.6782e-10	FALSE
Mm_Brie_Kinase_552	Ltk	2272.3/2956.9/2356.2	0/0/1.05	2356.2	0	-11.203	183950	212780	5.9108	1.7027e-09	1	3.4055e-09	6.2154e-09	FALSE
Mm_Brie_Kinase_2666	Stk32a	2464.5/2543.2/4148.4	21.762/0/2.1	2543.2	2.1	-9.6807	1291400	233590	5.9106	1.704e-09	1	3.408e-09	6.2167e-09	FALSE
Mm_Brie_Kinase_2528	Mark4	3440.5/4074.2/3022.6	16.322/39027/69.299	3440.5	69.299	-5.6134	288070	337940	5.9104	1.7068e-09	1	3.4136e-09	6.2228e-09	FALSE
Mm_Brie_Kinase_2729	Pik3r5	1434/2355.6/2970.3	14.508/0/0	2355.6	0	-11.202	613610	212710	5.9103	1.7074e-09	1	3.4148e-09	6.2228e-09	FALSE
Mm_Brie_Kinase_2952	Non-Targeting Control	2641/4289.9/3430.6	20.856/0/1.05	3430.6	1.05	-10.709	680920	336760	5.9099	1.8694e-11	1	3.7389e-11	1.871e-10	FALSE
Mm_Brie_Kinase_543	Lck	2934.1/1700.8/2354	0/0/0	2354	0	-11.202	381630	212540	5.9091	1.7194e-09	1	3.4389e-09	6.2634e-09	FALSE
Mm_Brie_Kinase_2445	Mpp4	1775.4/2872.4/2351.9	0/0/0	2351.9	0	-11.2	301660	212310	5.9075	1.7363e-09	1	3.4726e-09	6.3216e-09	FALSE
Mm_Brie_Kinase_2801	Wee2	3929/3424.1/3392.2	10.881/0/0	3424.1	0	-11.742	127990	335970	5.9073	1.6579e-11	1	3.3158e-11	1.7174e-10	FALSE
Mm_Brie_Kinase_112	Ddr1	1983.4/2596.6/2694.7	2.7203/11.104/0	2596.6	2.7203	-9.4476	192850	239610	5.9068	1.7445e-09	1	3.4889e-09	6.348e-09	FALSE
Mm_Brie_Kinase_724	Phka1	3632.7/3430.6/3704.1	29436/59.558/118.65	3632.7	118.65	-4.9246	22969	361160	5.9064	1.7485e-09	1	3.497e-09	6.3596e-09	FALSE
Mm_Brie_Kinase_374	Fgfr4	2350/3526.3/2130.8	1.8135/0/0	2350	0	-11.199	715830	212100	5.9061	1.7511e-09	1	3.5021e-09	6.3655e-09	FALSE
Mm_Brie_Kinase_2282	Pank3	3421.6/2190.5/3823.7	17.229/0/0	3421.6	0	-11.741	838680	335670	5.9057	1.675e-11	1	3.3499e-11	1.7275e-10	FALSE
Mm_Brie_Kinase_1378	Lats2	3421.6/3819/3348.4	9.9745/0/0	3421.6	0	-11.741	81646	335670	5.9057	1.675e-11	1	3.3499e-11	1.7275e-10	FALSE
Mm_Brie_Kinase_1677	Pdgfrl	2371/3421.2/4227.4	0/0/0	3421.2	0	-11.741	876410	335630	5.9055	1.6773e-11	1	3.3547e-11	1.7275e-10	FALSE
Mm_Brie_Kinase_2360	Itpk1	2349/2415.6/1806.1	0/0/0	2349	0	-11.198	149580	211990	5.9054	1.7595e-09	1	3.519e-09	6.3864e-09	FALSE
MGLibB_61172	Zfp775	2349/1720.5/2428.8	0/0/0	2349	0	-11.198	200700	211990	5.9054	1.7595e-09	1	3.519e-09	6.3864e-09	FALSE
Mm_Brie_Kinase_118	Calm3	2349/3777.7/1828.5	13.602/0/0	2349	0	-11.198	1156100	211990	5.9054	1.7595e-09	1	3.519e-09	6.3864e-09	FALSE
Mm_Brie_Kinase_1033	Tbrg4	5430.2/3823.7/3176.4	44804/94.89/180.6	3823.7	180.6	-4.3965	1499900	384490	5.9051	1.7619e-09	1	3.5239e-09	6.392e-09	FALSE
Mm_Brie_Kinase_446	Magi1	3430/3420.3/2661.6	19.042/0/0	3420.3	0	-11.74	287840	335520	5.9048	1.6839e-11	1	3.3677e-11	1.7317e-10	FALSE
Mm_Brie_Kinase_47	Ak4	2380.5/1821.8/2614.6	0/22.208/1.05	2380.5	1.05	-10.182	183490	215470	5.9048	1.7659e-09	1	3.5317e-09	6.4029e-09	FALSE
Mm_Brie_Kinase_2387	Pim3	2347.9/1328.3/2688.3	0/0/24.15	2347.9	0	-11.198	577720	211870	5.9046	1.768e-09	1	3.5359e-09	6.404e-09	FALSE
Mm_Brie_Kinase_1330	Eif2ak4	2347.9/2463.4/2145.7	6.3474/0/0	2347.9	0	-11.198	27110	211870	5.9046	1.768e-09	1	3.5359e-09	6.404e-09	FALSE
Mm_Brie_Kinase_2834	Kalrn	3419.5/3068.5/3429.6	2.7203/0/0	3419.5	0	-11.74	61639	335420	5.9043	1.6896e-11	1	3.3792e-11	1.7334e-10	FALSE
Mm_Brie_Kinase_823	Prkcz	3555/3419.4/3289.7	4.5338/0/0	3419.4	0	-11.74	17610	335400	5.9042	1.6904e-11	1	3.3808e-11	1.7334e-10	FALSE
Mm_Brie_Kinase_2465	Tlk1	3669.5/3418.4/1864.8	0/0/0	3418.4	0	-11.74	1238300	335290	5.9036	1.697e-11	1	3.394e-11	1.7352e-10	FALSE
Mm_Brie_Kinase_1053	Tgfbr2	2754.5/2848.1/3898.4	8.1609/14.132/0	2848.1	8.1609	-8.2808	556040	268250	5.9031	1.7833e-09	1	3.5666e-09	6.456e-09	FALSE
Mm_Brie_Kinase_1736	Vrk2	2345.8/2372.4/2334.8	14.508/0/0	2345.8	0	-11.196	414.97	211640	5.903	1.785e-09	1	3.5701e-09	6.456e-09	FALSE
Mm_Cd160_4	Cd160	2345.8/2214.8/2594.3	19.949/0/0	2345.8	0	-11.196	39456	211640	5.903	1.785e-09	1	3.5701e-09	6.456e-09	FALSE
Mm_Brie_Kinase_769	Pip5k1a	3050.7/2186.7/2843.2	6011.9/8.0757/0	2843.2	8.0757	-8.2918	237030	267690	5.9015	1.8015e-09	1	3.6031e-09	6.5123e-09	FALSE
Mm_Brie_Kinase_2093	Csnk1d	3417.4/3787.1/3057.9	0.90677/2755.8/0	3417.4	0.90677	-10.808	132960	335170	5.9013	1.7044e-11	1	3.4088e-11	1.7377e-10	FALSE
Mm_Brie_Kinase_2293	Gsap	3413.2/3237.4/4708	5.4406/0/0	3413.2	0	-11.737	853800	334660	5.9	1.7343e-11	1	3.4687e-11	1.7657e-10	FALSE
Mm_Brie_Kinase_2430	Igfn1	3486.7/4274.9/3862.1	197.68/14.132/7828.7	3862.1	197.68	-4.2813	155660	389220	5.8988	1.8311e-09	1	3.6622e-09	6.6159e-09	FALSE
Mm_Brie_Kinase_1583	Nek7	2099/3599.5/2340.1	0.90677/0/0	2340.1	0	-11.193	822050	211010	5.8987	1.8322e-09	1	3.6643e-09	6.6163e-09	FALSE
Mm_Brie_Kinase_1938	Pank1	3410/2592.9/3588.7	0/0/0	3410	0	-11.736	349810	334290	5.8979	1.7572e-11	1	3.5143e-11	1.7813e-10	FALSE
MGLibB_11730	Cpne9	689.15/2478.4/2339.1	0/0/1.05	2339.1	0	-11.192	1370800	210890	5.8979	1.8411e-09	1	3.6823e-09	6.6453e-09	FALSE
Mm_Brie_Kinase_1455	Tyk2	2887.9/2981.3/3694.4	14.508/20.189/0	2981.3	14.508	-7.5872	258670	283660	5.8976	1.8441e-09	1	3.6883e-09	6.6528e-09	FALSE
Mm_Brie_Kinase_555	Lyn	2338.5/3021.6/2116.9	0/0/1.05	2338.5	0	-11.192	257880	210830	5.8974	1.8461e-09	1	3.6922e-09	6.6565e-09	FALSE
Mm_Tnfrsf9_73	Tnfrsf9	2357.4/1669.8/2338	0/0/2.1	2338	0	-11.192	223430	210780	5.8971	1.8502e-09	1	3.7003e-09	6.6657e-09	FALSE
Mm_Brie_Kinase_2604	Scyl3	2616.9/3962.5/2408.5	26.296/0/3.1499	2616.9	3.1499	-9.3011	927090	241890	5.897	1.8505e-09	1	3.7011e-09	6.6657e-09	FALSE
Mm_Brie_Kinase_1570	Rps6kb2	2884.8/4240.2/3525.7	0/61038/93.448	3525.7	93.448	-5.2226	460660	348190	5.8969	1.8524e-09	1	3.7048e-09	6.6675e-09	FALSE
Mm_Brie_Kinase_1842	Nme8	2528.6/2846.2/3933.7	8.1609/12.114/8.3998	2846.2	8.3998	-8.2427	641760	268040	5.8968	1.8529e-09	1	3.7058e-09	6.6675e-09	FALSE
Mm_Brie_Kinase_1293	Mapk3	3540.3/3209.2/2351.9	0/6837.1/34.649	3209.2	34.649	-6.4927	422320	310390	5.8963	1.8589e-09	1	3.7177e-09	6.6834e-09	FALSE
Mm_Brie_Kinase_2308	Mylk3	4279.9/2297.4/2336.9	9.0677/0/0	2336.9	0	-11.191	1888300	210660	5.8963	1.8592e-09	1	3.7184e-09	6.6834e-09	FALSE
Mm_Brie_Kinase_707	Pfkm	2838.5/2336.8/2077.4	0/0/5.2499	2336.8	0	-11.191	159510	210640	5.8962	1.8604e-09	1	3.7208e-09	6.6842e-09	FALSE
Mm_Brie_Kinase_2399	Map4k3	4024.6/3407.2/3359.1	0/0/7.3499	3407.2	0	-11.735	191760	333940	5.896	1.7781e-11	1	3.5562e-11	1.7975e-10	FALSE
Mm_Brie_Kinase_1344	Pdk4	3518.2/3250.5/3407.1	0/0/0	3407.1	0	-11.735	18438	333940	5.896	1.7783e-11	1	3.5566e-11	1.7975e-10	FALSE
Mm_Brie_Kinase_2774	N4bp2	4123.3/3020.7/3406.1	3.6271/0/0	3406.1	0	-11.734	331500	333810	5.8953	1.7862e-11	1	3.5724e-11	1.803e-10	FALSE
Mm_Brie_Kinase_243	Dapk2	2851.1/3322.7/2932.9	6643/12.114/0	2932.9	12.114	-7.8056	79324	278050	5.8951	1.8721e-09	1	3.7441e-09	6.7225e-09	FALSE
Mm_Brie_Kinase_1158	Nek4	2335.3/1834.9/4018.1	0/0/0	2335.3	0	-11.19	1541000	210480	5.895	1.8729e-09	1	3.7459e-09	6.7225e-09	FALSE
Mm_Brie_Kinase_303	Epha3	3021.3/3404.4/3720.1	0/0/0	3404.4	0	-11.734	123200	333610	5.8941	1.799e-11	1	3.598e-11	1.8133e-10	FALSE
Mm_Cd160_3	Cd160	2502.4/2332.1/1804	10.881/0/0	2332.1	0	-11.188	153960	210130	5.8926	1.9008e-09	1	3.8016e-09	6.819e-09	FALSE
Mm_Brie_Kinase_470	Hk1	2017/3428.7/3400.7	0/0/0	3400.7	0	-11.732	957720	333170	5.8917	1.8262e-11	1	3.6524e-11	1.8355e-10	FALSE
Mm_Brie_Kinase_1846	Irak3	2123.1/2520.7/2330.5	0/0/0	2330.5	0	-11.187	39585	209950	5.8914	1.9146e-09	1	3.8292e-09	6.8651e-09	FALSE
Mm_Brie_Kinase_975	Sphk1	2330.1/2161.4/2407.4	0/0/0	2330.1	0	-11.187	17222	209900	5.8911	1.9185e-09	1	3.8371e-09	6.8758e-09	FALSE
Mm_Brie_Kinase_372	Fgfr3	2487.7/2575.1/2703.3	2.7203/24.227/0	2575.1	2.7203	-9.4355	12040	237180	5.8909	1.9206e-09	1	3.8411e-09	6.8795e-09	FALSE
Mm_Brie_Kinase_1313	Ror1	3399.5/2779.6/3546	22.669/0/0	3399.5	0	-11.732	202890	333030	5.8908	1.8354e-11	1	3.6709e-11	1.8422e-10	FALSE
Mm_Brie_Kinase_2141	Prkab2	3525.6/3346.2/3088.9	15806/56.53/54.599	3346.2	56.53	-5.8625	49201	326650	5.8907	1.9223e-09	1	3.8445e-09	6.8821e-09	FALSE
Mm_Brie_Kinase_647	Ntrk2	3989.9/6415.6/4169.7	323.72/18.17/31121	4169.7	323.72	-3.6831	2538200	427440	5.8902	1.9284e-09	1	3.8569e-09	6.9007e-09	FALSE
Mm_Brie_Kinase_279	Eef2k	3439.4/2922.2/3398.6	0/21.199/0	3398.6	0	-11.731	114320	332920	5.8902	1.8425e-11	1	3.6849e-11	1.8466e-10	FALSE
Mm_Brie_Kinase_2328	Camk1g	2326.9/2296.5/2440.5	0/0/0	2326.9	0	-11.185	6918	209560	5.8887	1.9465e-09	1	3.8929e-09	6.9582e-09	FALSE
Mm_Brie_Kinase_1276	Map4k2	2326.9/3917.5/2201.3	20.856/0/0	2326.9	0	-11.185	1272800	209560	5.8887	1.9465e-09	1	3.8929e-09	6.9582e-09	FALSE
Mm_Brie_Kinase_190	Chka	2066.4/2811.5/2326.3	16.322/0/0	2326.3	0	-11.184	151480	209480	5.8882	1.9524e-09	1	3.9049e-09	6.9761e-09	FALSE
Mm_Brie_Kinase_2072	Clk3	3397.4/2629.5/5765.4	71.635/0/1.05	3397.4	1.05	-10.695	3098600	332780	5.8876	2.1455e-11	1	4.291e-11	2.0574e-10	FALSE
Mm_Brie_Kinase_2718	Rps6kc1	3154.7/3394/4128.1	0/0/33.599	3394	0	-11.729	298050	332370	5.8871	1.8777e-11	1	3.7554e-11	1.874e-10	FALSE
Mm_Brie_Kinase_1044	Tek	1957.1/2324.6/2852.8	10.881/0/0	2324.6	0	-11.183	207020	209300	5.8869	1.9673e-09	1	3.9346e-09	7.0256e-09	FALSE
Mm_Brie_Kinase_1776	Cdkl1	4910.2/2762.7/3939	233.04/6.0568/26736	3939	233.04	-4.0734	1163400	398710	5.8868	1.969e-09	1	3.938e-09	7.0282e-09	FALSE
Mm_Lag3_43	Lag3	4844/3046/3393.3	0/0/0	3393.3	0	-11.729	1112600	332280	5.8866	1.8838e-11	1	3.7675e-11	1.8755e-10	FALSE
Mm_Brie_Kinase_2720	Rps6kc1	3655.8/3393.1/2058.2	0/0/0	3393.1	0	-11.729	925530	332260	5.8865	1.885e-11	1	3.7701e-11	1.8755e-10	FALSE
Mm_Brie_Kinase_2123	Pi4kb	2323.8/2715.8/2188.5	0/0/0	2323.8	0	-11.183	85991	209210	5.8863	1.9748e-09	1	3.9496e-09	7.0453e-09	FALSE
Mm_Brie_Kinase_884	Prkg2	2943.6/3392.2/4190	0/0/0	3392.2	0	-11.728	418910	332150	5.8859	1.8924e-11	1	3.7848e-11	1.8755e-10	FALSE
Mm_Brie_Kinase_2695	Map3k15	2984.6/3392.2/3540.6	0/0/0	3392.2	0	-11.728	94094	332150	5.8859	1.8924e-11	1	3.7848e-11	1.8755e-10	FALSE
Mm_Brie_Kinase_1935	Idnk	2322.7/2226.1/3873.9	0/0/0	2322.7	0	-11.182	1207700	209090	5.8855	1.9843e-09	1	3.9686e-09	7.0757e-09	FALSE
Mm_Brie_Kinase_2705	Tbck	2053.8/2321.8/3104.9	0/0/0	2321.8	0	-11.182	342530	208990	5.8848	1.9928e-09	1	3.9857e-09	7.1025e-09	FALSE
Mm_Brie_Kinase_2768	Mapk15	4331.3/3390.3/3046.1	0/0/0	3390.3	0	-11.728	502010	331920	5.8846	1.9072e-11	1	3.8144e-11	1.8875e-10	FALSE
MGLibA_23816	Hcfc1	2130.5/2320.8/2912.6	4.5338/0/0	2320.8	0	-11.181	193220	208890	5.8841	2.0014e-09	1	4.0029e-09	7.1296e-09	FALSE
Mm_Brie_Kinase_1004	Stk10	2320.6/2698.9/1691.8	0/0/0	2320.6	0	-11.181	269240	208860	5.8839	2.0035e-09	1	4.0071e-09	7.1299e-09	FALSE
Mm_Brie_Kinase_1700	Cdk12	2320.6/2323.7/2171.4	0/0/93.448	2320.6	0	-11.181	11141	208860	5.8839	2.0035e-09	1	4.0071e-09	7.1299e-09	FALSE
Mm_Brie_Kinase_2844	Gsk3a	3439.4/3048.8/3835.4	0/8273.6/77.699	3439.4	77.699	-5.4501	154700	337810	5.8829	2.0151e-09	1	4.0302e-09	7.1675e-09	FALSE
Mm_Brie_Kinase_2139	Pip4k2b	3543.4/3387.5/3055.7	0/0/11.55	3387.5	0	-11.726	67183	331590	5.8827	1.9296e-11	1	3.8592e-11	1.9065e-10	FALSE
Mm_Brie_Kinase_2008	Tex14	5598.3/2677.3/3390	3.6271/0/1.05	3390	1.05	-10.692	2692100	331890	5.8826	2.2121e-11	1	4.4243e-11	2.107e-10	FALSE
Mm_Brie_Kinase_706	Pfkm	4007.8/2294.6/3386.8	0/0/1.05	3386.8	0	-11.726	789290	331510	5.8823	1.9346e-11	1	3.8692e-11	1.9065e-10	FALSE
Mm_Brie_Kinase_2426	Dyrk3	3922.7/2340.5/3386.8	0/0/0	3386.8	0	-11.726	690930	331510	5.8823	1.9346e-11	1	3.8692e-11	1.9065e-10	FALSE
Mm_Brie_Kinase_1662	Dcakd	3377.5/3386.5/3940.1	0/0/0	3386.5	0	-11.726	153270	331470	5.8821	1.9372e-11	1	3.8743e-11	1.9065e-10	FALSE
Mm_Brie_Kinase_2575	Pdk3	3683.2/4689.5/3316.4	40523/81.767/144.9	3683.2	144.9	-4.6583	573680	367290	5.882	2.0265e-09	1	4.0529e-09	7.2043e-09	FALSE
Mm_Brie_Kinase_1845	Irak3	3384.8/2359.3/3525.7	0/0/0	3384.8	0	-11.725	535750	331270	5.8809	1.951e-11	1	3.9021e-11	1.9175e-10	FALSE
Mm_Tnfrsf18_67	Tnfrsf18	3324.9/3383.7/3751.1	0/0/0	3383.7	0	-11.725	69199	331140	5.8802	1.9599e-11	1	3.9199e-11	1.921e-10	FALSE
Mm_Brie_Kinase_1954	Ckmt2	2341.6/1921.2/2315.6	5.4406/0/0	2315.6	0	-11.178	78096	208310	5.8801	2.0505e-09	1	4.1009e-09	7.2824e-09	FALSE
Mm_Brie_Kinase_1949	Ip6k2	3057/1854.6/2315.6	0/0/0	2315.6	0	-11.178	381130	208310	5.8801	2.0505e-09	1	4.1009e-09	7.2824e-09	FALSE
Mm_Brie_Kinase_1699	Cdk12	2702/2304.9/2922.2	3235.3/5.0473/0	2702	5.0473	-8.804	103090	251540	5.8796	2.0558e-09	1	4.1116e-09	7.2977e-09	FALSE
MGLibB_34425	Notch1	3186.3/1584.4/2314.5	0/0/0	2314.5	0	-11.177	646470	208190	5.8793	2.0605e-09	1	4.1211e-09	7.3108e-09	FALSE
Mm_Brie_Kinase_2159	Mex3b	2314.3/4224.2/2270.7	33.55/0/0	2314.3	0	-11.177	1824900	208170	5.8791	2.0623e-09	1	4.1246e-09	7.3134e-09	FALSE
Mm_Brie_Kinase_2187	Dgkg	4590.8/3218.6/3363.3	13655/38.36/62.999	3363.3	62.999	-5.7161	763810	328700	5.8788	2.0668e-09	1	4.1336e-09	7.3257e-09	FALSE
Mm_Brie_Kinase_1956	Ckmt2	4450/4859.3/3815.1	1.7946e+05/356.34/452.54	4450	452.54	-3.2948	285310	462810	5.8785	2.0702e-09	1	4.1404e-09	7.3341e-09	FALSE
Mm_Brie_Kinase_188	Chkb	2313.3/2237.4/3000.2	0/0/0	2313.3	0	-11.176	238820	208050	5.8783	2.0723e-09	1	4.1446e-09	7.3378e-09	FALSE
Mm_Brie_Kinase_1829	Pan3	2344.8/2403.4/1957.8	7.2541/0/1.05	2344.8	1.05	-10.16	76608	211520	5.8778	2.0786e-09	1	4.1571e-09	7.3563e-09	FALSE
Mm_Brie_Kinase_655	Ddr2	2539.1/2264.6/2312.4	11.788/0/0	2312.4	0	-11.176	26853	207960	5.8776	2.0809e-09	1	4.1617e-09	7.3586e-09	FALSE
Mm_Brie_Kinase_364	Fgfr1	2312.2/1327.4/2825	0/0/0	2312.2	0	-11.176	616420	207940	5.8775	2.0823e-09	1	4.1646e-09	7.3586e-09	FALSE
Mm_Brie_Kinase_586	Met	2312.2/2077.9/2861.4	0/7263.1/0	2312.2	0	-11.176	178230	207940	5.8775	2.0823e-09	1	4.1646e-09	7.3586e-09	FALSE
Mm_Cd86_27	Cd86	4422.7/3392.2/3309.9	16461/26.246/69.299	3392.2	69.299	-5.593	534420	332150	5.8771	2.0879e-09	1	4.1757e-09	7.3746e-09	FALSE
Mm_Brie_Kinase_209	Clk2	2267/3105.1/2311.3	0/0/0	2311.3	0	-11.175	316040	207840	5.8768	2.0911e-09	1	4.1822e-09	7.3822e-09	FALSE
Mm_Brie_Kinase_1752	Csnk1g3	2311.2/3096.7/1153.5	0/18.17/0	2311.2	0	-11.175	978580	207820	5.8767	2.0924e-09	1	4.1847e-09	7.3831e-09	FALSE
MGLibB_03572	Ajuba	2961.4/2310.5/1421.6	0/0/1.05	2310.5	0	-11.175	606940	207750	5.8762	2.0985e-09	1	4.197e-09	7.401e-09	FALSE
Mm_Brie_Kinase_534	Ksr1	2095.8/3482.2/2310.2	0/0/0	2310.2	0	-11.174	709760	207720	5.876	2.1014e-09	1	4.2027e-09	7.4075e-09	FALSE
Mm_Brie_Kinase_510	Jak2	3285/3603.2/3377.2	0/20.189/0	3377.2	0	-11.722	29789	330360	5.8758	2.0134e-11	1	4.0269e-11	1.9653e-10	FALSE
Mm_Brie_Kinase_972	Snrk	2526.5/3379/3476.6	9.0677/0/1.05	3379	1.05	-10.687	368130	330580	5.8752	2.3159e-11	1	4.6317e-11	2.1709e-10	FALSE
Mm_Brie_Kinase_1828	Rps6kb1	3792.4/2127.6/3376.2	6.3474/0/0	3376.2	0	-11.722	866090	330230	5.8751	2.0224e-11	1	4.0448e-11	1.9713e-10	FALSE
Mm_Brie_Kinase_2119	Mylk	2607.4/2050.7/2308.1	0/0/1.05	2308.1	0	-11.173	77928	207490	5.8744	2.1221e-09	1	4.2442e-09	7.4722e-09	FALSE
Mm_Brie_Kinase_2866	Non-Targeting Control	4210.5/2764.6/3375.1	0/10.095/0	3375.1	0	-11.721	535340	330110	5.8743	2.0314e-11	1	4.0628e-11	1.9773e-10	FALSE
Mm_Brie_Kinase_768	Pip4k2a	2308/1949.4/3846.1	6.3474/0/0	2308	0	-11.173	1247200	207480	5.8743	2.1229e-09	1	4.2458e-09	7.4722e-09	FALSE
Mm_Brie_Kinase_719	Pgk2	2308/2151.1/3158.3	9.0677/0/0	2308	0	-11.173	373790	207480	5.8743	2.1229e-09	1	4.2458e-09	7.4722e-09	FALSE
Mm_Brie_Kinase_2678	Acvr1c	3374.3/2649.2/4166.5	11.788/0/0	3374.3	0	-11.721	576720	330010	5.8738	2.0381e-11	1	4.0762e-11	1.9812e-10	FALSE
Mm_Brie_Kinase_2803	Wee2	2876.4/2073.2/2306	6.3474/0/0	2306	0	-11.172	189760	207250	5.8728	2.143e-09	1	4.286e-09	7.5393e-09	FALSE
Mm_Brie_Kinase_2118	Mylk	2245/2304.9/3347.3	0/0/0	2304.9	0	-11.171	545120	207140	5.872	2.1535e-09	1	4.3069e-09	7.5689e-09	FALSE
Mm_Brie_Kinase_2748	Ppip5k1	2889/2153.9/2304.9	5.4406/0/0	2304.9	0	-11.171	181970	207130	5.8719	2.1535e-09	1	4.3071e-09	7.5689e-09	FALSE
Mm_Brie_Kinase_2010	Tnk1	2964.6/3370.6/3580.2	18.135/0/0	3370.6	0	-11.719	104370	329570	5.8713	2.0699e-11	1	4.1399e-11	2.0066e-10	FALSE
Mm_Brie_Kinase_2773	N4bp2	2264.9/2425.9/2302.8	0/0/1509.9	2302.8	0	-11.17	8299.2	206900	5.8703	2.1748e-09	1	4.3496e-09	7.636e-09	FALSE
Mm_Brie_Kinase_997	Srpk2	2250.2/2342.4/2302.8	0/0/0	2302.8	0	-11.17	2166	206900	5.8703	2.1748e-09	1	4.3496e-09	7.636e-09	FALSE
Mm_Brie_Kinase_2369	Stk24	3192.6/2302.1/1715.3	0/0/1.05	2302.1	0	-11.169	568620	206830	5.8698	2.1815e-09	1	4.363e-09	7.6557e-09	FALSE
Mm_Brie_Kinase_873	Prkdc	3733.6/3992.5/2575.1	80114/167.57/91.348	3733.6	167.57	-4.4695	704560	373450	5.8696	2.1842e-09	1	4.3683e-09	7.6613e-09	FALSE
MGLibA_43677	Ptk2	1563.2/2301.1/3618.6	5.4406/0/0	2301.1	0	-11.169	1140200	206720	5.8691	2.1909e-09	1	4.3818e-09	7.6794e-09	FALSE
Mm_Brie_Kinase_2762	Nek5	3314.4/3852.8/3869.6	210.37/1677.7/0	3852.8	210.37	-4.1884	145050	388070	5.8691	2.1915e-09	1	4.383e-09	7.6794e-09	FALSE
Mm_Brie_Kinase_1162	Osr1	1991.8/2895.9/2300.6	0/0/0	2300.6	0	-11.168	224860	206670	5.8687	2.1963e-09	1	4.3925e-09	7.6923e-09	FALSE
Mm_Brie_Kinase_2433	Cdc42bpa	3813.4/4547/3761.7	0/28005/196.35	3813.4	196.35	-4.2727	270370	383230	5.8683	2.2015e-09	1	4.4031e-09	7.707e-09	FALSE
Mm_Brie_Kinase_1018	Slk	2606.4/1676.4/2299.6	0/0/0	2299.6	0	-11.168	241240	206550	5.8679	2.2071e-09	1	4.4141e-09	7.7225e-09	FALSE
Mm_Brie_Kinase_2173	Braf	3254.5/4243.9/3365.5	11.788/0/0	3365.5	0	-11.717	392000	328960	5.8678	2.1143e-11	1	4.2286e-11	2.0412e-10	FALSE
Mm_Brie_Kinase_1971	Nuak1	3725.2/5123.9/4190	346.39/1.0095/30444	4190	346.39	-3.5927	544080	429980	5.8678	2.2086e-09	1	4.4171e-09	7.724e-09	FALSE
Mm_Brie_Kinase_1994	Sh3bp5l	3364.8/2863.1/3878.2	0/0/0	3364.8	0	-11.717	257630	328880	5.8674	2.1199e-11	1	4.2398e-11	2.0438e-10	FALSE
Mm_Brie_Kinase_2677	Acvr1c	2975.1/3574.1/2869.9	8754.8/13.123/16.8	2975.1	16.8	-7.3854	184960	282950	5.8669	2.22e-09	1	4.44e-09	7.7601e-09	FALSE
Mm_Brie_Kinase_1849	Arsg	3544.5/3363.1/1833.9	0/0/0	3363.1	0	-11.716	1185700	328670	5.8662	2.1356e-11	1	4.2712e-11	2.0534e-10	FALSE
Mm_Brie_Kinase_1211	Map2k1	2903.7/3362.1/3512.9	0/0/0	3362.1	0	-11.716	116460	328560	5.8656	2.1439e-11	1	4.2879e-11	2.0574e-10	FALSE
Mm_Brie_Kinase_895	Prkx	2955.1/2294.6/1984.5	19.949/0/0	2294.6	0	-11.165	266250	206000	5.8641	2.2581e-09	1	4.5162e-09	7.8894e-09	FALSE
Mm_Brie_Kinase_906	Ptk2b	2527.6/2114.5/2294.2	10.881/0/0	2294.2	0	-11.164	43383	205960	5.8638	2.2619e-09	1	4.5239e-09	7.8951e-09	FALSE
Mm_Tnfsf18_80	Tnfsf18	4077.1/1787.1/2294.2	7.2541/0/0	2294.2	0	-11.164	1718000	205960	5.8638	2.2619e-09	1	4.5239e-09	7.8951e-09	FALSE
Mm_Brie_Kinase_2076	Xylb	1355.2/3832.1/2293.1	8.1609/0/0	2293.1	0	-11.164	1624100	205850	5.863	2.2731e-09	1	4.5462e-09	7.9301e-09	FALSE
Mm_Brie_Kinase_2521	Stk38l	3109.6/3625.7/3358	0/0/0	3358	0	-11.714	66701	328060	5.8628	2.1811e-11	1	4.3622e-11	2.0887e-10	FALSE
Mm_Brie_Kinase_644	Ntrk1	3135.8/3937.2/3355.9	0/0/0	3355.9	0	-11.713	193170	327810	5.8613	2.2006e-11	1	4.4012e-11	2.1017e-10	FALSE
Mm_mRev1A45157	Rev1	1619.9/2290.8/2299.6	0/0/0	2290.8	0	-11.162	225100	205590	5.8612	2.2974e-09	1	4.5948e-09	8.011e-09	FALSE
Mm_Brie_Kinase_2374	Trio	3225.1/3826.5/3354.8	0/0/0	3354.8	0	-11.712	119650	327680	5.8606	2.2104e-11	1	4.4208e-11	2.107e-10	FALSE
Mm_Brie_Kinase_1535	Lamtor3	2118.9/2687.6/2289.9	50.779/0/0	2289.9	0	-11.162	93709	205490	5.8605	2.3069e-09	1	4.6137e-09	8.04e-09	FALSE
Mm_Brie_Kinase_2864	Non-Targeting Control	2289.1/1446.5/3094.2	0/0/0	2289.1	0	-11.161	679040	205400	5.8599	2.3157e-09	1	4.6315e-09	8.067e-09	FALSE
Mm_Brie_Kinase_2553	Cdk10	4066.6/3353.7/2605	0/0/2.1	3353.7	0	-11.712	534380	327550	5.8598	2.2207e-11	1	4.4413e-11	2.1123e-10	FALSE
Mm_Brie_Kinase_439	Gucy2d	3353.3/4157.6/2715	0/0/0	3353.3	0	-11.712	527180	327500	5.8596	2.2244e-11	1	4.4487e-11	2.113e-10	FALSE
Mm_Brie_Kinase_1274	Map4k2	3229.3/3351.8/3821.5	0/0/0	3351.8	0	-11.711	117830	327330	5.8585	2.2381e-11	1	4.4762e-11	2.1232e-10	FALSE
Mm_Brie_Kinase_2440	Mark1	1931.9/2287.1/2926.5	0/0/0	2287.1	0	-11.16	267500	205180	5.8584	2.3374e-09	1	4.6749e-09	8.1386e-09	FALSE
Mm_Brie_Kinase_2407	Alpk2	3887/3350.9/2809	0/0/5.2499	3350.9	0	-11.711	290500	327210	5.8579	2.2468e-11	1	4.4937e-11	2.1258e-10	FALSE
Mm_Brie_Kinase_2684	Aak1	3000.3/2497.2/2880.6	24.483/12.114/0	2880.6	12.114	-7.7797	80654	272000	5.8576	2.3478e-09	1	4.6956e-09	8.1688e-09	FALSE
Mm_Brie_Kinase_1565	Tssk3	2286/2953.1/2191.7	0/0/0	2286	0	-11.159	227000	205060	5.8575	2.3496e-09	1	4.6991e-09	8.1688e-09	FALSE
Mm_Brie_Kinase_2732	Pik3r5	2286/3637.9/2088.1	0/0/0	2286	0	-11.159	933510	205060	5.8575	2.3496e-09	1	4.6991e-09	8.1688e-09	FALSE
Mm_Brie_Kinase_1470	Mpp5	2284.9/2078.8/2753.5	0/0/1.05	2284.9	0	-11.159	131020	204940	5.8567	2.361e-09	1	4.7219e-09	8.2044e-09	FALSE
MGLibB_50053	Smg1	3351.2/3916.6/3224.5	0.90677/0/1.05	3351.2	0.90677	-10.78	167840	327250	5.8565	2.2439e-11	1	4.4878e-11	2.1258e-10	FALSE
Mm_Brie_Kinase_1133	Zap70	2625.3/4970/3348.4	0/0/0	3348.4	0	-11.71	1576300	326920	5.8562	2.2702e-11	1	4.5404e-11	2.1422e-10	FALSE
Mm_Brie_Kinase_2742	Pkn1	3830.2/3248.6/3348.4	4.5338/0/0	3348.4	0	-11.71	121060	326920	5.8562	2.2702e-11	1	4.5404e-11	2.1422e-10	FALSE
Mm_Brie_Kinase_2852	Nek10	3348/3362.1/2952.1	0/9.0852/0	3348	0	-11.71	78467	326880	5.856	2.2736e-11	1	4.5472e-11	2.1425e-10	FALSE
Mm_Brie_Kinase_207	Clk1	2283.9/2110.7/3073.9	15.415/0/0	2283.9	0	-11.158	327080	204830	5.8559	2.3724e-09	1	4.7448e-09	8.2402e-09	FALSE
Mm_Brie_Kinase_2715	Wnk3	1880.4/2283.3/2535.6	0/0/0	2283.3	0	-11.158	112970	204770	5.8555	2.3782e-09	1	4.7564e-09	8.2562e-09	FALSE
Mm_Brie_Kinase_1101	Tyro3	2282.8/3305.9/1804	0/0/0	2282.8	0	-11.157	637960	204710	5.8551	2.3839e-09	1	4.7679e-09	8.2721e-09	FALSE
Mm_Brie_Kinase_1109	Uck1	4096/2607.9/3001.3	6563.2/16.151/19.95	3001.3	19.95	-7.163	676600	285990	5.8542	2.3962e-09	1	4.7923e-09	8.3105e-09	FALSE
Mm_Brie_Kinase_1952	Ip6k2	2983.5/3499.1/3836.5	35225/67.634/102.9	3499.1	102.9	-5.0742	189840	344990	5.8536	2.4053e-09	1	4.8106e-09	8.338e-09	FALSE
Mm_Brie_Kinase_664	Pak1	2936.2/3344.3/3763.9	4.5338/0/0	3344.3	0	-11.708	171280	326430	5.8534	2.3092e-11	1	4.6183e-11	2.1674e-10	FALSE
Mm_Brie_Kinase_5	Abl1	3469.9/2128.5/2867.8	11.788/0/246.75	2867.8	11.788	-7.8095	454510	270520	5.8532	2.4111e-09	1	4.8223e-09	8.3542e-09	FALSE
Mm_Brie_Kinase_1254	Map3k4	2709.3/2279.6/2259	0/0/1.05	2279.6	0	-11.155	92552	204360	5.8526	2.4197e-09	1	4.8393e-09	8.3796e-09	FALSE
Mm_Brie_Kinase_1638	Pi4k2b	2733.5/1693.3/2279.3	6.3474/0/0	2279.3	0	-11.155	274850	204320	5.8524	2.4232e-09	1	4.8463e-09	8.3877e-09	FALSE
Mm_Brie_Kinase_2622	Pskh1	2812.3/4052.6/2500.3	16.322/0/9.4498	2812.3	9.4498	-8.0726	817830	264140	5.8519	2.4301e-09	1	4.8602e-09	8.4076e-09	FALSE
Mm_Brie_Kinase_1097	Cmpk2	2858.5/3999.1/3342	0/0/1.05	3342	0	-11.707	332780	326150	5.8519	2.3317e-11	1	4.6633e-11	2.1828e-10	FALSE
Mm_Brie_Kinase_2019	Pi4k2a	4334.5/2901.5/3340.9	0/0/0	3340.9	0	-11.706	590120	326030	5.8511	2.3421e-11	1	4.6841e-11	2.1896e-10	FALSE
Mm_Brie_Kinase_696	Pdpk1	2277.5/2437.2/2158.6	0/0/0	2277.5	0	-11.154	19818	204140	5.8511	2.4423e-09	1	4.8847e-09	8.4458e-09	FALSE
Mm_Brie_Kinase_1755	Cpne3	1457.1/2379.9/2276.1	10.881/0/0	2276.1	0	-11.153	340750	203970	5.8499	2.4592e-09	1	4.9185e-09	8.5001e-09	FALSE
Mm_Brie_Kinase_2301	Scyl2	2288.1/2275.8/2142.5	5.4406/0/0	2275.8	0	-11.153	8956	203950	5.8497	2.4619e-09	1	4.9237e-09	8.5051e-09	FALSE
Mm_Brie_Kinase_791	Prkcb	3277.7/3723.3/3336.6	0/0/0	3336.6	0	-11.705	76492	325520	5.8482	2.3842e-11	1	4.7683e-11	2.2231e-10	FALSE
Mm_Brie_Kinase_1442	Nme6	3261.9/3411.9/3335.6	0/0/0	3335.6	0	-11.704	5623.6	325390	5.8475	2.3948e-11	1	4.7896e-11	2.228e-10	FALSE
Mm_Brie_Kinase_752	Pik3r3	2358.4/3337.7/3883.5	0.90677/0/6.2999	3337.7	0.90677	-10.774	628440	325650	5.8474	2.3733e-11	1	4.7465e-11	2.2159e-10	FALSE
Mm_Brie_Kinase_1934	Idnk	2253.4/3334.9/3779.9	0/0/0	3334.9	0	-11.704	683870	325310	5.8471	2.4013e-11	1	4.8026e-11	2.2303e-10	FALSE
Mm_Brie_Kinase_945	Rps6ka2	3336.5/3417.5/2766.3	4.5338/1.0095/0	3336.5	1.0095	-10.698	165840	325500	5.8463	2.6574e-11	1	5.3148e-11	2.3989e-10	FALSE
Mm_Brie_Kinase_750	Pik3r3	2709.3/2698.9/2443.7	4361.6/6.0568/0	2698.9	6.0568	-8.5797	32608	251190	5.8462	2.5142e-09	1	5.0284e-09	8.678e-09	FALSE
Mm_Brie_Kinase_2804	Wee2	2271.2/2106/3091	0/0/0	2271.2	0	-11.15	349640	203450	5.8462	2.5144e-09	1	5.0287e-09	8.678e-09	FALSE
[truncated: 1,549 more rows]
