# Supplementary material for: Roflumilast inhibits tumor growth and migration in STK11/LKB1 deficient pancreatic cancer
Source: Cell Death Discov. 2024 Mar 9;10:124. doi: 10.1038/s41420-024-01890-y (PMC10924943; doi:10.1038/s41420-024-01890-y)
Supplement: Supplementary file 4 — Supplemental table list of sgRNAs in screeing [file 41420_2024_1890_MOESM4_ESM.xlsx]

## Sheet: Mm_ACF_kin_v1
Supplemental table list of sgRNAs in screeing
MG_TRP53_DBD_1	GTGCTGTGACTTCTTGTAGA	Trp53
MG_TRP53_DBD_2	GATACAAATTTCCTTCCACC	Trp53
MG_TRP53_DBD_3	GTGTAATAGCTCCTGCATGG	Trp53
MGLB_27870	TTCCAAGGTAAGGTAAGTCC	Kmt2c
MGLibA_01673	GCGGGACCTTCAGCGTTGCC	C1orf106
MGLibA_02792	AGCCTCACCAGTAGTCACGA	Acta2
MGLibA_02877	GTGTCTACCATAACCGCCAG	Acvr1b
MGLibA_03012	GGCAGGTTCCGCTCAACGCG	Adam9
MGLibA_03571	CATCGTATGTAACAAGTGCC	Ajuba
MGLibA_03669	ACGCTTACCTGGTTCACCGC	Akr1b3
MGLibA_03719	CATTGAGCGCACCTTCCATG	Akt1
MGLibA_03756	TACTTACAGCCAGGATCGCT	Aldh1a3
MGLibA_04366	GCAGATCTCGCTACTGCCGT	Anln
MGLibA_04880	GCCAATGTACACGATGTCTT	Arg1
MGLibA_04902	AGAGTCTATTGATGACCCGC	Arhgap18
MGLibA_05239	CTGATCATAACGCAGTGTTT	Arntl2
MGLibA_05428	AACACGGATCGACGTGCTCC	Ascc1
MGLibA_05686	CCTGGCATACTGAATAGCCT	Atm
MGLibA_05784	TGCTGATGACCGCAGACGCC	Atp2c1
MGLibA_06025	CCACTCACCGCAGGTGCGAC	Aurka
MGLibA_06026	GACCACTTACCGGAGGCTGC	Aurka
MGLibA_06029	CGATGAGCAGCGGACTGCCA	Aurkb
MGLibA_06695	GGAACCTGAAGATCTGCGCC	Bcl2l11
MGLibA_06909	TACCGAGAACGAGCCTGATT	Birc5
MGLibA_08181	ATGTTGACTCGAGTCACGAC	Cav2
MGLibA_08183	CTCGAGTCAACATACTTCTC	Cav2
MGLibA_08841	CCGCCGTCGATGATTGCAAC	Ccnd2
MGLibA_08842	TTCATCGCTCTGTGCGCTAC	Ccnd2
MGLibA_09005	AACTGAGAGTGCCGTTGATA	Cd160
MGLibA_09090	GTATGGCAGCAACGTCACGA	Cd274
MGLibA_09102	GTACAGCGAATCAGCACTTA	Cd2ap
MGLibA_09103	CATACTCTTCTTAATAGCTT	Cd2ap
MGLibA_09170	GCCAACAGTAATGCAGCATC	Cd40lg
MGLibA_09171	ACATGCCTCGCAATCCTTGC	Cd40
MGLibA_09255	GTGACCTTGCTTAGACGTGC	Cd86
MGLibA_09256	TTGACCTGCACGTCTAAGCA	Cd86
MGLibA_10071	GGTTTACAGGGTCCTGCTGA	Cflar
MGLibA_12155	AAGATTCTGGAGAACCTTCG	Csnk2a2
MGLibA_12158	CGAAGTATGCGCCGTCCGTG	Csnk2b
MGLibA_12316	GATCCTTGTCGCAGTTAGCT	Ctla4
MGLibA_12318	GTACCCACCGCCATACTTTG	Ctla4
MGLibA_12505	TACAAGACGTGCACATCGCG	Cux2
MGLibA_12590	TCGAGAGCATCGTGCACAAG	Cxcr4
MGLibA_12591	GGACTTACACTCACACTGAT	Cxcr4
MGLibA_13517	GACCCTGAGTGCCGTATGAT	Ddb1
MGLibA_13945	CTTCATGGCATCCGAATTCC	Deptor
MGLibA_14629	CGCTGTCGTCGAGAATCACC	Dnmbp
MGLibA_14631	TATGAGCTCATGCGATTGTT	Dnmbp
MGLibA_15465	CATTGAGTCCATCTTTACAC	Ect2
MGLibA_15937	CGACTTCTCCCGCTGCGACA	Elf3
MGLibA_16159	GGAGCTCCTCCAGCGTCGAC	Engase
MGLibA_16160	TAGGATCAACGAGGATCAAG	Engase
MGLibA_16713	GAGAGTCGGCTTGAGATCGA	Ets1
MGLibA_16885	AGAGTACTGCTGCGCCGACC	Eya4
MGLibA_16886	AAGCGCTCCATCTCCAGTCG	Eya4
MGLibA_17743	GTGCTGACGCTTCCTCCGAC	Fanca
MGLibA_17744	GTTTGCTCGCAGTGTGCAGC	Fanca
MGLibA_17747	GTACTGGTGAATGACTTTGC	Fancb
MGLibA_17774	TTACCATGACCTGCGGTGTC	Fancm
MGLibA_18293	ACGCAGCAGCGATCACCTTG	Fgd6
MGLibA_18560	ATGACAGGAATCGAACCTAC	Flnb
MGLibA_18561	ACAGAGTGCTCGTCCACGTC	Flnb
MGLibA_18648	TCGACAACCTTGATGGGCTT	Fn3krp
MGLibA_18816	GTCAAGTAGCGATTGGCACT	Foxm1
MGLibA_19188	GACTTACCAAGCAGTAGTAG	G2e3
MGLibA_19190	CCACACCAAGATCCGCCACG	G3bp1
MGLibA_19365	CCTGATAAGGACCCGAATGC	Galnt10
MGLibA_19772	TTGGATCGAGACGCTCTGGT	Gen1
MGLibA_20086	TCGACCTGCAAACCGTAATC	Gli1
MGLibA_20094	GAGCGGATGTAGTCCATATA	Gli3
MGLibA_22240	GTTGGTGCTTGCCGTCTTGC	Gng12
MGLibA_22242	GCTCCTCACAGTATGACATC	Gng12
MGLibA_23759	ATCAGTTCTGAGCAACTCGT	Havcr2
MGLibA_23760	AGTCTCTGCTGGGTTGACCC	Havcr2
MGLibA_23816	TCACCTCGGAATGTTGTTCT	Hcfc1
MGLibA_24545	GGCTTCCTCCTTGCGCCGGT	Hnf1a
MGLibA_24550	CACGCGGAGGTCAAGCTACG	Hnf4a
MGLibA_25670	CAGAACTCCAAGAGTGATCG	Ikzf1
MGLibA_25675	TCTGCAACTACGCATGCCAA	Ikzf3
MGLibA_25891	CCCTGTCGTGATGTCAGCGC	Il3ra
MGLibA_26055	CTTCGCCATATCAAGTCGCA	Ino80d
MGLibA_26143	GCAAGATACCTGCCGTACTC	Ints3
MGLibA_26145	TGGCCTCACCTGAGTACGGC	Ints3
MGLibA_26465	GAGTACGCACCTTGCCGCTC	Itga5
MGLibA_26503	AATGTCACCAATCGCAGCAA	Itgb1
MGLibA_26504	GTGCTTAGTCTTACTGACAG	Itgb1
MGLibA_26643	CTCGGATCTGATACTCGAAG	Jag1
MGLibA_27261	CCGGAGCTACTGCCATGAGA	Kdm6b
MGLibA_27364	GTCGACTGTGTCCTTCTAAG	Kif20b
MGLibA_28277	GCTTGGCGTGCCGTCGTAGC	Ksr1
MGLibA_28281	TGCGGACTACGTGCCGCTGC	Ksr2
MGLibA_28374	GCTCAGCACCGTGTAGCGAC	Lag3
MGLibA_28506	GCTCCACCATCATTCGCCAA	Lats1
MGLibA_28509	GCGATTGCAAGAGATTCGAG	Lats2
MGLibA_28807	AGCTACTCCAATCCGACAAT	Lgals3bp
MGLibA_28811	TTCTGGCTTAGATCATGGCG	Lgals3
MGLibA_29122	TTGATCTTCTTAACGACGCC	Lmo7
MGLibA_29407	GCTTCCGTAATTTGACTAGC	Lrrc1
MGLibA_30137	CATTGTTGAAGTGACGTTGT	Maml2
MGLibA_30233	ACGGAACATACATGGCCTGA	Map2k5
MGLibA_30357	GGTGCAGAACGTTAGCTGAA	Mapk1
MGLibA_30433	GACGGAGAAGACGCTATACC	Mark4
MGLibA_30571	GACGCCGGTACCTGATCGAT	Mboat2
MGLibA_30645	CTCAGGCATGCTCCGGAAAC	Mcl1
MGLibA_30730	GCTGTCGTTCCGTTAGCTTC	Mdc1
MGLibA_31087	GCAGCGCGTCGACTTATTCA	Met
MGLibA_31605	AGCTCATCGACCAACATGGA	Mms22l
MGLibA_32241	CAGTCGTAGATATCAACATA	Ms4a1
MGLibA_32294	TGATCAGTTCTCCAATCTCG	Msh2
MGLibA_32331	GACAGAAGAACATTACACTC	Msln
MGLibA_32360	CCACACGGGTGAAGCTAGCG	Mst1r
MGLibA_32539	TGATACGAACTAGCTCGTTG	Mtor
MGLibA_32634	CCACGGCTGAGCTCTTAACC	Mum1
MGLibA_32806	GGACGTAGCGACCGCAACAT	Myc
MGLibA_32807	GCTGTACGGAGTCGTAGTCG	Myc
MGLibA_33718	GATGTCCGACTTCTCGTTGT	Nek2
MGLibA_34437	GGTATTCACGCCGTCCACAC	Notch1
MGLibA_34460	CAGAACAACTCTCCCCGCGC	Nov
MGLibA_34708	GTAAGAGCCGACCGCATGCG	Nr5a2
MGLibA_34794	CATGCTCCAGGTCAAAGGTC	Nrp2
MGLibA_34903	CCACTCAGACGTGCCGCTTC	Nt5e
MGLibA_38853	TTGCATGTAGAGTTCGACGT	Onecut1
MGLibA_39020	GTAGGTCTGAGCACCGCCAT	Osbp
MGLibA_39021	GTGAAGATGCTGGCCGAATC	Osbp
MGLibA_39719	GTTACACCGCCTCGTGGTGA	Pcdh1
MGLibA_39720	GTAGGTAGGCCGCTCGAATT	Pcdh1
MGLibA_39725	TCGGTCGATGCGCCGCTCAC	Pcdh7
MGLibA_40051	CACACTGCTGCCGACGTCTA	Pdcd1lg2
MGLibA_40052	GAAGTGTACACCGTAGACGT	Pdcd1lg2
MGLibA_40056	GTGCCTCGGCCATGGGACGT	Pdcd1
MGLibA_40191	GCTGTAGACGTAGTAAGTAT	Pdgfrb
MGLibA_40341	GAAGATCGCAGTGCGTGACG	Peak1
MGLibA_40474	TCTTGACATGAGCGTCGCTG	Pf4
MGLibA_40475	CAGCTGATACCTAACTCTCC	Pf4
MGLibA_41090	CTCGCCATCGTCCTTCTCGT	Pitpna
MGLibA_41532	CTCGGTAAAGGATCATTTGC	Plk4
MGLibA_41669	TGCAAGCGTTGGGACTCGAC	Pms2
MGLibA_41868	GCTGGTCAATCGCCTCATTG	Polq
MGLibA_42019	GTACTTCGCGCCGAGTAACG	Postn
MGLibA_42126	CACAGAGCTGATTCCGAAGT	Pparg
MGLibA_42696	GCCGCACCAGAAGTCATTTC	Prkaa1
MGLibA_42704	AGCTCGGAGACGTCATGTCG	Prkab2
MGLibA_43595	GCAGCAATTCACTGTAAAGC	Pten
MGLibA_43676	TTCGAGTACTAAGACTCACC	Ptk2
MGLibA_43677	TGCAATGGAACGAGTATTAA	Ptk2
MGLibA_43860	CATGAGAGGCACGCCATTCA	Pttg1
MGLibA_44362	GCATACAAACCTTCCGATGC	Rad51d
MGLibA_44365	GCTACTGCTAGCAGCCGCTC	Rad51
MGLibA_44366	GGCCATGTACATTGACACCG	Rad51
MGLibA_44712	AGACCAGCAGAAAGTCCTTC	Rbbp8
MGLibA_44713	TCAGCTCTGTAATAAGCTTA	Rbbp8
MGLibA_44848	AAGGACCACCTATGGACTAC	Rbm6
MGLibA_45564	ATAGCGCAGCGCTCGCAACC	Rictor
MGLibA_45981	GACTCACAATGACTCTGTTG	Rnf4
MGLibA_46483	GTCTACGACTGTTCCAATGC	Rptor
MGLibA_46529	GTGCTTCGTGGTCAAGGTCG	Rrm1
MGLibA_47139	GACGAACATCGGCTCAGCAG	Scamp5
MGLibA_48011	GATCTCTTTCGGACCGACAT	Setd2
MGLibA_48026	TTACGTGGACGATGCCCTGC	Setd7
MGLibA_48429	TTGATTGTGTGAGTGCCGTC	Shprh
MGLibA_49935	TACACCAGTTGTCGTGAAAC	Slx4
MGLibA_49982	GGCTCCGATACTTATGATTA	Smarca2
MGLibA_49983	GAAGCATGACGTCTTTCTCC	Smarca2
MGLibA_49985	CCACCCTCAGTGTCCGCCAC	Smarca4
MGLibA_49986	AGGCATGTTCAGAGCCGCCG	Smarca4
MGLibA_49988	CAGTTACCGACACCGTAGAA	Smarca5
MGLibA_50070	ACGACTGCCATGCTGAACAC	Smg1
MGLibA_50242	GTCCTGCAGCTCGCTATAGT	Snai1
MGLibA_50245	GAAGCCCAACTACAGCGAAC	Snai2
MGLibA_50491	AATGAGCTGACCGTTACTGA	Snx9
MGLibA_50569	CAGCATTGTGCTTGTAGAAT	Sord
MGLibA_50656	GGTGTTCTCCGTGTCCGAGC	Sox9
MGLibA_50920	CTTGACCTTCTCTCACCGAT	Speg
MGLibA_51206	TGAGCATCCGTCCGTCCCGC	Sptb
MGLibA_51693	GCAGCTGGACACACGCTACC	Stat3
MGLibA_51702	CAGCCTCACCTTGGATCCGC	Stat5b
MGLibA_51765	TGTACAGCACGTCCACAAGC	Stk11
MGLibA_51984	TGAGCCTTACCTCGGGGTCC	Styk1
MGLibA_52974	GGTGCACTATGCCGTTCTCT	Tbk1
MGLibA_52975	GCTGCCGTTTAGACCCTTCG	Tbk1
MGLibA_53322	AGCTCCTGCCGAGCGACCGC	Tecpr1
MGLibA_53608	GCAACATGTGGAACTCTACC	Tgfb1
MGLibA_53615	CGATGTTGACGTTGCTCACC	Tgfbi
MGLibA_53621	GACCGCACCGCCATTGTCGC	Tgfbr2
MGLibA_54080	CTATTGCTGCTCTCGCCAAC	Tm4sf1
MGLibA_54082	ATAGCACTTGGACCACATAG	Tm4sf1
MGLibA_54338	GGAGCATCGTTCCATAACAC	Tmem139
MGLibA_55105	ACCTGGATCACAGACTCCGC	Tnfrsf14
MGLibA_55109	GACAACTGCACCTCCGCGAA	Tnfrsf18
MGLibA_55111	GCAGTGACCGTCACGACCTG	Tnfrsf18
MGLibA_55136	GACTGCGTCCAAGCTGTCAC	Tnfrsf4
MGLibA_55142	TGCACTCACACTCCGCGTTG	Tnfrsf9
MGLibA_55144	ACCAGGCTGACAGTTATCAC	Tnfrsf9
MGLibA_55171	TGTGTGAATACGACATCTGA	Tnfsf18
MGLibA_55173	CTTCGACCATCGTTCAGCAT	Tnfsf4
MGLibA_55178	TCTGAGGAGCGCCGCATCCG	Tnfsf9
MGLibA_55180	CGTACCTCAGACCTTGAGAT	Tnfsf9
MGLibA_55519	TACCTTGCAGGTGGCACACC	Tpx2
MGLibA_55878	CCTGAAGCTACGCCAGTCCA	Trim67
MGLibA_56009	GCTGAGAATCTTCTATTATC	Trp53bp1
MGLibA_56335	GGCCGCGTATGCGTCACCTG	Tssk6
MGLibA_59344	CATCTAGATTGACGATGTAC	Wdr59
MGLibA_59346	TAGTGTGCGAAGCTGTCATG	Wdr59
MGLibA_59604	ACGTACGCGGTGAGCGCAGC	Wnt5a
MGLibA_60344	GAATCCGTAAGTGCTCTTTC	Zeb1
MGLibA_61193	TGCGCTCGCAGTCGGCAGTC	Zfp775
MGLibA_61339	GAGTATTCTCACTGTCTCGA	Zfp91
MGLibA_61340	TGTCTTGCAGACGAGTTGCA	Zfp91
MGLibA_61640	GCTCCAATGGAACAGGCTTC	Zmynd8
MGLibA_61697	AGCTGTGCAAGCTACTAATC	Zpld1
MGLibA_61780	TGACGGACTCTCGATCGACT	Zswim7
MGLibA_66447	GATCTTACCACTCGTCGTAG	NTC
MGLibA_66913	GGAAACGTTACATTCGACGC	NTC
MGLibA_66919	GCCGAGAGGCGTAAGCGCGA	NTC
MGLibA_67380	GTGCGCGCGTATAGAAAAAA	NTC
MGLibB_01671	CTGCTGCTTGCGTACTGCAT	C1orf106
MGLibB_02791	GCATCCGACACTGCTGACAG	Acta2
MGLibB_02878	CATGGTGCTCCACGCCATCC	Acvr1b
MGLibB_03013	TTAGATCTCTTACGTCATCC	Adam9
MGLibB_03572	ACCTGTATCAAGTGCAACAA	Ajuba
MGLibB_03718	GGCTCACCCAGTGACAACTC	Akt1
MGLibB_03751	TATACAAGACGTGAACCTAT	Aldh1a1
MGLibB_03752	TGCGCCATGGAGAGCCAATC	Aldh1a1
MGLibB_03758	AGGTCTTAATACAGCCTTCC	Aldh1a3
MGLibB_04366	AGCTGCCATCAGCGAGTCTG	Anln
MGLibB_04774	GTTGAAAGCAGAGTGTAACA	Aptx
MGLibB_04878	CTGTTCTTCAGCCTCGAGGA	Arg1
MGLibB_04903	CTCCTAGATCAGCCATCTAG	Arhgap18
MGLibB_05069	CTGCTGCTGATACGAAGGCT	Arid1a
MGLibB_05240	GGAAACTTACCTGATGCCAC	Arntl2
MGLibB_05429	GTTGGTACTTCTAAGTGAGC	Ascc1
MGLibB_05659	CACTGAACTCCAACGTCAAG	Atg7
MGLibB_05660	GAGAGCAGCACCTGACTTTA	Atg7
MGLibB_05680	CACTATGACTAGTTCTGTTC	Atl3
MGLibB_05681	ATCTGAATCCCAGTAGTTTC	Atl3
MGLibB_05687	TATCCATGACATAATTCAAG	Atm
MGLibB_05784	TGATGCCGTCAGTATCACTG	Atp2c1
MGLibB_06028	GAGAGCAAGCGCAGATGTCG	Aurkb
MGLibB_06693	TCCTGTGCAATCCGTATCTC	Bcl2l11
MGLibB_06832	TCACACGCTCCAGCTCCGTG	Bfar
MGLibB_06833	CAGGTATAGCAAGCCAAGTC	Bfar
MGLibB_06911	CCGTCAGTCAATTGAGCAGC	Birc5
MGLibB_07161	AACTGAGATCATGATAGTCC	Brd4
MGLibB_07162	ACCGGTGAAGGAGTCTGAAG	Brd4
MGLibB_07165	TCGAGACCGTGCAGAGAATG	Brd7
MGLibB_07166	CCAGTCCATAGAAGAACTAA	Brd7
MGLibB_09004	GCAATTGTGAACTTCCAACA	Cd160
MGLibB_09091	GGATGATCAGCTCCGCTGTG	Cd274
MGLibB_09169	GCAATTTGAAGACCTTGTCA	Cd40lg
MGLibB_09173	GCAGTGTTGTCCTTCCTTAC	Cd40
MGLibB_09241	TGTTCAGCTAATGCTTCTTC	Cd80
MGLibB_09242	ACAAGTGTGTTCTTGCTATC	Cd80
MGLibB_11729	GCTTACCGGTTTGGAGATAT	Cpne9
MGLibB_11730	TAAAGCCAATATCTCCAAAC	Cpne9
MGLibB_12152	TCAGTCAAAGACACCAGCTT	Csnk2a2
MGLibB_12153	GCCTCACTATCGACAAGCTC	Csnk2b
MGLibB_12501	AAGCAATTGATTGAAGCACC	Cux2
MGLibB_13514	CTGCTTATACTCCAAGATAC	Ddb1
MGLibB_13939	AGTTCAGAATGAACTTCCGT	Deptor
MGLibB_15458	GCCAAGCTAGTTATCTCAGA	Ect2
MGLibB_15932	CCTGGACCTCACCGAGAGCA	Elf3
MGLibB_16101	CTGCGGAGTGAAGCATATAA	Eml6
MGLibB_16102	AAGGTCTTACCCGGTCAGAA	Eml6
MGLibB_16457	GAGGCGGTGCCCTCCGCCGC	Ercc3
MGLibB_16704	TTGGCTCCATTAACCTGATA	Ets1
MGLibB_17604	GACGTGAATGTCAGGTTCAC	Fam63b
MGLibB_17605	CATAACTGCGGAGCAGCTGA	Fam63b
MGLibB_17739	CTAAGTCATCATCTAGTACA	Fancb
MGLibB_17753	AGAGCTTGTCACCTCCTGGA	Fance
MGLibB_17768	CACGCCAGGTAGTGATATCA	Fancm
MGLibB_18286	CTCGGAGCTCATGATCTCCT	Fgd6
MGLibB_18639	CATGCTCGTGATGGAGCATT	Fn3krp
MGLibB_18808	GGACACTCACCTTAAACACT	Foxm1
MGLibB_19181	GCTTCCTAATAGAAGACATC	G2e3
MGLibB_19357	CATGACCGATGCCGAGAGAG	Galnt10
MGLibB_19515	AGTCCAAGCCGCCGTGATGA	Gata6
MGLibB_19517	GAGGTGGTCGCTTGTGTAGA	Gata6
MGLibB_19764	GATGGCTGCCTCACCAACGA	Gen1
MGLibB_20080	TATGATGGTTGGCAAGTGCC	Gli1
MGLibB_20083	TGTCTCATGTCAATCGGCAA	Gli2
MGLibB_20084	GACCTTCTAATGCAGAGCGG	Gli2
MGLibB_20086	TGCGGAATACTATCACCAGA	Gli3
MGLibB_22799	CGCCCTTCGTAGTCATTGTA	Gprc5a
MGLibB_23138	TCTCAAGACCAGTCGTGTGA	Gspt1
MGLibB_23140	GGTGGTGCCACCGCTGACTT	Gspt1
MGLibB_23808	CAACGACCTCTATGAACTCC	Hcfc1
MGLibB_24537	CTCACTCTAGGTGTACGGTA	Hnf1a
MGLibB_24543	TAAGCCTGCAGTAACGACAC	Hnf4a
MGLibB_25662	GAAGACAATGGATGTCGATG	Ikzf1
MGLibB_25667	CTGTAGTCATTCAGAGCGTC	Ikzf3
MGLibB_25885	AGCCTTGATGTCAACACCGC	Il3ra
MGLibB_26046	CAGGTCAGACGACGACGACA	Ino80d
MGLibB_26456	GGAGCAACAGTTCGGGCCCA	Itga5
MGLibB_26634	CTTACGAATAGTGTCATTAC	Jag1
MGLibB_27219	AACTCTTCAAGTCAACTGTG	Kdm3a
MGLibB_27252	GGTTCAGCAGATCTCTTCAC	Kdm6b
MGLibB_27358	CAGAGCTCTTCTCACTTAAG	Kif20b
MGLibB_27597	TGGCATTGTAAGACACACCG	Klhl22
MGLibB_27598	TGGAACCAGCGATTGTGCCT	Klhl22
MGLibB_27872	CAGAGAGCACAACGCCGTGC	Kmt2d
MGLibB_27873	CACATCATTGGTGTGCAGCG	Kmt2d
MGLibB_28268	CCAGGCCAGTCACCTTCCGA	Ksr1
MGLibB_28363	GATGACCGCCAACGTGACAG	Lag3
MGLibB_28495	GGTGGTGGACCTTGATAGCT	Lats1
MGLibB_28500	GACGGCTGGCTCCGTGCTTC	Lats2
MGLibB_28800	GCAGGCGTGGTCTGCTCCAA	Lgals3bp
MGLibB_28801	TAGCTTAACGATGCCTTAGC	Lgals3
MGLibB_29115	ACAGGCAAGAAGAGACTGAC	Lmo7
MGLibB_29399	CACGTTAAGTTCTGTAGTTC	Lrrc1
MGLibB_30128	CCATCATCTGCTGATTCAAC	Maml2
MGLibB_30220	TGTGTTAGATGACGTTATTC	Map2k4
MGLibB_30223	CCGCTGCAGATATTTCCAAG	Map2k5
MGLibB_30347	GAACACCACTTGTGATCTCA	Mapk1
MGLibB_30351	TGGCTGAGATGCTCTCCAAC	Mapk3
MGLibB_30424	CGCTAGCGTATTCCATCACC	Mark4
MGLibB_30564	TACGCAGAAGATCACTAGTT	Mboat2
MGLibB_30635	CGGCATCAGAAATGTGCTGC	Mcl1
MGLibB_30722	GGTGTGTGGCGAATGGACAA	Mdc1
MGLibB_30931	GTACTCAGGTGGCTTTGCAA	Melk
MGLibB_30933	ATGTCAGCTCTACCATGTGC	Melk
MGLibB_31080	CTCTTGAGTCCATGTACCGC	Met
MGLibB_31594	GCGCTGTTTCTGTAACCCAT	Mms22l
MGLibB_32230	CTGTTACAGTACTGTGTAGA	Ms4a1
MGLibB_32285	TGCTAAGCACAACACTCTGC	Msh2
MGLibB_32321	GTTCACAGCATGGAGGAGTG	Msln
MGLibB_32351	CCACGCTAGCTTCACCCGTG	Mst1r
MGLibB_32530	AATCGAGATGATCGAATCCA	Mtor
MGLibB_32623	TGTTCAGATACTCTCGCTGA	Mum1
MGLibB_32776	GGCCTTGAAGCACATTCAGC	Mycbp2
MGLibB_33384	CCTTGCTCACTTGTAAAGAT	Nck1
MGLibB_33386	TCAAGAAGAATGAGCGATTA	Nck1
MGLibB_34425	CACACAGGCTTCAGTGCCGT	Notch1
MGLibB_34450	GGCGCAGGTCGGTGATATAC	Nov
MGLibB_34698	CCAGGACTGGTCCGATCGCA	Nr5a2
MGLibB_34779	GAGCAAGACTCGAATCCTCC	Nrp1
MGLibB_34780	GTAGGTGCACTCCAAGCTGT	Nrp1
MGLibB_34783	AGTTCACCTCAGACTACGCC	Nrp2
MGLibB_34895	CCTCTAGCACATCAGATATC	Nt5e
MGLibB_38841	TTTGGTACAAGTGCTCGATG	Onecut1
MGLibB_39714	CAACTATGAGAGGACCACGC	Pcdh7
MGLibB_40044	GATATCTTGTTGAGGTCTCC	Pdcd1
MGLibB_40179	TCAGTGAGTGTGAACGACCA	Pdgfrb
MGLibB_40328	GAGTCACTCTCCAGTCGACG	Peak1
MGLibB_40751	GGAGTTACAGCGCCAGAAGA	Phldb3
MGLibB_40752	TCTCCACATGATCCCGCTCC	Phldb3
MGLibB_41078	CTTACCTCATCTACAGACAC	Pitpna
MGLibB_41518	AGAGCTGAGTCCATACACAC	Plk4
MGLibB_41657	CTTCCCATCAATAGGCTTGA	Pms2
MGLibB_41850	GACTCAATCACTAGGAACAA	Poln
MGLibB_41854	GGAGAACTGTCCCGTTGGTG	Polq
MGLibB_42006	TCCTGGCTCACAGCCGCATC	Postn
MGLibB_42111	CCATTGAGTGCCGAGTCTGT	Pparg
MGLibB_42147	GTCCATCTGCTCCAGCGCCG	Ppfibp1
MGLibB_42149	GAGTGACGCTAGTGACATGC	Ppfibp1
MGLibB_42684	ACAGGCATATGGTTGTCCAT	Prkaa2
MGLibB_42686	GCCAAATTATGCAGCACCTG	Prkaa2
MGLibB_42690	GTGGGTTCATGATCCGTCAG	Prkab2
MGLibB_42949	TACAGCCTTGGCATTATATA	Prom1
MGLibB_42950	TTGTGGCTAACCAGCAGACC	Prom1
MGLibB_43582	CATACCTCTGCAGTTAAATT	Pten
MGLibB_43847	ACCAGATTCCCATGATAGAA	Pttg1
MGLibB_44350	GCAGCAGAATGTACTGTATG	Rad51d
MGLibB_44835	CTTAATCGAATAAGCCTGTT	Rbm6
MGLibB_45553	CCTTAGTGAAGTTATTCAGA	Rictor
MGLibB_45969	TCTGTTTCCAAGGAAACCTC	Rnf4
MGLibB_46469	CCAGCATTCCAGCCGAGCAC	Rptor
MGLibB_46517	CTCAACACTCGACATTGTTA	Rrm1
MGLibB_46518	TTGTACATTCTCCAGATATC	Rrm2b
MGLibB_47126	GGATGTCTGCCTCGAAGTCT	Scamp5
MGLibB_47997	ATCGTCTCCTCATGATTGAA	Setd2
MGLibB_48013	GTCTGGAAGGAGAGCATCGC	Setd7
MGLibB_48413	CGAGAAATTGTTACACCTGA	Shprh
MGLibB_48503	GACACACGCCTGATCACACC	Sin3b
MGLibB_48505	CGCTCTCACCTACCTCGACC	Sin3b
MGLibB_49920	AGATCTTCAGACGGAGCCTC	Slx4
MGLibB_50053	CGTCATTCTGTATGTCAGCA	Smg1
MGLibB_50224	GGTATCTCTTCACATCCGAG	Snai1
MGLibB_50228	GCAAAAGCCCTATTGCAGTG	Snai2
MGLibB_50473	CAGACGGAACTAGCGCTCAG	Snx9
MGLibB_50552	GTAGATGAGTACTGCAAGAT	Sord
MGLibB_50640	GAGCGAGAAGAGACCCTTCG	Sox9
MGLibB_50903	CATTATGAGCATCCGTGTGC	Speg
MGLibB_51191	CTTACCGGTGTTTGTGTATT	Sptb
MGLibB_51678	GGAGGCGAGACTCTTCCCAC	Stat3
MGLibB_51685	GTTCGTTGTACAGAATGTGC	Stat5b
MGLibB_51748	GTACTGCGTATGTGGCATGC	Stk11
MGLibB_51967	GCTGCCACTCTATATGATGC	Styk1
MGLibB_53305	TTCACCTACCCCTTTCTCGG	Tecpr1
MGLibB_53591	TTGACGTCACTGGAGTTGTA	Tgfb1
MGLibB_53599	ACTTGCCGCAGATCTTCCTC	Tgfbi
MGLibB_53607	GGCCGCTGCATATCGTCCTG	Tgfbr2
MGLibB_54324	GATATTATGATACTGCTGTA	Tmem139
MGLibB_55084	TCACCTACTTGGTCCAGGGC	Tnfrsf14
MGLibB_55118	TGAGCCGCTGTGATCATACC	Tnfrsf4
MGLibB_55151	ACTGATCTATACTTCACTCA	Tnfsf18
MGLibB_55153	GATCAAGGCCAAGATTCAAG	Tnfsf4
MGLibB_55499	GGCCGGAGCAACACATCTCT	Tpx2
MGLibB_55857	TCATCTGGACGAAATCCAGC	Trim67
MGLibB_55991	CTAGGATATTGTATCAAATC	Trp53bp1
MGLibB_56315	GGTAGAGCACGCCGCGCTTC	Tssk6
MGLibB_56475	TTCGAGCAAAGCTCTCATTC	Ttk
MGLibB_56664	GCTCCGCTGCTAGTGGGACG	Twist1
MGLibB_56666	GCGCACGCAGTCGCTGAACG	Twist1
MGLibB_56782	TCAGGAAGTCTTCACTGAGA	U2af1
MGLibB_57643	GCTATTGATCTTAGTAAGAA	Usp9x
MGLibB_57644	AGTTAGATGATATGATCAAC	Usp9x
MGLibB_59582	TCGTTGCGCACACAGTAGTC	Wnt5a
MGLibB_59665	GCTGTGCAGCCTCGTCTAGC	Xab2
MGLibB_59834	CGCAGTACCTGCATCAGTAC	Yap1
MGLibB_59836	GATGATGTACCACTGCCAGC	Yap1
MGLibB_60323	GTACCGCCATGAGAAGAACG	Zeb1
MGLibB_61172	TGCAGGGATGGAGAGTGGCC	Zfp775
MGLibB_61620	CAGGTAGGACAGTTGTTCAA	Zmynd8
MGLibB_61676	TAATAGGTGTCCACAATTCC	Zpld1
MGLibB_61762	GCAACTGACAGACCTATTGA	Zswim7
MGLibB_61794	CTCCAGTGGAGCCAATCTTC	Zzef1
MGLibB_61795	GCACATCACGAACTTCCTGC	Zzef1
MGLibB_62784	GCGTGAGATTCGTTGCTCGA	NTC
MGLibB_62797	GTGCGAATTAACCGTTAGGA	NTC
Mm_Aptx_MA04773	GATGACGCCCGAGTCAATGC	Aptx
Mm_Arid1A_MA05068	GGTCCCTGTTGTTGCGAGTA	Arid1a
Mm_Atr_MA05979	TTGAAGATCGCGTGCTTATG	Atr
Mm_Atr_MB05980	CTTACCAATACAACTGTCTT	Atr
Mm_Bcorl1MLA_06750	GCTGAAGCTCGGGCTAACGC	Bcorl1
Mm_Bcorl1MLB_06750	TCCTGAATCTAAAGCCCCTC	Bcorl1
Mm_Brie_Kinase_1	ATCGACACAACTATGTACAC	Aatk
Mm_Brie_Kinase_10	CATGTAAAGTAACACGACGG	Abl2
Mm_Brie_Kinase_100	TGGAGGAGAGCAACCTACCG	Btk
Mm_Brie_Kinase_1000	TCTTCACACAACGTACTGGG	Srpk2
Mm_Brie_Kinase_1001	AGACCCTGAAACGGACCCGC	Stk10
Mm_Brie_Kinase_1002	AGAGAAACAAATCCCTGACC	Stk10
Mm_Brie_Kinase_1003	GGAGCTTCACGATATACGGG	Stk10
Mm_Brie_Kinase_1004	GGTGCTGTGTGAAACCATGA	Stk10
Mm_Brie_Kinase_1005	ACTCCATCACCATATACGTA	Stk11
Mm_Brie_Kinase_1006	AGTCCATTGGCAATCTCAGG	Stk11
Mm_Brie_Kinase_1007	GGGCCTGTACCCATTTGAGG	Stk11
Mm_Brie_Kinase_1008	TCATCGGCAAGTACCTGATG	Stk11
Mm_Brie_Kinase_101	CTGGGTGAACAAACCACCTG	Bub1
Mm_Brie_Kinase_1013	CCAGGAAGAAGCCCAACGAG	Stk16
Mm_Brie_Kinase_1014	CCTCTTCGTCCAGAAATTGG	Stk16
Mm_Brie_Kinase_1015	TATTGTAGAAAGGTACACTG	Stk16
Mm_Brie_Kinase_1016	TCACCAAGCAAAATATTGGT	Stk16
Mm_Brie_Kinase_1017	AAAAGAATGTGGATGCGCGG	Slk
Mm_Brie_Kinase_1018	AATGAGAAACCTACGACTGA	Slk
Mm_Brie_Kinase_1019	AGGGAAATGACACCGACTCA	Slk
Mm_Brie_Kinase_102	GCAGTATCTTCGGGAGATTG	Bub1
Mm_Brie_Kinase_1020	GAGTATCAGCTAAAAATACC	Slk
Mm_Brie_Kinase_1021	AATTCACAGAGACATAAAGC	Aurkb
Mm_Brie_Kinase_1022	CCTGGAATACGCCCCTCGCG	Aurkb
Mm_Brie_Kinase_1023	CTTGTTCTGGGATCCTTGCG	Aurkb
Mm_Brie_Kinase_1024	GCGCCTGGATTTCGATCTCT	Aurkb
Mm_Brie_Kinase_1025	AAGACGCGTTTCGGACCGAA	Aurka
Mm_Brie_Kinase_1026	AGAAGGACACAGGACCCGCT	Aurka
Mm_Brie_Kinase_1027	CACCCAAGACCACTTACCGG	Aurka
Mm_Brie_Kinase_1028	TAGAATCAGATAAACTCGGG	Aurka
Mm_Brie_Kinase_1029	ATTGCACTACCGCATTGACA	Syk
Mm_Brie_Kinase_103	TCAGACAGGAATTCACAATG	Bub1
Mm_Brie_Kinase_1030	CACACCACTACACCATCGAG	Syk
Mm_Brie_Kinase_1031	CACCGGGTGGAATAATCTCA	Syk
Mm_Brie_Kinase_1032	GTCTTGGGCTGTACTCCCGG	Syk
Mm_Brie_Kinase_1033	AAGAAGAACGCTGCACACAT	Tbrg4
Mm_Brie_Kinase_1034	CAGATAACTTGTGTCTGGCA	Tbrg4
Mm_Brie_Kinase_1035	GAGGCTCAAGTACAAGCACT	Tbrg4
Mm_Brie_Kinase_1036	TCTCTTCTTACCATAGGCGT	Tbrg4
Mm_Brie_Kinase_1037	CAAACAGAAAAACTAGCACC	Tec
Mm_Brie_Kinase_1038	GAGCTACTATGAGGGTCGAG	Tec
Mm_Brie_Kinase_1039	GATGTATGACTTCCAAGCGA	Tec
Mm_Brie_Kinase_104	TCCATAAACTCATCAGTGTG	Bub1
Mm_Brie_Kinase_1040	TGAATATCACAAGCACAATG	Tec
Mm_Brie_Kinase_1041	AGTACAAGGACGGCTACAGT	Tek
Mm_Brie_Kinase_1042	CTATACAGATCGTTTCTCAG	Tek
Mm_Brie_Kinase_1043	CTGGTCCGTAGTAACCAGAT	Tek
Mm_Brie_Kinase_1044	TTAACTATGACCGTGGACAG	Tek
Mm_Brie_Kinase_1045	CCGGAGCAACACGCTAAGGG	Tesk1
Mm_Brie_Kinase_1046	CTCACAGAGGACGATCCCGA	Tesk1
Mm_Brie_Kinase_1047	CTGGTCCGAAGGGAAGACCG	Tesk1
Mm_Brie_Kinase_1048	GCTCCCTTGACATACAATCA	Tesk1
Mm_Brie_Kinase_1049	AGAGCGTTCATGGTTCCGAG	Tgfbr1
Mm_Brie_Kinase_105	AATTATTGAAGAGAGCCGTG	Bub1b
Mm_Brie_Kinase_1050	ATGAAAGGGCGATCTAGTGA	Tgfbr1
Mm_Brie_Kinase_1051	ATTGTGTTACAAGAAAGCAT	Tgfbr1
Mm_Brie_Kinase_1052	GTGTCAGATTATCATGAGCA	Tgfbr1
Mm_Brie_Kinase_1053	ACCTGCAGGAGTACCTCACG	Tgfbr2
Mm_Brie_Kinase_1054	CCTACGAGGAGTACTCCTCG	Tgfbr2
Mm_Brie_Kinase_1055	CCTTGTAGACCTCGGCGAAG	Tgfbr2
Mm_Brie_Kinase_1056	GAAGCCGCATGAAGTCTGCG	Tgfbr2
Mm_Brie_Kinase_1057	AACCTCCGCAGTACAGACCA	Tgfbr3
Mm_Brie_Kinase_1058	ATTGTCACATTTGACTGACA	Tgfbr3
Mm_Brie_Kinase_1059	CATCTTCGGCTTGAGAACAA	Tgfbr3
Mm_Brie_Kinase_106	AGATAACTCCGTTCTAGACG	Bub1b
Mm_Brie_Kinase_1060	GCTGTGGTACTAGACATAGG	Tgfbr3
Mm_Brie_Kinase_1061	AAGACGCCTACCAAATCCGA	Tie1
Mm_Brie_Kinase_1062	CAATACCCTAGACTGGCAAG	Tie1
Mm_Brie_Kinase_1063	GATATCGTGTGCTAGCATTG	Tie1
Mm_Brie_Kinase_1064	GGCCACCAGAAGTCGATACG	Tie1
Mm_Brie_Kinase_1065	AGAGGCAACAGGTGCAACGG	Trim24
Mm_Brie_Kinase_1066	GCACTAGGTGAACGTATTGG	Trim24
Mm_Brie_Kinase_1067	GGTGCACTCAGATCAATCAT	Trim24
Mm_Brie_Kinase_1068	TGTACTACTAGGAACTTCAG	Trim24
Mm_Brie_Kinase_1069	AGGCGTTCAAGGCTCACACG	Trim28
Mm_Brie_Kinase_107	GAACAGAACTACCCTCAAGG	Bub1b
Mm_Brie_Kinase_1070	ATGAAGGAGCTGAATAAGCG	Trim28
Mm_Brie_Kinase_1071	CGCCGCAGCGAATAATTCGG	Trim28
Mm_Brie_Kinase_1072	GCACTCCACACAATAGCTAG	Trim28
Mm_Brie_Kinase_1073	CCACGCCGTTCAAGTCCACG	Tjp2
Mm_Brie_Kinase_1074	CCTCGGTCGTCATGACTGAG	Tjp2
Mm_Brie_Kinase_1075	GCTTATGAACCCGACTACGG	Tjp2
Mm_Brie_Kinase_1076	TATGGGGCCAAACAGAACCA	Tjp2
Mm_Brie_Kinase_1078	CAGGCCCAGCCTCTTCGTGT	Tk1
Mm_Brie_Kinase_1079	GTAATTGTGGCAGCGCTGGA	Tk1
Mm_Brie_Kinase_108	GGAACTCCCGACATTTCCTG	Bub1b
Mm_Brie_Kinase_1080	TAGGACTGACCGATCATGTG	Tk1
Mm_Brie_Kinase_1081	ATTAAGGCGAAGTTGAACCA	Dtymk
Mm_Brie_Kinase_1082	CGTCCAGCAATTGTAACTGA	Dtymk
Mm_Brie_Kinase_1083	CGTGCTGGCAAGACCACGCA	Dtymk
Mm_Brie_Kinase_1084	TGGTGTAAACAACCGGACGT	Dtymk
Mm_Brie_Kinase_1085	AGAGCGCCTCAAGTTCAATG	Tssk2
Mm_Brie_Kinase_1086	AGAGGTCTCAAAGATCTCGT	Tssk2
Mm_Brie_Kinase_1087	GGATGTCCATCTCCCTAGGA	Tssk2
Mm_Brie_Kinase_1088	GGCACTTGATGAACTCGAGG	Tssk2
Mm_Brie_Kinase_1089	AAAATCTGTGCCGATCACAC	Ttk
Mm_Brie_Kinase_109	ACTTACGCCCGTCCCCCTCG	Ddr1
Mm_Brie_Kinase_1090	CTGGAGGTGTAAGTTACGCA	Ttk
Mm_Brie_Kinase_1091	TCATAGGAATCACTGCCACG	Ttk
Mm_Brie_Kinase_1092	TTCTGGCCGTATTTATCTGG	Ttk
Mm_Brie_Kinase_1093	GAAGCCCCTGTACATAGTGA	Txk
Mm_Brie_Kinase_1094	GGTGATACTGGATCAACTCG	Txk
Mm_Brie_Kinase_1095	TGAGAGATTCGAGACACTTG	Txk
Mm_Brie_Kinase_1096	TTTACAGTCCAACAGAGGCG	Txk
Mm_Brie_Kinase_1097	AGTCGCGCCGAGTGTCCGGG	Cmpk2
Mm_Brie_Kinase_1098	AGTTGACCAGTGCCCAAAGG	Cmpk2
Mm_Brie_Kinase_1099	GGTGTTCCAAGACCGGGACG	Cmpk2
Mm_Brie_Kinase_11	GTTATAACCAGAATGGCGAG	Abl2
Mm_Brie_Kinase_110	GGCAGCGGTAGAGTCCGACC	Ddr1
Mm_Brie_Kinase_1100	TCGGCCGCGGCGCTTCACTG	Cmpk2
Mm_Brie_Kinase_1101	AACCCGTAACCATTTACTGG	Tyro3
Mm_Brie_Kinase_1102	ACAGCTTATAAGGTCCTAGG	Tyro3
Mm_Brie_Kinase_1103	GGAGTTTGACCATCCACACG	Tyro3
Mm_Brie_Kinase_1104	TAGGAGAGTTTGGATCAGTG	Tyro3
Mm_Brie_Kinase_1105	GCAGCTTGGGACGCACAACA	Ulk1
Mm_Brie_Kinase_1106	GGCAGTGTACGGTTCCGAGG	Ulk1
Mm_Brie_Kinase_1107	GGGGAGCTGATGTCTCCCGG	Ulk1
Mm_Brie_Kinase_1108	GGTAATTGTGCACCTGAGTG	Ulk1
Mm_Brie_Kinase_1109	ACATTCTCCAGGTACCTGGG	Uck1
Mm_Brie_Kinase_111	TCGGGTAACGAGGATCCCGG	Ddr1
Mm_Brie_Kinase_1110	ACCACCTGCTTACCTTGAGT	Uck1
Mm_Brie_Kinase_1112	TGCCGCCGCTCACGCCGATG	Uck1
Mm_Brie_Kinase_1113	ACCAGCATCGACGCTCACAA	Vrk1
Mm_Brie_Kinase_1114	CTGGGCAGTACCGATAAGCA	Vrk1
Mm_Brie_Kinase_1115	TGAGCATGAGTACGTGCACG	Vrk1
Mm_Brie_Kinase_1116	TGGAAACTAGGATTGCCCAT	Vrk1
Mm_Brie_Kinase_1117	CATGACCAAATATGCCGTGG	Baz1b
Mm_Brie_Kinase_1118	CTTGCACAGAGTATGTCATG	Baz1b
Mm_Brie_Kinase_1119	GACTAGATGACAGAGCGCGT	Baz1b
Mm_Brie_Kinase_112	TGTCATATACAGCCCCCGTG	Ddr1
Mm_Brie_Kinase_1120	GCCTTGAGTGCAGATAAAGG	Baz1b
Mm_Brie_Kinase_1121	AGGTGATTTGACGGGCGACG	Wee1
Mm_Brie_Kinase_1122	CAGAGAAATAGCGAACGACG	Wee1
Mm_Brie_Kinase_1123	GAAAAAGAGAATTCGATACA	Wee1
Mm_Brie_Kinase_1124	GCGGAAGGTCTTGTGCGGAG	Wee1
Mm_Brie_Kinase_1125	AAGTGCCAGTCATTATGGAG	Yes1
Mm_Brie_Kinase_1126	CAGGCACTACGTAATTGCTA	Yes1
Mm_Brie_Kinase_1127	CTAGTCGCAATGATTCTCGA	Yes1
Mm_Brie_Kinase_1128	TCTAGCTTCATAATCATACA	Yes1
Mm_Brie_Kinase_1129	ATGGAGCCGTACGTATCTCA	Map3k19
Mm_Brie_Kinase_113	CCATCACAACCAAGGAACTG	Calm1
Mm_Brie_Kinase_1130	GGGAATGCGATGTGAGTAAG	Map3k19
Mm_Brie_Kinase_1131	GGGGTGAAAACTGGCCACGA	Map3k19
Mm_Brie_Kinase_1132	GGGTACAGTTAGAACCCCTG	Map3k19
Mm_Brie_Kinase_1133	CAACGGCACGTACGCCATCG	Zap70
Mm_Brie_Kinase_1134	CGCGCACCATAGCATCACGC	Zap70
Mm_Brie_Kinase_1135	GAAGCGAGAGAATCTCCTCG	Zap70
Mm_Brie_Kinase_1136	TCGACAACCCCTACATCGTG	Zap70
Mm_Brie_Kinase_1137	AAATGTTCTCTCTATAACAG	Akt3
Mm_Brie_Kinase_1138	AATTTGATGCTAGATAAGGA	Akt3
Mm_Brie_Kinase_1139	CCGTAGCCGACCGATTGCAG	Akt3
Mm_Brie_Kinase_114	CCATCATAGTCAAGAACTCT	Calm1
Mm_Brie_Kinase_1140	CTGCACCATAGAAACGTGTG	Akt3
Mm_Brie_Kinase_1141	AAGAACCTCAAACTAATCCG	Insrr
Mm_Brie_Kinase_1142	ACGGCAGCCCGACGTCCCGT	Insrr
Mm_Brie_Kinase_1143	CAGAATGCCACAGAACACGT	Insrr
Mm_Brie_Kinase_1144	CGGGAGCGAGCGATATTGAG	Insrr
Mm_Brie_Kinase_1145	GAGCACATCATGTCCCAAGT	Map2k5
Mm_Brie_Kinase_1146	GATTCCAAATAGTGGCGCGG	Map2k5
Mm_Brie_Kinase_1147	TACTTGCTGTTCCATTACTG	Map2k5
Mm_Brie_Kinase_1149	AGGCTGCAGAGTCAGATCAA	Mapk7
Mm_Brie_Kinase_115	GCAGGATATGATCAACGAAG	Calm1
Mm_Brie_Kinase_1150	GGTGTAGGTCGCTCTCCATG	Mapk7
Mm_Brie_Kinase_1151	TTCCCTGCACGAGTATACGC	Mapk7
Mm_Brie_Kinase_1152	TTGAGGACTTCCATGCACGA	Mapk7
Mm_Brie_Kinase_1153	CCCACCTCTAGTCATACCTG	Nek3
Mm_Brie_Kinase_1154	CCTTAAAGGCAACAATATTG	Nek3
Mm_Brie_Kinase_1155	CTGATCCTGAAAATATGCCA	Nek3
Mm_Brie_Kinase_1156	GCGTTTGCATGCACGTACGT	Nek3
Mm_Brie_Kinase_1157	AGACTAGCCGGTGATCTCAA	Nek4
Mm_Brie_Kinase_1158	AGTTCCAAGAATTACCCCCT	Nek4
Mm_Brie_Kinase_1159	GCCCGCGTCTTAGAGAATCA	Nek4
Mm_Brie_Kinase_116	TAGCGAAGAAGAGATCCGCG	Calm1
Mm_Brie_Kinase_1160	GGAGAGCCAACCACAACACG	Nek4
Mm_Brie_Kinase_1161	ACTTTAGAAAAAGAGGATCG	Osr1
Mm_Brie_Kinase_1162	AGGTTAGCGAAATCAAAGCG	Osr1
Mm_Brie_Kinase_1163	CCAGAAAAGAAGCCAACAAG	Osr1
Mm_Brie_Kinase_1164	GAATGACGTGGGGAAACCAG	Osr1
Mm_Brie_Kinase_1165	CAAACGGCATCTCAACCTAG	Pacsin1
Mm_Brie_Kinase_1166	GAACAGTAAGACAGAGCAGT	Pacsin1
Mm_Brie_Kinase_1167	GGAGCGCGCCAAGATCGAGA	Pacsin1
Mm_Brie_Kinase_1168	TATCACAAGCAGATCATGGG	Pacsin1
Mm_Brie_Kinase_1169	GATGGTGACAACATCCGCCA	Papss1
Mm_Brie_Kinase_117	AGATGGCACCATTACCACCA	Calm3
Mm_Brie_Kinase_1170	TCAGCCAAACTGTGCAACCA	Papss1
Mm_Brie_Kinase_1171	TCAGTACCGCCTTACCCCGA	Papss1
Mm_Brie_Kinase_1172	TGTGTAAGGCGATATAAAGC	Papss1
Mm_Brie_Kinase_1173	AGTCGATCAAATCCGAGCTG	Papss2
Mm_Brie_Kinase_1174	CTTGATGTACGAAGGTCGGA	Papss2
Mm_Brie_Kinase_1175	GAATATCCGCCGGATCGCGG	Papss2
Mm_Brie_Kinase_1176	GGTGCTAGAGAGAATAAGGT	Papss2
Mm_Brie_Kinase_1177	ATAGTGTGACTTGATGTCTG	Cib1
Mm_Brie_Kinase_1178	GATCTGCTCAAACGATACTC	Cib1
Mm_Brie_Kinase_1179	TGTCACTGAAGACACTCAGG	Cib1
Mm_Brie_Kinase_118	CAGCGAGGAGGAGATACGAG	Calm3
Mm_Brie_Kinase_1180	TTTCAAGGAGCGAATCTGCA	Cib1
Mm_Brie_Kinase_1181	TATTACTTACTAGAGAAATG	Prkra
Mm_Brie_Kinase_1182	TGATTCAAGCCTGCAGATCG	Prkra
Mm_Brie_Kinase_1183	TGGATGGATCAGGCATTAAG	Prkra
Mm_Brie_Kinase_1184	TTCACCTTCAGAGTAACCGT	Prkra
Mm_Brie_Kinase_1185	AGAATGCTCAGGGTTTCGAG	Twf2
Mm_Brie_Kinase_1186	CCAGCAGATCCGAATCAATG	Twf2
Mm_Brie_Kinase_1187	CTGGGACCAGGACTACGACC	Twf2
Mm_Brie_Kinase_1188	GCATCTCGAGGAATCCGTGA	Twf2
Mm_Brie_Kinase_1189	AAAAGGCGATTGAAGCAAGG	Rnasel
Mm_Brie_Kinase_119	CATCTCCATCCTTGTCGAAG	Calm3
Mm_Brie_Kinase_1190	AGACTTCCTTACATCCACGT	Rnasel
Mm_Brie_Kinase_1191	CAGGATTAGCTACATAAGGG	Rnasel
Mm_Brie_Kinase_1192	GTTCAGCAGAGTACGGATCA	Rnasel
Mm_Brie_Kinase_1193	CCACGGATGATATCAACCGA	Sh3bp5
Mm_Brie_Kinase_1194	GGCGGCGTTCCAATGCCATG	Sh3bp5
Mm_Brie_Kinase_1195	GGCTGCACGGAGTACCTCGG	Sh3bp5
Mm_Brie_Kinase_1196	TGCTGAACCATGCTACTCAG	Sh3bp5
Mm_Brie_Kinase_1197	AAACGGAAACCTCCTGCCAT	Tlk2
Mm_Brie_Kinase_1198	ACAGAGCAGTTAGCGCCACG	Tlk2
Mm_Brie_Kinase_1199	GTGTTTGCAGGCATGCGTGT	Tlk2
Mm_Brie_Kinase_12	TGGGGGCGGTCAGTACGGAG	Abl2
Mm_Brie_Kinase_120	GCTGGGACAGAACCCCACTG	Calm3
Mm_Brie_Kinase_1200	TGTCCACTGCTCAGTAAACG	Tlk2
Mm_Brie_Kinase_1201	CAGACAACCTACGGAGCTAG	Axl
Mm_Brie_Kinase_1202	CCCAGCAGTACATACCACCA	Axl
Mm_Brie_Kinase_1203	GGATATCCGGATGTGATACG	Axl
Mm_Brie_Kinase_1204	TTGACCACCCCAACGTCATG	Axl
Mm_Brie_Kinase_1205	ACAGAGTGAGCGCGCCTGTG	Grk6
Mm_Brie_Kinase_1206	CCAGACCATCAAAGGCCGTG	Grk6
Mm_Brie_Kinase_1207	GAAGAAGATAAAGCGCGAAG	Grk6
Mm_Brie_Kinase_1208	GCTACACGTTCAGTCCTGAC	Grk6
Mm_Brie_Kinase_1209	CATTCTAGTGAACTCACGTG	Map2k1
Mm_Brie_Kinase_121	CAAACGCATCACGGCCGCTG	Camk2a
Mm_Brie_Kinase_1210	GCTTCTCCCGAAGATAGGTC	Map2k1
Mm_Brie_Kinase_1211	GGGCACGAGATCCTACATGT	Map2k1
Mm_Brie_Kinase_1212	TGCAACTCCCCGTACATCGT	Map2k1
Mm_Brie_Kinase_1213	CATCCTGGTGAACTCTCGCG	Map2k2
Mm_Brie_Kinase_1214	CTTACCCAGAAGGCTAAGGT	Map2k2
Mm_Brie_Kinase_1215	CTTGGGGAAGGTCAGCATTG	Map2k2
Mm_Brie_Kinase_1216	GTGCAACTCGCCCTACATCG	Map2k2
Mm_Brie_Kinase_1217	AAAGTGCGGCATGCTCAGAG	Map2k3
Mm_Brie_Kinase_1218	CACAGGTGGCTTGGACACGC	Map2k3
Mm_Brie_Kinase_1219	CCTAGACATCAACATGCGCA	Map2k3
Mm_Brie_Kinase_122	GATATACAGGATGACGCCTA	Camk2a
Mm_Brie_Kinase_1220	CTTCCGGTAGAACTTATCCA	Map2k3
Mm_Brie_Kinase_1222	AACTTGAAAATTATTCACAG	Map2k4
Mm_Brie_Kinase_1223	TGGATTTGGATGTAGTAATG	Map2k4
Mm_Brie_Kinase_1224	TTTGTAAAACTTATCGAACG	Map2k4
Mm_Brie_Kinase_1225	AATGTGCTCATTAACACACT	Map2k6
Mm_Brie_Kinase_1226	CTACGGTGCACTCTTCCGGG	Map2k6
Mm_Brie_Kinase_1227	GCCTTGGAGTCTAAATCCCG	Map2k6
Mm_Brie_Kinase_1228	GCTGGGACGAGGTGCGTACG	Map2k6
Mm_Brie_Kinase_1229	ACAGGGTACCTGACTATCGG	Map2k7
Mm_Brie_Kinase_123	GCTGTCATGGAGTCGGACTG	Camk2a
Mm_Brie_Kinase_1230	ACTTGGATATCAGCCCACAG	Map2k7
Mm_Brie_Kinase_1231	GCGGTGTGAACAAGGTTGAT	Map2k7
Mm_Brie_Kinase_1232	TGGAGGGTTTGACATCGCGA	Map2k7
Mm_Brie_Kinase_1233	ATAGTGTTGGACACTACCTG	Map3k1
Mm_Brie_Kinase_1234	CTCCACTTAGATCTACAAAG	Map3k1
Mm_Brie_Kinase_1235	TAGTGTCTACAACTGGCCGG	Map3k1
Mm_Brie_Kinase_1236	TCTTTCCCACGACGTTAGTG	Map3k1
Mm_Brie_Kinase_1237	AGCTGAGAGTGTTCGACAGG	Map3k11
Mm_Brie_Kinase_1238	GATGGCTCGGAATCTAGGGA	Map3k11
Mm_Brie_Kinase_1239	GCGGAGCAAACTCCGAGCAA	Map3k11
Mm_Brie_Kinase_124	GGTGGTGCATCGTGACCTGA	Camk2a
Mm_Brie_Kinase_1240	TCCAACTATGTATCTCGGGG	Map3k11
Mm_Brie_Kinase_1241	ACATCAGGGAGCACTATGAA	Map3k12
Mm_Brie_Kinase_1242	ACTAGATGCAGCCCTAAGTG	Map3k12
Mm_Brie_Kinase_1243	CTAAAGTCACACCCTTCTCG	Map3k12
Mm_Brie_Kinase_1244	TCTCGAAGTACACATTGGGT	Map3k12
Mm_Brie_Kinase_1245	CACTCCTTAAGCACTAGTAG	Map3k2
Mm_Brie_Kinase_1246	CCTGGTGATGATAGGAAACG	Map3k2
Mm_Brie_Kinase_1247	GGAACTTCTATCCCTATTAG	Map3k2
Mm_Brie_Kinase_1248	TAGATCCATAGACTGCCCAA	Map3k2
Mm_Brie_Kinase_1249	ACAGACACATGGTAGCGCCT	Map3k3
Mm_Brie_Kinase_125	AGTAACGGTGTCCCACTCAG	Camk2b
Mm_Brie_Kinase_1250	CATCTTCGTATCTCACAGGC	Map3k3
Mm_Brie_Kinase_1251	GCACTCCGTAGGCGCCCACG	Map3k3
Mm_Brie_Kinase_1252	TATACGAGCATCAACAGCGA	Map3k3
Mm_Brie_Kinase_1253	ACATAATCCGAGCCCCACAT	Map3k4
Mm_Brie_Kinase_1254	ATAACCCATTATATCCGTGG	Map3k4
Mm_Brie_Kinase_1255	GCTCGCCTTTCAAGTTCGAT	Map3k4
Mm_Brie_Kinase_1256	GGGGAGGGGATTTCAAACAC	Map3k4
Mm_Brie_Kinase_1257	ATAATCGATAAAGGACCACG	Map3k5
Mm_Brie_Kinase_1258	ATGCGTAATGAAACTTCACG	Map3k5
Mm_Brie_Kinase_1259	CTGAACGAAACGGTCCACGA	Map3k5
Mm_Brie_Kinase_126	CCAACAGCAACGTTCCACCG	Camk2b
Mm_Brie_Kinase_1260	GGGCGGCCGGCGTACCACCG	Map3k5
Mm_Brie_Kinase_1261	AAACCCTTCGATGAGATCGG	Map3k7
Mm_Brie_Kinase_1262	GATCGACTACAAGGAGATCG	Map3k7
Mm_Brie_Kinase_1263	GCCCAAAGCGCTGATTCACA	Map3k7
Mm_Brie_Kinase_1264	GGGACTTACTGGATTCAGGC	Map3k7
Mm_Brie_Kinase_1265	ATCTGTCAGATATGGGACCG	Map3k8
Mm_Brie_Kinase_1266	GCCCAGAGGTGATCCTATGT	Map3k8
Mm_Brie_Kinase_1267	GGACGTCGACCACAAGAATG	Map3k8
Mm_Brie_Kinase_1268	TCTCTTTATGGAAGCCGGCG	Map3k8
Mm_Brie_Kinase_1269	ACTGAACCGGAATGATCAGG	Map4k1
Mm_Brie_Kinase_127	CTCACCTGAGAAATTCCGTG	Camk2b
Mm_Brie_Kinase_1270	AGGTAGATCTGATCCGCCGA	Map4k1
Mm_Brie_Kinase_1271	CCTCCCCGCAGTCGTTGATG	Map4k1
Mm_Brie_Kinase_1272	CGATGGGCAATTGAGCCCAG	Map4k1
Mm_Brie_Kinase_1273	GCCACCCTTGCGTTCCACAG	Map4k2
Mm_Brie_Kinase_1274	GGTTCCGATGGCATCATCCG	Map4k2
Mm_Brie_Kinase_1275	GTCATGCGCCCAGATATGTG	Map4k2
Mm_Brie_Kinase_1276	TTCAGAGTAGCCCAGGCGGT	Map4k2
Mm_Brie_Kinase_1277	GCTGACCTTGAGATCACAAG	Mapk1
Mm_Brie_Kinase_1278	GTCACACAGATATATAGTAC	Mapk1
Mm_Brie_Kinase_1279	TGGAGCTCTGTACCAACGTG	Mapk1
Mm_Brie_Kinase_128	TACAGAGCTTGACACAGCGT	Camk2b
Mm_Brie_Kinase_1280	TTCTCCGATGTACGAGAGGT	Mapk1
Mm_Brie_Kinase_1281	ACAGGGATTCGATAAACACG	Mapk10
Mm_Brie_Kinase_1282	GAACCAAACTCACGCCAAGA	Mapk10
Mm_Brie_Kinase_1283	GCAAGTAAGACATCCGCTCG	Mapk10
Mm_Brie_Kinase_1284	GTTCTGGTAGCGCTTAAGAA	Mapk10
Mm_Brie_Kinase_1285	CAGACCTACAGAAGATCATG	Mapk13
Mm_Brie_Kinase_1286	GATGCTCAAAGGTCTAAAGG	Mapk13
Mm_Brie_Kinase_1287	GCGGGGCCTATGGAGCGGTG	Mapk13
Mm_Brie_Kinase_1288	GCTCCGAAGGGAAGACGCAG	Mapk13
Mm_Brie_Kinase_1289	CAGGCTACGTGGCTACCAGG	Mapk14
Mm_Brie_Kinase_129	CTTCCAGCAACGGTCTACGG	Camk2g
Mm_Brie_Kinase_1290	TACAAAGACGGGGCATCGTG	Mapk14
Mm_Brie_Kinase_1291	TGGATGTGTTCACACCCGCA	Mapk14
Mm_Brie_Kinase_1292	TTCGGCTGACATAATTCACA	Mapk14
Mm_Brie_Kinase_1293	ACTGCAGCTGCGTGTAGCGT	Mapk3
Mm_Brie_Kinase_1294	CCACGTGCGCAAGACCAGAG	Mapk3
Mm_Brie_Kinase_1295	GACCCTGAGCACGACCACAC	Mapk3
Mm_Brie_Kinase_1296	GTATATACTTGAGGCCCCGG	Mapk3
Mm_Brie_Kinase_1297	GAATAATTCCAGCAGAGTGA	Mapk8
Mm_Brie_Kinase_1298	GGGTCTGATTCTGAAATGGC	Mapk8
Mm_Brie_Kinase_1299	TCGCTACTACAGAGCACCAG	Mapk8
Mm_Brie_Kinase_13	ATTGTACTGTCCATAGCCAG	Acvr1
Mm_Brie_Kinase_130	GTCTTGAGGAAAGATCCCTA	Camk2g
Mm_Brie_Kinase_1300	TGATAATAGATATTGATCAG	Mapk8
Mm_Brie_Kinase_1301	ATAGTATCGAGTTACCACAT	Mapk9
Mm_Brie_Kinase_1302	GAAAACAGACCAAAGTACCC	Mapk9
Mm_Brie_Kinase_1303	GAAGGTAGGACATTCTCTCA	Mapk9
Mm_Brie_Kinase_1304	TACCAGCAACTGAAACCGAT	Mapk9
Mm_Brie_Kinase_1305	AATATTTATGAGCTAATACG	Mok
Mm_Brie_Kinase_1306	CAGAGTACATCTCTACCCGG	Mok
Mm_Brie_Kinase_1307	GAGCCGCAATTCGTTCGTCA	Mok
Mm_Brie_Kinase_1308	TGGTCCAGTTCATTCACACC	Mok
Mm_Brie_Kinase_1309	ACTTCTTGGAAAACGGACGG	Hunk
Mm_Brie_Kinase_131	GTTGGTTACAGTGTTACCGG	Camk2g
Mm_Brie_Kinase_1310	CCAAAAACCTGCGTCGAGAG	Hunk
Mm_Brie_Kinase_1311	TGGTTGAATGAGAATTACAC	Hunk
Mm_Brie_Kinase_1312	TTCCAGCACCACAAGCGCGT	Hunk
Mm_Brie_Kinase_1313	ACAGCCGACATCGGAATGCG	Ror1
Mm_Brie_Kinase_1314	ACTTCAAGTGAAATCGACAA	Ror1
Mm_Brie_Kinase_1315	AGCACGGGTGTAGACTACCG	Ror1
Mm_Brie_Kinase_1316	TCATCACGACACAAGTCACG	Ror1
Mm_Brie_Kinase_1317	AGAGAATACATACTACACGG	Ror2
Mm_Brie_Kinase_1318	CTGGTCTGACAGTTGCGTGG	Ror2
Mm_Brie_Kinase_1319	GCTCTGGCGCCGATTACAGG	Ror2
Mm_Brie_Kinase_132	TCATCAGAAACTAGAACGAG	Camk2g
Mm_Brie_Kinase_1320	TGGTGGCGCAGATCGCTGCG	Ror2
Mm_Brie_Kinase_1321	AGATCCCCTTCTCACCACGA	Ern2
Mm_Brie_Kinase_1322	CCAAGCCAAAGCACTCTCGG	Ern2
Mm_Brie_Kinase_1323	CTGTGACAGGGATTTACACA	Ern2
Mm_Brie_Kinase_1324	GTTCGGCCAATGAAAAGTTG	Ern2
Mm_Brie_Kinase_1325	AATGAAAGCACCATAGTACG	Map4k4
Mm_Brie_Kinase_1326	GGAAAGGCGGCGTAAAGAAG	Map4k4
Mm_Brie_Kinase_1327	GGAATGGGATCTCGAGACAG	Map4k4
Mm_Brie_Kinase_1328	TCATCTCCGAACCTGAGCAA	Map4k4
Mm_Brie_Kinase_1329	ATTCTGGCAGAGCACGTCAG	Eif2ak4
Mm_Brie_Kinase_133	AAAGACACTTCATCCCACCA	Camk4
Mm_Brie_Kinase_1330	CTGCAAGCAGACACTTCCGC	Eif2ak4
Mm_Brie_Kinase_1331	CTGCGGGACACCATTGACCA	Eif2ak4
Mm_Brie_Kinase_1332	GTAGGTGTAGTCTATAGCGG	Eif2ak4
Mm_Brie_Kinase_1333	ATCACAATGAATCACCTCTG	Nrk
Mm_Brie_Kinase_1334	GCTCAGTCACTGATGTAGTG	Nrk
Mm_Brie_Kinase_1335	GCTGATCGAGGGACTATCCA	Nrk
Mm_Brie_Kinase_1336	TGATCAATAGTAGAATAAGG	Nrk
Mm_Brie_Kinase_1337	AGAGCCTTACGATCGAGCAG	Sgk2
Mm_Brie_Kinase_1338	CCAATGGGAACATCAACCTG	Sgk2
Mm_Brie_Kinase_1339	CCTACTGGCCAAGCGCAAGT	Sgk2
Mm_Brie_Kinase_134	AAGCGTACCGCAGTACCCCG	Camk4
Mm_Brie_Kinase_1340	GAGAGAGTGAAGGTAACCAA	Sgk2
Mm_Brie_Kinase_1341	GCTTAGGTTTGTAGACACGC	Pdk4
Mm_Brie_Kinase_1342	GGAACGTACACAATGTGGAT	Pdk4
Mm_Brie_Kinase_1343	TATCGACCCAAACTGTGATG	Pdk4
Mm_Brie_Kinase_1344	TGAGCATCCGAGTAGAAATG	Pdk4
Mm_Brie_Kinase_1345	AGAAAGGGTCTGGAATGTGT	Dguok
Mm_Brie_Kinase_1346	CGTGGACGCGCCACACGCCA	Dguok
Mm_Brie_Kinase_1347	TCCTGCAGGAGTTCGCAAAC	Dguok
Mm_Brie_Kinase_1348	TTTCATGAGTAACTTCACAA	Dguok
Mm_Brie_Kinase_1349	AGCTCTCTAGGTCATCTCGA	Csnk1e
Mm_Brie_Kinase_135	ACCTCGAAGAAATCGCCCAG	Camk4
Mm_Brie_Kinase_1350	AGGCTTATCATCGAACCGCA	Csnk1e
Mm_Brie_Kinase_1351	GCTGGTGTGTGCGGGCATCG	Csnk1e
Mm_Brie_Kinase_1352	TGTCGGGCTTCACATCCCGG	Csnk1e
Mm_Brie_Kinase_1353	CAGATGCTAGACAGCAATAG	Ip6k1
Mm_Brie_Kinase_1354	GAAGTGTGAGCAGAGCACGT	Ip6k1
Mm_Brie_Kinase_1355	TGGACTTGAAGATGGGTACC	Ip6k1
Mm_Brie_Kinase_1356	TTCACTCTCCACATAAGGAT	Ip6k1
Mm_Brie_Kinase_1357	CACTTATATGATCTCACTGA	Tpk1
Mm_Brie_Kinase_1358	CTTGCCTGAATTCGTCAGTG	Tpk1
Mm_Brie_Kinase_1359	GAACTTGAAATACTGCCTTG	Tpk1
Mm_Brie_Kinase_136	ATACTACAGTGAGCGCGATG	Camk4
Mm_Brie_Kinase_1360	GACACTTGGTAAAGTCAGTG	Tpk1
Mm_Brie_Kinase_1361	CAGGATATGTGGTAACCCGG	Mapk12
Mm_Brie_Kinase_1362	GGTGACCAAAACGGCCTGGG	Mapk12
Mm_Brie_Kinase_1363	TCATGGCGGAGATGATTACT	Mapk12
Mm_Brie_Kinase_1364	TTTCCCCCAGTATATCCATG	Mapk12
Mm_Brie_Kinase_1365	AATAAAACCCGACTTACTGG	Ulk2
Mm_Brie_Kinase_1366	ATGTTGAGACATAATAACCT	Ulk2
Mm_Brie_Kinase_1367	GGCAGTGGGAACACTCACGA	Ulk2
Mm_Brie_Kinase_1368	TGTTCTGATAGATATCGGTG	Ulk2
Mm_Brie_Kinase_1369	CACTGCGCAGATAACCACAA	Slamf6
Mm_Brie_Kinase_137	AGAATCACCGTTTAAATAGG	Cask
Mm_Brie_Kinase_1370	GAACGCCATTCATTAGCTGG	Slamf6
Mm_Brie_Kinase_1371	GATTACTTAGGTTGATAACG	Slamf6
Mm_Brie_Kinase_1372	TGGGACCTGCCAGATACACC	Slamf6
Mm_Brie_Kinase_1373	CACCCACCAGGTACTCATCG	Pik3cg
Mm_Brie_Kinase_1374	GATCTATGACAGGTACCAAG	Pik3cg
Mm_Brie_Kinase_1375	GGAGCACATAGTCCCCGTGG	Pik3cg
Mm_Brie_Kinase_1376	TGCGGGGCGTAACCAGACGG	Pik3cg
Mm_Brie_Kinase_1377	ATAAGGTCCAAACTTCGGGG	Lats2
Mm_Brie_Kinase_1378	ATTCTTGCGGACAGGCACCG	Lats2
Mm_Brie_Kinase_1379	GAGCTTTCGCCAGTAAACGT	Lats2
Mm_Brie_Kinase_138	CAGAAACAGTAGAACAACTG	Cask
Mm_Brie_Kinase_1380	GCTGGGTGGTGCAAACTACG	Lats2
Mm_Brie_Kinase_1381	AGCCAGTTAACAGACGATGT	Mapk6
Mm_Brie_Kinase_1382	CAGCTGATACATGAAAAGCC	Mapk6
Mm_Brie_Kinase_1383	GATCGCAGTACTTGTTCTCG	Mapk6
Mm_Brie_Kinase_1384	GCTCCGAGAACTGACAATCG	Mapk6
Mm_Brie_Kinase_1385	ACGTCCAACTCAAAGAACGC	Gne
Mm_Brie_Kinase_1386	CCTCTTGTTAAACGAGATCA	Gne
Mm_Brie_Kinase_1387	GCTCCACACGATTGTTAGAG	Gne
Mm_Brie_Kinase_1388	TTGCAGCTCAAAGATATATG	Gne
Mm_Brie_Kinase_1389	AATAAGCTCGGTATTTACGA	Chek2
Mm_Brie_Kinase_139	TAAAGTGAGGTGTTCCAACG	Cask
Mm_Brie_Kinase_1390	CATACATCGGGACTTAAAGC	Chek2
Mm_Brie_Kinase_1391	GCTGGAGACAGTGTCTACCC	Chek2
Mm_Brie_Kinase_1392	TAAAGATCATTAGCAAGCGG	Chek2
Mm_Brie_Kinase_1393	CAACCCTAGTCCTCTGCCAG	Exosc10
Mm_Brie_Kinase_1394	CAATGTCAGAGTCGGCACCA	Exosc10
Mm_Brie_Kinase_1396	TCATACTCGTCACCGAACTG	Exosc10
Mm_Brie_Kinase_1397	AAGGCAGCCAGGTTTCGAGT	Mink1
Mm_Brie_Kinase_1398	CCCCGACCGTAATGATACAG	Mink1
Mm_Brie_Kinase_1399	GAGCGGAACCGAAACCGTGT	Mink1
Mm_Brie_Kinase_14	GCTTTCAGGTTTATGAGCAG	Acvr1
Mm_Brie_Kinase_140	TTCTCCCAGAGGGAAATGCG	Cask
Mm_Brie_Kinase_1400	TCTTCCGCGAGCGGTCGATG	Mink1
Mm_Brie_Kinase_1401	ACTGGCTGGTTGCTAAACGT	Mpp2
Mm_Brie_Kinase_1402	CTGCGCGCCAATCAGTACCA	Mpp2
Mm_Brie_Kinase_1403	GATACACCATACCTTGGCCA	Mpp2
Mm_Brie_Kinase_1404	TCAGGGTGTGACATTCCGAG	Mpp2
Mm_Brie_Kinase_1406	GTTATATTGGTACTGAGCCA	Pbk
Mm_Brie_Kinase_1407	TCTCAGAGTTGCTTTGCACA	Pbk
Mm_Brie_Kinase_1409	ACTTGCGTAGCTTGTTTCGG	Rab11fip5
Mm_Brie_Kinase_141	AGAGACAATGAGACCATCTG	Cd2
Mm_Brie_Kinase_1410	TGACCCCCAAGAATCCGGAT	Rab11fip5
Mm_Brie_Kinase_1411	TGATGGAAGAGCCCCATTCG	Rab11fip5
Mm_Brie_Kinase_1412	TGGGAGCCATGTGTACAATG	Rab11fip5
Mm_Brie_Kinase_1413	CAAGAGGACTCAGAAACTGG	Camk1
Mm_Brie_Kinase_1414	GTCAAGTACCTGCACGACCT	Camk1
Mm_Brie_Kinase_1415	TGCCACATACTTGTGTAAGA	Camk1
Mm_Brie_Kinase_1416	TGTGGAGAAAGGATTCTACA	Camk1
Mm_Brie_Kinase_1417	AGGCCCAGCAGACCTAAGTG	Dlg3
Mm_Brie_Kinase_1418	AGTCCGATCATAATCAAACA	Dlg3
Mm_Brie_Kinase_1419	GGGGAGCATACATATCGTTG	Dlg3
Mm_Brie_Kinase_142	CCGATGATGAGAAACGACAG	Cd2
Mm_Brie_Kinase_1420	GGGGCTAGCTCCGGTTATGG	Dlg3
Mm_Brie_Kinase_1421	AAGAACGCGTAGCCATAAAG	Stk39
Mm_Brie_Kinase_1422	CCGTGTAACATCACCCCCTG	Stk39
Mm_Brie_Kinase_1423	GGTGTAATAAGTCACTACGT	Stk39
Mm_Brie_Kinase_1424	TCTACACCAGTTTCTAAAGT	Stk39
Mm_Brie_Kinase_1425	ATGATGGCCGAGTAGTCCTG	Map3k6
Mm_Brie_Kinase_1426	GCCCCGGAAATCATCGACCA	Map3k6
Mm_Brie_Kinase_1427	GCTGGACTCCTTCTACAACG	Map3k6
Mm_Brie_Kinase_1428	TGGCCGAGACAGGCACACGA	Map3k6
Mm_Brie_Kinase_1429	CCCCGAAACTGAGGACAACG	Map3k14
Mm_Brie_Kinase_143	GAACGCACCATTCAAGTGTG	Cd2
Mm_Brie_Kinase_1430	CGTGGTTTAGACATTGCAAG	Map3k14
Mm_Brie_Kinase_1431	GCAAAGCCCGAAAAAAACGT	Map3k14
Mm_Brie_Kinase_1432	TGGGCCAGTTGGCTTAGATG	Map3k14
Mm_Brie_Kinase_1433	AACATTTACCTGTACCACAA	Cdkl2
Mm_Brie_Kinase_1434	CTTCAGGGAGCTTAGGATAG	Cdkl2
Mm_Brie_Kinase_1435	GGAGGTTTACACTGACTATG	Cdkl2
Mm_Brie_Kinase_1436	TGGTCATTGAAATGCTTATG	Cdkl2
Mm_Brie_Kinase_1437	ACGACGAGGAGTTCGAATAC	Cks1b
Mm_Brie_Kinase_1438	GAATCTGAATGGAGGAACCT	Cks1b
Mm_Brie_Kinase_144	TGATATTGATGAGGTGCGAT	Cd2
Mm_Brie_Kinase_1441	ACTTCCACGAATTGAATCTG	Nme6
Mm_Brie_Kinase_1442	CATGCTCTCGGTAAAACCTC	Nme6
Mm_Brie_Kinase_1443	CGTGCTCGAAATACTCTGGT	Nme6
Mm_Brie_Kinase_1444	GTTCCTCATTGTACGAACGA	Nme6
Mm_Brie_Kinase_1445	CATCATCCATACCTTCAAAG	Rfk
Mm_Brie_Kinase_1446	CGGCGATGTCCATAAAATGG	Rfk
Mm_Brie_Kinase_1447	CTATGGGGAAATTCTCAATG	Rfk
Mm_Brie_Kinase_1448	GACATCGCCGCTCCCAACGC	Rfk
Mm_Brie_Kinase_1449	CTTAAAGGATCCGCTCTCAC	Stk19
Mm_Brie_Kinase_145	CTCGGCTCGTTACTCCACTC	Cdk1
Mm_Brie_Kinase_1450	GCATCCTCGAACAGCCCCCG	Stk19
Mm_Brie_Kinase_1451	TCACGGAAGACTACAGGACC	Stk19
Mm_Brie_Kinase_1452	TCTGGTGCCAGACCGGACGG	Stk19
Mm_Brie_Kinase_1453	ATCCACATCGCACACAAAGT	Tyk2
Mm_Brie_Kinase_1454	CTTCCAGGACATTTCCCACG	Tyk2
Mm_Brie_Kinase_1455	GTGTGGTTACGGCGACAGAG	Tyk2
Mm_Brie_Kinase_1456	TAGACCCCCGCATGATGACG	Tyk2
Mm_Brie_Kinase_1457	AGCACTGCCAGGGATCACGG	Camkk1
Mm_Brie_Kinase_1459	GGTCTCACTCACAGTACTCG	Camkk1
Mm_Brie_Kinase_146	GAAGATCAGACTTGAAAGCG	Cdk1
Mm_Brie_Kinase_1460	TCAATTTGACTACATTCACG	Camkk1
Mm_Brie_Kinase_1462	GATCATGCTCAAGAACGACA	Dgke
Mm_Brie_Kinase_1463	GTCCACGACGAGTGCATGCG	Dgke
Mm_Brie_Kinase_1464	TCTCGTAGTGGAACTAACAT	Dgke
Mm_Brie_Kinase_1465	AGTCCCTATACAAATGGGTG	Nagk
Mm_Brie_Kinase_1466	CTGGAACAGGCTCCAACTGT	Nagk
Mm_Brie_Kinase_1467	TGAAAACTACTTAATCACCA	Nagk
Mm_Brie_Kinase_1468	TTGACATGGCCAATATCATG	Nagk
Mm_Brie_Kinase_1469	AGATAACCCTATATTTGACA	Mpp5
Mm_Brie_Kinase_147	GATACGAGTGTACACACACG	Cdk1
Mm_Brie_Kinase_1470	ATAAGCCGGATAGTGAAAGG	Mpp5
Mm_Brie_Kinase_1471	TGAAAGTATCGGCCATTACG	Mpp5
Mm_Brie_Kinase_1472	TTCTGGTGCCCAAATCTCCA	Mpp5
Mm_Brie_Kinase_1473	AATGTTGTATACTCGACCAC	Ak3
Mm_Brie_Kinase_1474	ATTCAACCCTCCCAAGACTG	Ak3
Mm_Brie_Kinase_1475	CAGCCAGCTACACTGGGTAA	Ak3
Mm_Brie_Kinase_1476	TGTTGTAGAAATCGGTGTGT	Ak3
Mm_Brie_Kinase_1477	AATATTCTCCTCAATACAGA	Stk3
Mm_Brie_Kinase_1478	ATGCTGATATACATCCGATG	Stk3
Mm_Brie_Kinase_148	TCTTTCAGGTACTTACGGTG	Cdk1
Mm_Brie_Kinase_1480	CTGTAACAGCTGTGTCGCAG	Stk3
Mm_Brie_Kinase_1481	AAGGAAGCCGTGAAACTCCG	Pfkp
Mm_Brie_Kinase_1482	CAATCTGTGCGTGATCGGCG	Pfkp
Mm_Brie_Kinase_1484	TTAGATCAAAGAAATCGGCT	Pfkp
Mm_Brie_Kinase_1485	CAAGTCTAGAGTGGGCCTAG	Aldh18a1
Mm_Brie_Kinase_1486	CGATGGGGACGATGTTCATG	Aldh18a1
Mm_Brie_Kinase_1487	CGTCCGAGAGGACAATCAAG	Aldh18a1
Mm_Brie_Kinase_1488	TGAGGGGTACCGTGATAAAG	Aldh18a1
Mm_Brie_Kinase_1489	CAACATCATGCGCGTCATAG	Tbk1
Mm_Brie_Kinase_149	ACATCGTAGCCATTCAGCAG	Cdk11b
Mm_Brie_Kinase_1490	CGGGAACAACTCAATACCGT	Tbk1
Mm_Brie_Kinase_1491	CTTCTCGCTACAACACATGA	Tbk1
Mm_Brie_Kinase_1492	TGCCGTTTAGACCCTTCGAG	Tbk1
Mm_Brie_Kinase_1493	ATGATCTCTTTGTTGCGCCG	Ikbke
Mm_Brie_Kinase_1494	CATCGTGAAGCTATTCGCAG	Ikbke
Mm_Brie_Kinase_1496	TGTCCAGCGACACACCTAAG	Ikbke
Mm_Brie_Kinase_1497	ACTTACCAAGACCTCCTGGG	Srpk3
Mm_Brie_Kinase_1498	GCAGAGGCTAGAGGCTATGG	Srpk3
Mm_Brie_Kinase_1499	GTTCAATGGGCGGTACCATG	Srpk3
Mm_Brie_Kinase_15	GGTGGAAATTCTGTGTTCCG	Acvr1
Mm_Brie_Kinase_150	CTACATTGTGATGAACTACG	Cdk11b
Mm_Brie_Kinase_1500	TAAGTGCAAGATCATCCATA	Srpk3
Mm_Brie_Kinase_1501	GCAACCAGCGTCCGCTCTTG	Nme4
Mm_Brie_Kinase_1502	GGTCTGGGAAGGCCCCAATG	Nme4
Mm_Brie_Kinase_1503	TGAAGCCAGATGGGGTACAG	Nme4
Mm_Brie_Kinase_1504	TGATACAACGCTTTGAGAGG	Nme4
Mm_Brie_Kinase_1505	AAATTATTACTAACCTGCTG	Mpp6
Mm_Brie_Kinase_1506	AGAGCTAGTTGGGATACTCA	Mpp6
Mm_Brie_Kinase_1507	GGAGGAATGATAGATCGACA	Mpp6
Mm_Brie_Kinase_1508	GTGAATACCGAGAATACGGA	Mpp6
Mm_Brie_Kinase_1509	ACTCCATGACCATGCAAAGG	Mast1
Mm_Brie_Kinase_151	GGAGCTGAGAGATCACCGAA	Cdk11b
Mm_Brie_Kinase_1510	CCAGTTCAATGATCTGATGG	Mast1
Mm_Brie_Kinase_1511	GCTGTCGGATGATGTATCGG	Mast1
Mm_Brie_Kinase_1512	GGAGCGAAGCAAGCGACCAT	Mast1
Mm_Brie_Kinase_1513	CGGACACGAAGTCCCACTGG	Ripk3
Mm_Brie_Kinase_1514	GAGTTAATGATTCATTGCTG	Ripk3
Mm_Brie_Kinase_1515	GGCCTGTCCACGTTTCAGGG	Ripk3
Mm_Brie_Kinase_1516	GTGTAGGAAGAAGATATCCT	Ripk3
Mm_Brie_Kinase_1517	AGAATGCATGAACCTTCGGG	Ick
Mm_Brie_Kinase_1518	GGGGCTGGCTTGATGTAAGG	Ick
Mm_Brie_Kinase_1519	TACCGCCCAGATGTCAATGG	Ick
Mm_Brie_Kinase_152	TGCACATCACCGTACCATGA	Cdk11b
Mm_Brie_Kinase_1520	TAGAGACATCGCCTTTGTAG	Ick
Mm_Brie_Kinase_1521	ACAGCTGGGTATCATCTACC	Rps6ka4
Mm_Brie_Kinase_1522	AGTGATGGCTGATGTACTGC	Rps6ka4
Mm_Brie_Kinase_1523	CATGCAGATTCACCACGTTG	Rps6ka4
Mm_Brie_Kinase_1524	CCAGCACCGAGCGTTCGGTG	Rps6ka4
Mm_Brie_Kinase_1525	AGAGAGACTAGACCATCTCG	Sphk2
Mm_Brie_Kinase_1526	AGCTACGCGGACCTTCCGGG	Sphk2
Mm_Brie_Kinase_1527	GCAGCGCTGTATGGACCACG	Sphk2
Mm_Brie_Kinase_1528	TCCACGGTAGGTATGCAACG	Sphk2
Mm_Brie_Kinase_1529	ACTGTAACATAGTCCGACTG	Gsk3b
Mm_Brie_Kinase_153	AATCCTCATAGGATGACTTG	Cdc7
Mm_Brie_Kinase_1530	CGTACCTTGACATAGATCAC	Gsk3b
Mm_Brie_Kinase_1531	CTGTATCAGGATCCAACAAG	Gsk3b
Mm_Brie_Kinase_1532	TATCTGTTCTCGGTACTACA	Gsk3b
Mm_Brie_Kinase_1533	ACGGAATATACAGACCTGGT	Lamtor3
Mm_Brie_Kinase_1537	CCCTGTAAAAGGCTCCATCG	Mtor
Mm_Brie_Kinase_1538	GCAGCACTTCAAGCAAAGTG	Mtor
Mm_Brie_Kinase_1539	GCTGATGCACGTGAATACGG	Mtor
Mm_Brie_Kinase_154	ACACAAGTTCACATTAAGCA	Cdc7
Mm_Brie_Kinase_1540	TGCAGTCTGGCTAACCACGT	Mtor
Mm_Brie_Kinase_1541	ACTGCAATATCTGCTCAGAG	Brd4
Mm_Brie_Kinase_1542	AGCCATGGCTCGAAAACTCC	Brd4
Mm_Brie_Kinase_1543	CCGCCAAGCTGGGTCCTCGG	Brd4
Mm_Brie_Kinase_1544	TTTGGTACCGTGGATACACC	Brd4
Mm_Brie_Kinase_1545	ACAAGCAGCAATGCATAGAG	Stk32c
Mm_Brie_Kinase_1546	CCATATCGTCAGGCAGCGCG	Stk32c
Mm_Brie_Kinase_1547	GCTGGGACCAAACCGTACAT	Stk32c
Mm_Brie_Kinase_1548	TTGCTCGAGTGGATATCGTA	Stk32c
Mm_Brie_Kinase_1549	AGAATCGCGTAGTCAACCTC	Tk2
Mm_Brie_Kinase_155	GGCCAAACCGAAGTCCACCA	Cdc7
Mm_Brie_Kinase_1550	CTCCAATACAACAGACGTCG	Tk2
Mm_Brie_Kinase_1551	TACCATGATGCCAGCCGATG	Tk2
Mm_Brie_Kinase_1552	TTGAGGGCAATATTGCAAGT	Tk2
Mm_Brie_Kinase_1553	AGCGAACGCTTTGTACACTT	Adck2
Mm_Brie_Kinase_1554	CCTCTGAAAAGAGGTCGCGC	Adck2
Mm_Brie_Kinase_1555	GAATATCCCTAGTGATGAGG	Adck2
Mm_Brie_Kinase_1556	GCTTAGCTTGCCTGAGATCG	Adck2
Mm_Brie_Kinase_1557	AATACACCGAGATATCAAGG	Stk4
Mm_Brie_Kinase_1558	TATCTGATATCATTCGGCTA	Stk4
Mm_Brie_Kinase_1559	TGCTGATATCCATCCAATGA	Stk4
Mm_Brie_Kinase_156	TCTGCAGCGTTTGCCTGTCG	Cdc7
Mm_Brie_Kinase_1561	AAAACTATAGACATACCTCA	Trpm7
Mm_Brie_Kinase_1562	AGAAAGATAAGACTTCCGAT	Trpm7
Mm_Brie_Kinase_1563	AGATGCTCATCAAATGACGA	Trpm7
Mm_Brie_Kinase_1564	TCCAGGGTAATCTCCCCCCG	Trpm7
Mm_Brie_Kinase_1565	AAATTATAGACAAGATGGGA	Tssk3
Mm_Brie_Kinase_1566	AGGTGCTACCCAAGTCACGC	Tssk3
Mm_Brie_Kinase_1567	CTCACACTTAAGGTCCCGGT	Tssk3
Mm_Brie_Kinase_1568	GAATAGCCTCAACCATCTGG	Tssk3
Mm_Brie_Kinase_1569	AACCCCACTCAGCGAATTGG	Rps6kb2
Mm_Brie_Kinase_157	ACCTGCTTATCAATGCAGAG	Cdk2
Mm_Brie_Kinase_1570	AGTGAGCATGTCGTACATCA	Rps6kb2
Mm_Brie_Kinase_1571	CAAGGACACAGCCCATACCC	Rps6kb2
Mm_Brie_Kinase_1572	GCAGCCCTTAATTCGCCAAG	Rps6kb2
Mm_Brie_Kinase_1573	ATATAGGCCTTACGAATCGT	Stk25
Mm_Brie_Kinase_1574	CAAATGAGCCTTTGCCAATG	Stk25
Mm_Brie_Kinase_1575	GGAACAGGACTCGCATAGGG	Stk25
Mm_Brie_Kinase_1576	TGATATAAGGACTGTCACAT	Stk25
Mm_Brie_Kinase_1577	AAGTGCTCCCGAAACCAAGG	Pnkp
Mm_Brie_Kinase_1578	CCGACGTTAAGGGCGAACTG	Pnkp
Mm_Brie_Kinase_1579	GCTGAGCTCTTCCCAACGCA	Pnkp
Mm_Brie_Kinase_158	CAAGTTGACGGGAGAAGTTG	Cdk2
Mm_Brie_Kinase_1580	TCTCTGGGTACAGAATCCTA	Pnkp
Mm_Brie_Kinase_1581	AAGGCATTACGGCCAGATAT	Nek7
Mm_Brie_Kinase_1582	GATCATTATTTACCTTAAGG	Nek7
Mm_Brie_Kinase_1583	GCCACTGGGGTAGTAAAACT	Nek7
Mm_Brie_Kinase_1584	TCTCGAAGAGTCATGCACAG	Nek7
Mm_Brie_Kinase_1585	AGAAGCGGCTTATCCCTGAG	Nek6
Mm_Brie_Kinase_1586	GATACTTGATGATATTCGGA	Nek6
Mm_Brie_Kinase_1587	TCCCGACGTGTGATGCACCG	Nek6
Mm_Brie_Kinase_1588	TGGCCGAGGACAGTTCAGTG	Nek6
Mm_Brie_Kinase_1589	AAGACTCGGCAGAACACAGT	Fn3k
Mm_Brie_Kinase_159	CATGAGTGTAAGTTCGGACA	Cdk2
Mm_Brie_Kinase_1590	AAGGTGATTGACTTGCCAGG	Fn3k
Mm_Brie_Kinase_1591	CAAGGTCAATCGCAGGACAC	Fn3k
Mm_Brie_Kinase_1592	CGACCTTCTTCACTCGACAC	Fn3k
Mm_Brie_Kinase_1593	AACGGACTTCAACATCGCCA	Stk32b
Mm_Brie_Kinase_1594	CATCCCCTCACACCACGTGG	Stk32b
Mm_Brie_Kinase_1595	CCCTGGGTACTCATACCCCG	Stk32b
Mm_Brie_Kinase_1596	CCGACTGGCAGTATTACCTG	Stk32b
Mm_Brie_Kinase_1597	AATAGCGGAGGATCAGACTG	Zak
Mm_Brie_Kinase_1598	GCTTGTAGTGGAAAAAAACG	Zak
Mm_Brie_Kinase_1599	TGCGTGGACTGAAGACGATG	Zak
Mm_Brie_Kinase_16	TGTGGGAGACAGCACTCTAG	Acvr1
Mm_Brie_Kinase_160	TGAACAGGGTTACCTTGATG	Cdk2
Mm_Brie_Kinase_1600	TGTGTGGTTATGGAACCGCG	Zak
Mm_Brie_Kinase_1605	AAACTCGGTGTCAATCATCG	Tab1
Mm_Brie_Kinase_1606	AAATAACTGCTTCCTGTACG	Tab1
Mm_Brie_Kinase_1607	ACGCTGAACCAACTCCAGAG	Tab1
Mm_Brie_Kinase_1608	TTGTGCTGCAGGTACGAACA	Tab1
Mm_Brie_Kinase_1609	ACACTCACGTTTCTTAGGAC	Ntpcr
Mm_Brie_Kinase_161	CTAATGCGTCAGTTTCTAAG	Cdk4
Mm_Brie_Kinase_1610	CAGTACCCAACTCTGGACAG	Ntpcr
Mm_Brie_Kinase_1611	GAAAGCCCGAGTGTCGAGTG	Ntpcr
Mm_Brie_Kinase_1612	TGATACACACTCTGTGTTTG	Ntpcr
Mm_Brie_Kinase_1614	GCCAGAAGCACCATTACGTG	Fastk
Mm_Brie_Kinase_1615	TAGCGTCGCACAATCAGAGA	Fastk
Mm_Brie_Kinase_1616	TGGTGTGAACGTCAAAGGAG	Fastk
Mm_Brie_Kinase_1617	AAGAATCCAGACTCACAGTA	Cmpk1
Mm_Brie_Kinase_1618	ACACGACCAACGGCTTCATG	Cmpk1
Mm_Brie_Kinase_1619	GCGCGCGCATTGTCGAGGTG	Cmpk1
Mm_Brie_Kinase_162	GGTAGCTGTAGATTCTAGCT	Cdk4
Mm_Brie_Kinase_1620	TCAAGGTTGGAACAAAACCA	Cmpk1
Mm_Brie_Kinase_1621	AAGTGAGCTGCGTTCCATGT	Actr2
Mm_Brie_Kinase_1622	GATGGACGTATCATTAAGGT	Actr2
Mm_Brie_Kinase_1623	GGAGGCTGGATATTGCTGGG	Actr2
Mm_Brie_Kinase_1624	GGATGACATGAAGCACCTGT	Actr2
Mm_Brie_Kinase_1625	AAGGAACTCCTAAATAAGCG	Lrrk2
Mm_Brie_Kinase_1626	ATTGGCTGAATATCTGTGCA	Lrrk2
Mm_Brie_Kinase_1627	GCATCTAGGTTGGTGATACG	Lrrk2
Mm_Brie_Kinase_1628	TTAGTGAGAACCCACACGTG	Lrrk2
Mm_Brie_Kinase_1629	ACGCCTACTCAGAAGAGCGT	Riok3
Mm_Brie_Kinase_163	GTCTACATACGCAACACCCG	Cdk4
Mm_Brie_Kinase_1630	ACGTAAGATCATCCGCATGT	Riok3
Mm_Brie_Kinase_1631	AGTATCCTGTTCACTGACCG	Riok3
Mm_Brie_Kinase_1632	TCTTTCATGCATATGGAGGG	Riok3
Mm_Brie_Kinase_1633	CCTGAAGTAGTAAACAGACG	Rps6ka6
Mm_Brie_Kinase_1634	CTTCACAAGATTATCCAAAG	Rps6ka6
Mm_Brie_Kinase_1635	GCCGCGGGTACCTCAAAAGA	Rps6ka6
Mm_Brie_Kinase_1636	GCGGGAGCATGAACGCAAAG	Rps6ka6
Mm_Brie_Kinase_1637	CCTTCCCCGGACACCGCCGG	Pi4k2b
Mm_Brie_Kinase_1638	GCTGCCTGCTTCCTAACCAG	Pi4k2b
Mm_Brie_Kinase_1639	GGCAGAAAGTTCCATCGGAT	Pi4k2b
Mm_Brie_Kinase_164	TCCCGTCAGCACAGTTCGTG	Cdk4
Mm_Brie_Kinase_1641	AACATACAGAATTAGAACTG	Mastl
Mm_Brie_Kinase_1642	GAGAACATGACCATTGACAA	Mastl
Mm_Brie_Kinase_1643	GCATTCGGGAAAGTGTACCT	Mastl
Mm_Brie_Kinase_1644	TGACTCCACACTGGATACGA	Mastl
Mm_Brie_Kinase_1645	CGTTCTCGGGAGCGTCGCAG	Stk35
Mm_Brie_Kinase_1646	CTGTAGTCTACCTTTGAGCG	Stk35
Mm_Brie_Kinase_1647	GAGGGACAAAAAGCCCGGAG	Stk35
Mm_Brie_Kinase_1648	GGGACAGGACATACTGATTG	Stk35
Mm_Brie_Kinase_1649	ATTAGCACTATATCATCTGT	Brd3
Mm_Brie_Kinase_165	CCAGAACCTGCTCATAAACA	Cdk5
Mm_Brie_Kinase_1650	GAAAACTGTCCGAGCACCTG	Brd3
Mm_Brie_Kinase_1651	GCAGTACATGCAGAATGTAG	Brd3
Mm_Brie_Kinase_1652	GTGGTGGGGGAGACTCACTC	Brd3
Mm_Brie_Kinase_1653	AGTTCAGTTCTCAACACCAC	Adck3
Mm_Brie_Kinase_1654	CATGCCACTGAAACAGATGA	Adck3
Mm_Brie_Kinase_1655	CATTGTGAGTACACTGTGCA	Adck3
Mm_Brie_Kinase_1656	CCAGCGAAGATCCTTCCACC	Adck3
Mm_Brie_Kinase_1657	AGACGCCATTGAACAGCACA	Col4a3bp
Mm_Brie_Kinase_1658	CCAGTTTCTCACGTAAACTG	Col4a3bp
Mm_Brie_Kinase_1659	GTGAAAAGGTCAGGTTACAC	Col4a3bp
Mm_Brie_Kinase_166	GCAGCGGACGGGGATACCAA	Cdk5
Mm_Brie_Kinase_1660	TAATCCGGCCCTCCGAAACG	Col4a3bp
Mm_Brie_Kinase_1661	AGGCCTCTACTATACGCCGG	Dcakd
Mm_Brie_Kinase_1662	GGATGTCCAGAATCACGTAT	Dcakd
Mm_Brie_Kinase_1663	GGGCTGTGCTGTAATCGACG	Dcakd
Mm_Brie_Kinase_1664	GGTTGAAGATCAGGTCTCCG	Dcakd
Mm_Brie_Kinase_1665	ACTCTGATATCCGACTGGTT	Uckl1
Mm_Brie_Kinase_1666	AGTATATCCAGCCTACCATG	Uckl1
Mm_Brie_Kinase_1667	TCTACTCCAAAAGACTGATG	Uckl1
Mm_Brie_Kinase_1668	TGTGGCCAGAATGATCATTG	Uckl1
Mm_Brie_Kinase_1669	AGCTGGTGAGTGACACACGG	Pmvk
Mm_Brie_Kinase_167	TGAGTAGACAGATCTCCCGG	Cdk5
Mm_Brie_Kinase_1670	CTACAAGGAGACCTATCGGA	Pmvk
Mm_Brie_Kinase_1671	GCTCTCTGGTCCACTCAAGG	Pmvk
Mm_Brie_Kinase_1672	TGTCTGTATCACAGCCCCAT	Pmvk
Mm_Brie_Kinase_1673	ACTTCATTGAGCGCTCTCAC	Nadk2
Mm_Brie_Kinase_1674	CCTCCGAGAGCTCCGCGTAG	Nadk2
Mm_Brie_Kinase_1675	GCCTTACGGAGGTTCTCTCG	Nadk2
Mm_Brie_Kinase_1676	GGTGGTAGCCCCGCCGACGG	Nadk2
Mm_Brie_Kinase_1677	ATTGTGTACGACATGAAGAG	Pdgfrl
Mm_Brie_Kinase_1678	CTCTAGAGCTACGATGTAAG	Pdgfrl
Mm_Brie_Kinase_1679	GAGCGTGACTTTGGCTGACG	Pdgfrl
Mm_Brie_Kinase_168	TGTGTTCAAGGCTAAAAACC	Cdk5
Mm_Brie_Kinase_1680	GTGAAGCAGAGTGAACGCTA	Pdgfrl
Mm_Brie_Kinase_1681	GTCCTGATCGAGAGAAATGT	Ak8
Mm_Brie_Kinase_1682	TATCACAACCTTCGGCACTG	Ak8
Mm_Brie_Kinase_1683	TCTTGGCTTCCACAGACAGA	Ak8
Mm_Brie_Kinase_1684	TGGTAGAAGACATCCACACA	Ak8
Mm_Brie_Kinase_1685	CAAACGCGTGAATGAGCTCG	Xrcc6bp1
Mm_Brie_Kinase_1686	CTTGATGCTATGAAACACTC	Xrcc6bp1
Mm_Brie_Kinase_1687	GCACGCCAGATGTCTGATGT	Xrcc6bp1
Mm_Brie_Kinase_1688	GTCTGCGATGGAAACGTCAG	Xrcc6bp1
Mm_Brie_Kinase_1689	CATGGTGGCTTCATACACAG	Pink1
Mm_Brie_Kinase_169	CCAGAGCACGGGGTCCGTTG	Cdk5r1
Mm_Brie_Kinase_1690	CCAGCCCAGCTACCGACTGG	Pink1
Mm_Brie_Kinase_1691	CGAGGAACAGTGTGCGACCG	Pink1
Mm_Brie_Kinase_1692	GTCGGACTTGAGATCCCGAT	Pink1
Mm_Brie_Kinase_1693	AATGTGCATCTCTCGCCGTG	Phkg2
Mm_Brie_Kinase_1694	CATGAAGCTAGAAGACTCGT	Phkg2
Mm_Brie_Kinase_1695	CGGTAGCTCGATGGACACAG	Phkg2
Mm_Brie_Kinase_1696	GTAGCATCAGGATTTGGCGC	Phkg2
Mm_Brie_Kinase_1697	ACAGGAACTTGACTAAATGG	Cdk12
Mm_Brie_Kinase_1698	AGGACCGGAGTAAAAGTCAT	Cdk12
Mm_Brie_Kinase_1699	AGGGAGAACGAGGAACGTCG	Cdk12
Mm_Brie_Kinase_17	CAAGAACTCACTCACCGCTG	Acvr1b
Mm_Brie_Kinase_170	GAAGCGGCACTCCATCATCT	Cdk5r1
Mm_Brie_Kinase_1700	GTCCTTACAGCCGACGACAG	Cdk12
Mm_Brie_Kinase_1701	AAAAATCTCATGGTGTTCGA	Dyrk2
Mm_Brie_Kinase_1702	ACAGCCCAATGGGCTTACGA	Dyrk2
Mm_Brie_Kinase_1703	GGATGTACGTGTAGACGCGT	Dyrk2
Mm_Brie_Kinase_1704	GGTGGTTATGACGACGACCA	Dyrk2
Mm_Brie_Kinase_1705	ACGTAGCCGACGCGCTCTTG	Cdk13
Mm_Brie_Kinase_1706	CACAGTTACATAGCAAACGA	Cdk13
Mm_Brie_Kinase_1707	GCAGCAGTCCTTATTCCCGG	Cdk13
Mm_Brie_Kinase_1708	TATATGGACCATGATCTGAT	Cdk13
Mm_Brie_Kinase_1709	GCACGGTCAGGAAGTAGCGT	Nmrk2
Mm_Brie_Kinase_171	GGCCGTGTAGTGGCCCACGG	Cdk5r1
Mm_Brie_Kinase_1710	GGACCAAATAGCAGTCGGAG	Nmrk2
Mm_Brie_Kinase_1711	TGAGCGCGTGCAAACTTGTG	Nmrk2
Mm_Brie_Kinase_1712	TGTACAGTAGGAAACCCTCG	Nmrk2
Mm_Brie_Kinase_1713	ACAACTCGCACCTTGAAGCA	Fastkd3
Mm_Brie_Kinase_1714	AGGGGTCTCGCTCACACCGG	Fastkd3
Mm_Brie_Kinase_1715	GCTCTTCGTTGGTAAAACGG	Fastkd3
Mm_Brie_Kinase_1716	GGAAATGACTTTCATCCCGT	Fastkd3
Mm_Brie_Kinase_1717	CCTGCGGCAATCAGTAATGG	Dapk1
Mm_Brie_Kinase_1718	GCCACCAGGACAACTCGGAG	Dapk1
Mm_Brie_Kinase_1719	TGGAAGCGCACCTATCGTGG	Dapk1
Mm_Brie_Kinase_172	TTTCATCACACCGGCCAATG	Cdk5r1
Mm_Brie_Kinase_1720	TTCCGTCAGGACACACACCG	Dapk1
Mm_Brie_Kinase_1721	AGACGCCGTAGTATTTGGGC	Ipmk
Mm_Brie_Kinase_1722	ATCTTCACGTCCATTATACA	Ipmk
Mm_Brie_Kinase_1723	CAAACGATAGAACTTTGGCG	Ipmk
Mm_Brie_Kinase_1724	CTCTACCTTCTGAATACTGG	Ipmk
Mm_Brie_Kinase_1725	AGGATTAGAACCTTTCGTGG	Cad
Mm_Brie_Kinase_1726	ATGGTGAGTGCCCACCACAA	Cad
Mm_Brie_Kinase_1727	CGCAGGGGTACCCGACCGTG	Cad
Mm_Brie_Kinase_1728	CTCAGAAACTCTGTTACGGG	Cad
Mm_Brie_Kinase_1729	CGAGCGGCAGCGTTTCTCCG	Wnk4
Mm_Brie_Kinase_173	AGATGCAACCGACACTCCAG	Cdk6
Mm_Brie_Kinase_1730	GTACGAGGAAAAGTACGACG	Wnk4
Mm_Brie_Kinase_1731	GTCCCAGATCGACTGAGCTG	Wnk4
Mm_Brie_Kinase_1732	TGGAGTCGCCAGATTCTACG	Wnk4
Mm_Brie_Kinase_1733	AGCAAAGCTGGACGACCCTG	Vrk2
Mm_Brie_Kinase_1734	ATGATATGGAAGGAAACCGG	Vrk2
Mm_Brie_Kinase_1735	CCCATTGGGACAATATCTGT	Vrk2
Mm_Brie_Kinase_1736	TCCAAAAGTGGATACAACAG	Vrk2
Mm_Brie_Kinase_1738	ATATTGCAGACGGATTATGA	Agk
Mm_Brie_Kinase_1739	CTCTGAAAGATCCCCACCGG	Agk
Mm_Brie_Kinase_174	GACCTTCGAGCACCCCAACG	Cdk6
Mm_Brie_Kinase_1740	GAAATACCCTTTGCAAGCTG	Agk
Mm_Brie_Kinase_1741	GCTGCCTGGAATGAATTGCC	Galk2
Mm_Brie_Kinase_1742	GGATAATGTCCTGCGGCTAG	Galk2
Mm_Brie_Kinase_1743	GGGGCTCGAACATAAAACTT	Galk2
Mm_Brie_Kinase_1744	TAAATACTCACGGATACAAG	Galk2
Mm_Brie_Kinase_1745	AATGCATACTCACAAATGAC	Stk26
Mm_Brie_Kinase_1746	CCAAAACGGAGTCCCTACGA	Stk26
Mm_Brie_Kinase_1747	CCAATGCTGAACCTCCACCT	Stk26
Mm_Brie_Kinase_1748	GGATGCATGTCAGAATTCGG	Stk26
Mm_Brie_Kinase_1749	ATTACCTTTAAGCCTTGCCA	Csnk1g3
Mm_Brie_Kinase_175	GCCCGCGACCTGAAGAACGG	Cdk6
Mm_Brie_Kinase_1750	CACGGCCCAGTGGTCGGTCA	Csnk1g3
Mm_Brie_Kinase_1751	GTTGGGAAAAAAATCGGATG	Csnk1g3
Mm_Brie_Kinase_1752	TCGCGTTGTATTTACCACAA	Csnk1g3
Mm_Brie_Kinase_1753	ATTCGGGCTGATGTAATGCA	Cpne3
Mm_Brie_Kinase_1754	GCTGATGGTTCACCGAACAG	Cpne3
Mm_Brie_Kinase_1755	TAAGAAGCTAACTCGACCAC	Cpne3
Mm_Brie_Kinase_1756	TGAATACGAGTGGTCACCAG	Cpne3
Mm_Brie_Kinase_1757	GAAAAGGCCCAAATCTTCGA	Pak4
Mm_Brie_Kinase_1758	GGACCCCAGACCATCGTTCG	Pak4
Mm_Brie_Kinase_1759	GGACTACCGGCACGAGAACG	Pak4
Mm_Brie_Kinase_176	TGTTGCAGGTCGTCACGCTG	Cdk6
Mm_Brie_Kinase_1760	TTTGCCTGAGCTGCGTACAG	Pak4
Mm_Brie_Kinase_1761	AAGAGGACATCATCGTTGAG	Sik3
Mm_Brie_Kinase_1762	CATTGACAAATAGCGAACCA	Sik3
Mm_Brie_Kinase_1763	CTGGTGACAGAATACGCTAG	Sik3
Mm_Brie_Kinase_1764	TCTGAATCTGACTGGCGCTG	Sik3
Mm_Brie_Kinase_1765	AGTAGGACGATTTCAGGACA	Dclk2
Mm_Brie_Kinase_1766	CATTAAACTAGACTCAGGCG	Dclk2
Mm_Brie_Kinase_1767	TAGATGGTGCGGACGCCCTG	Dclk2
Mm_Brie_Kinase_1768	TCTTCTTCCAACGTAAACGG	Dclk2
Mm_Brie_Kinase_1769	ATACTTACTACGAAAGGTGT	Pgm2l1
Mm_Brie_Kinase_177	ATGGTGTGGGAGTAGACATG	Cdk7
Mm_Brie_Kinase_1770	TACAGTAATACAGTCAACAC	Pgm2l1
Mm_Brie_Kinase_1771	TCATTCCAAGAATCATTCCA	Pgm2l1
Mm_Brie_Kinase_1772	TGGACATGACTACGTGCAGT	Pgm2l1
Mm_Brie_Kinase_1773	ACGAGCTGGATCGGTATCAG	Cdkl1
Mm_Brie_Kinase_1774	ATTGCCCAGACATCTACAGG	Cdkl1
Mm_Brie_Kinase_1775	CAGGGACACGGGTCAGATCG	Cdkl1
Mm_Brie_Kinase_1776	TGGACCAGGTGACTACTACA	Cdkl1
Mm_Brie_Kinase_1777	CATATCGTTGGATCCATTCG	Tssk4
Mm_Brie_Kinase_1778	CTCCTCCATGACAGAGCGAT	Tssk4
Mm_Brie_Kinase_1779	TAAGAAGGGCTACTATGCAC	Tssk4
Mm_Brie_Kinase_178	CAACATGTAGGCTTTAATGT	Cdk7
Mm_Brie_Kinase_1780	TTTCTGACCTGTATCTCACG	Tssk4
Mm_Brie_Kinase_1781	AAAGGCGGCCATAGTCTGCA	Rbks
Mm_Brie_Kinase_1782	CAATAAAAAACTCATGTCCA	Rbks
Mm_Brie_Kinase_1783	CCGCACTAACCTGACCAGGT	Rbks
Mm_Brie_Kinase_1784	TTCATTATTGACAATTATGG	Rbks
Mm_Brie_Kinase_1786	GGACGCTAGACTTGTCCACG	Riok1
Mm_Brie_Kinase_1787	TACTATGCTAGCACACCCAG	Riok1
Mm_Brie_Kinase_1788	TTCCTTTACAATAGCCACGC	Riok1
Mm_Brie_Kinase_1789	CTTGCGCATCAATAGTGTGG	Ptk7
Mm_Brie_Kinase_179	GATGTGTGTAAGCCCTATTG	Cdk7
Mm_Brie_Kinase_1790	GAGCGTACAACTGTGTACCA	Ptk7
Mm_Brie_Kinase_1791	TGTCTGTCACCCATTCAGGG	Ptk7
Mm_Brie_Kinase_1792	TGTTGTTGTAGCAAGGAACG	Ptk7
Mm_Brie_Kinase_1793	CCAGAGAGACACAAAATCGG	Alpk1
Mm_Brie_Kinase_1794	GGTGCACTCCAGACTCCATG	Alpk1
Mm_Brie_Kinase_1795	TATGACTGTAAAGACTGGCA	Alpk1
Mm_Brie_Kinase_1796	TTGTCGGATGACCACCTGCG	Alpk1
Mm_Brie_Kinase_1797	AGTGGTAGCCATAAAATGCG	Ulk3
Mm_Brie_Kinase_1798	GAACTGCAGGGCACTAGCTG	Ulk3
Mm_Brie_Kinase_1799	GCGGCAGTATGATGCGCGTG	Ulk3
Mm_Brie_Kinase_180	TTCCCCTTTCTAGTTTGCGA	Cdk7
Mm_Brie_Kinase_1800	GTTGCAGCGACTTCTAGAGC	Ulk3
Mm_Brie_Kinase_1801	AGTGTTGACCAGTGTAAGCG	Map3k13
Mm_Brie_Kinase_1802	CTGAAAGAAGGTCGGTTGCG	Map3k13
Mm_Brie_Kinase_1803	GGTCACGGTGTATAATCTTG	Map3k13
Mm_Brie_Kinase_1804	TTCCCAATGATATTCCACAC	Map3k13
Mm_Brie_Kinase_1805	CAGGTCATCCGAGAAGACCT	Adck1
Mm_Brie_Kinase_1806	GAAGCGTCCTGACACGGGCA	Adck1
Mm_Brie_Kinase_1807	GGGAGGTCAAGTCAACGACA	Adck1
Mm_Brie_Kinase_1808	GTTGCATGATGGTCGGACAG	Adck1
Mm_Brie_Kinase_1809	ATGCTGCTTTAATTGGACAG	Adpgk
Mm_Brie_Kinase_181	CAACCCAGTTAGTTACCCAG	Chek1
Mm_Brie_Kinase_1810	CCAGGTACTCTAAAATAAGG	Adpgk
Mm_Brie_Kinase_1811	CTCTCACGACCTCTCCAACG	Adpgk
Mm_Brie_Kinase_1812	GCTGGCCAGTATGACCAACA	Adpgk
Mm_Brie_Kinase_1813	AAGTCCGATATCTACAGTGT	Strada
Mm_Brie_Kinase_1814	GAGAGTATGTGACAGTACGA	Strada
Mm_Brie_Kinase_1815	GATACGGTACTATATTGGGA	Strada
Mm_Brie_Kinase_1816	GTCACATCATTTATGGCGTA	Strada
Mm_Brie_Kinase_1817	ATCGTGCACGAGACAGCCGT	Ripk4
Mm_Brie_Kinase_1818	CATGTTTGGTGTCAAACAAG	Ripk4
Mm_Brie_Kinase_1819	CTGCAGTCGTTATCGAAGGG	Ripk4
Mm_Brie_Kinase_182	CGCTTACTGAACAAGATGTG	Chek1
Mm_Brie_Kinase_1820	TCCTGGCATATGCCGTACAC	Ripk4
Mm_Brie_Kinase_1821	AGCTGATAGACTACTGTCGG	Lrpprc
Mm_Brie_Kinase_1822	CCGAACTGAGTCTCGCCGAG	Lrpprc
Mm_Brie_Kinase_1823	GAAAGACCTTCCGATCACAG	Lrpprc
Mm_Brie_Kinase_1824	GAATAGCCGAAGCATCTAAG	Lrpprc
Mm_Brie_Kinase_1825	AATGATAGTGAGGAATGCTA	Rps6kb1
Mm_Brie_Kinase_1826	ACTTCGGGTACTTGGTAAAG	Rps6kb1
Mm_Brie_Kinase_1827	CTCTTAGCCTCCATTCACTG	Rps6kb1
Mm_Brie_Kinase_1828	TATTCATGGAAGACACAGCG	Rps6kb1
Mm_Brie_Kinase_1829	CAACAGACATTTAATAACGA	Pan3
Mm_Brie_Kinase_183	TACAACAAACCACTTAACAG	Chek1
Mm_Brie_Kinase_1830	CGGACTCGATGGCCCGCGGG	Pan3
Mm_Brie_Kinase_1831	GCTACTGCTGGATTAGCACC	Pan3
Mm_Brie_Kinase_1832	GGCACCGAAGTCATTAAACA	Pan3
Mm_Brie_Kinase_1833	CATGTAGTTTCACAATATTG	Rps6ka5
Mm_Brie_Kinase_1834	CCTGGATTCTAACGGCCATG	Rps6ka5
Mm_Brie_Kinase_1835	CTTTACCTGAAACAGTCGCT	Rps6ka5
Mm_Brie_Kinase_1836	GATTCGGGACACGACAAGGT	Rps6ka5
Mm_Brie_Kinase_1837	AAAGGAGAACACGTTGTCGT	Cib4
Mm_Brie_Kinase_1838	AAGGTACCAGATGCAGTGGG	Cib4
Mm_Brie_Kinase_1839	GACCTGGTCCATGGTCAGTG	Cib4
Mm_Brie_Kinase_1840	GTACCTACCATAGATACGAA	Cib4
Mm_Brie_Kinase_1841	ACAGGTGCAAACCTAACGTG	Nme8
Mm_Brie_Kinase_1842	ATTCACAGGAATATTACCTG	Nme8
Mm_Brie_Kinase_1843	GAACAAAGGCTTAACAGGTA	Nme8
Mm_Brie_Kinase_1844	GAGGCAAATCGTATTATCAG	Nme8
Mm_Brie_Kinase_1845	ACGCATGCTTCACCTCAGGT	Irak3
Mm_Brie_Kinase_1846	ATTGAAAAGTACGTAAACCA	Irak3
Mm_Brie_Kinase_1847	TCGAACGTGCCAGGAAAGCG	Irak3
Mm_Brie_Kinase_1848	TCTACCATAAATATGACCGG	Irak3
Mm_Brie_Kinase_1849	ATCCCATATAGCAATGACAT	Arsg
Mm_Brie_Kinase_185	ATGGTCCCAAACAACCATCG	Chkb
Mm_Brie_Kinase_1850	CTACCTTACCTGTAAACCAG	Arsg
Mm_Brie_Kinase_1851	CTTCGCAGTCACCTCTGTAG	Arsg
Mm_Brie_Kinase_1852	TCGTGGATTTCTCTATCAGT	Arsg
Mm_Brie_Kinase_1853	AAGTGCTCGAACGAACCTGT	Crot
Mm_Brie_Kinase_1854	CCGGGACATACCATTGCCAG	Crot
Mm_Brie_Kinase_1855	GGAGATCCATCAGTACGCTG	Crot
Mm_Brie_Kinase_1856	TGGAATACGTACGTCCAGGT	Crot
Mm_Brie_Kinase_1857	AGTCATTGGTGGGTCAACTG	Nuak2
Mm_Brie_Kinase_1858	CGGGCAGGATCATAAAACAC	Nuak2
Mm_Brie_Kinase_1859	GCCTCGCCTGAGATAGTCAA	Nuak2
Mm_Brie_Kinase_186	CAGAGCCAATCCCCAATCGG	Chkb
Mm_Brie_Kinase_1860	TGTAATCATACAGATCGCCT	Nuak2
Mm_Brie_Kinase_1861	AGAGCAGGACCGTTCGTCCT	Stk40
Mm_Brie_Kinase_1862	GGGCAAGCCGAGTGACATGT	Stk40
Mm_Brie_Kinase_1863	GTTGGTGATAGTTATCCGAT	Stk40
Mm_Brie_Kinase_1864	TCGAGGACACAGAGTCTGGT	Stk40
Mm_Brie_Kinase_1865	ATCACGAAGAACCAGTACTC	Lrguk
Mm_Brie_Kinase_1866	GCTCACACAAGACAAATCTG	Lrguk
Mm_Brie_Kinase_1867	GGCACCACCAAGATATATCG	Lrguk
Mm_Brie_Kinase_1868	GTTGCCAGCCAGACTAAGGT	Lrguk
Mm_Brie_Kinase_1869	AAAGCAGGCATGTCATGGGT	Pank2
Mm_Brie_Kinase_187	CGTGGTTCGGTAGTGAGCAT	Chkb
Mm_Brie_Kinase_1870	CGAGTAGCGCGGCGCCGTCG	Pank2
Mm_Brie_Kinase_1871	GGATCCGTAAGCCACATTGG	Pank2
Mm_Brie_Kinase_1872	GTCCGCAGACTCGCCGACCG	Pank2
Mm_Brie_Kinase_1873	AGGGTTTGGATGCTACGGCA	Pck2
Mm_Brie_Kinase_1874	ATGGAAGCACATACATAATG	Pck2
Mm_Brie_Kinase_1875	TGATTGTAACTCCTTCGCAG	Pck2
Mm_Brie_Kinase_1876	TGCGTATTATGACCCGCCTG	Pck2
Mm_Brie_Kinase_1877	AGGAACATCTTGGACCTCCG	Mlkl
Mm_Brie_Kinase_1878	GATGCAGTTGCAAATTAGCG	Mlkl
Mm_Brie_Kinase_1879	GCACACGGTTTCCTAGACGC	Mlkl
Mm_Brie_Kinase_188	GGTGCTGCTACGACTCTACG	Chkb
Mm_Brie_Kinase_1880	GGCTGCGCACACTCATTGTG	Mlkl
Mm_Brie_Kinase_1881	CATGGTTTGAAATCCCAAAG	Shpk
Mm_Brie_Kinase_1882	GACCAGAATGCCGCTAGCTG	Shpk
Mm_Brie_Kinase_1883	GCAGGCTGTGAATGGATGGA	Shpk
Mm_Brie_Kinase_1884	GTAAGGGAAGAAGGCAACTG	Shpk
Mm_Brie_Kinase_1885	CACATGACCCTCGTGCCCAG	Pomk
Mm_Brie_Kinase_1886	CCCATTCTGAAGTAGCCCGG	Pomk
Mm_Brie_Kinase_1887	CGCCACGTTCATAAGGGCCA	Pomk
Mm_Brie_Kinase_1888	GAGTGAGCACGTGGTCACGC	Pomk
Mm_Brie_Kinase_1889	GTTACGAGGTTATGGAAGAG	Snx16
Mm_Brie_Kinase_189	AAGACTCAAATTCAGCAGGG	Chka
Mm_Brie_Kinase_1890	TCAGAACCTAGTAGCTCACA	Snx16
Mm_Brie_Kinase_1891	TCATTAGGACTAAATTTACA	Snx16
Mm_Brie_Kinase_1892	TCTAGGCTATCAAATGGACC	Snx16
Mm_Brie_Kinase_1893	ACGGACGGCTCGTGCTCAGG	Pik3cb
Mm_Brie_Kinase_1894	ATTAGCTTACCTTATCGAAG	Pik3cb
Mm_Brie_Kinase_1895	CATTCCACAAGGATGAAGTG	Pik3cb
Mm_Brie_Kinase_1896	TATGTCCGGGAATACGCTGT	Pik3cb
Mm_Brie_Kinase_1897	CCAGTAAGAGAATCCCGTCG	Prkd3
Mm_Brie_Kinase_1898	CTGAACCTGACAGTTAGACA	Prkd3
Mm_Brie_Kinase_1899	GATAAACAATGGAGCACACG	Prkd3
Mm_Brie_Kinase_19	TCTACGACCTCTCCACGTCA	Acvr1b
Mm_Brie_Kinase_190	AGCCTGGCGAGGCCTTCGCG	Chka
Mm_Brie_Kinase_1900	TGAAATCATCACCGATACCG	Prkd3
Mm_Brie_Kinase_1901	ATAATCTACAACGAGAAACA	Etnk1
Mm_Brie_Kinase_1902	CATTGTGCGCATGAATAGCA	Etnk1
Mm_Brie_Kinase_1903	CTGTGCTATGAGTTTATCCA	Etnk1
Mm_Brie_Kinase_1904	TGGAAGATGTAGTTCTGGTG	Etnk1
Mm_Brie_Kinase_1905	AGGAGAATATTTCTGACTGG	Prps1l1
Mm_Brie_Kinase_1906	CAAGAGGGTCACTTCCATCG	Prps1l1
Mm_Brie_Kinase_1907	GATGTCTACATCGTTCAGAG	Prps1l1
Mm_Brie_Kinase_1908	GGGCCTCGAGCTCAGCAAGG	Prps1l1
Mm_Brie_Kinase_1909	AAAAGTTACTACAGTGCTCG	Nme5
Mm_Brie_Kinase_191	AGTGCTCTTGCGGCTCTATG	Chka
Mm_Brie_Kinase_1910	GCTAATATCATAGCAACAAG	Nme5
Mm_Brie_Kinase_1911	TATACGGTACAGACGAGCTC	Nme5
Mm_Brie_Kinase_1912	TCCCATAAGTTCTTTCCAGT	Nme5
Mm_Brie_Kinase_1913	AACATCATCTTGTCACATGG	Fggy
Mm_Brie_Kinase_1914	CAAGACAACCAGAGAACACG	Fggy
Mm_Brie_Kinase_1915	CTTTCCTGAACTACAAGCCA	Fggy
Mm_Brie_Kinase_1916	TCACACCACCCACATACTGA	Fggy
Mm_Brie_Kinase_1917	CGAGGAACATTACGACGAGT	Wnk2
Mm_Brie_Kinase_1918	GGGATTACAGTAGTCACAGG	Wnk2
Mm_Brie_Kinase_1919	GTGCACGAGTGGACCTACGG	Wnk2
Mm_Brie_Kinase_192	GGTTGTTCGTCCGCTAGCGG	Chka
Mm_Brie_Kinase_1920	TTTGGCACGATGGTCTGACA	Wnk2
Mm_Brie_Kinase_1921	ATAAGCTTGTCCATCAAACC	Fastkd2
Mm_Brie_Kinase_1922	ATGTGAATGCGCTTCGAGCA	Fastkd2
Mm_Brie_Kinase_1923	TAGCATTAAGGCTGAACAAG	Fastkd2
Mm_Brie_Kinase_1924	TGAAAGAGGTATCTAACAGA	Fastkd2
Mm_Brie_Kinase_1925	CTGGCGAACTCGTAGACATG	Pik3r4
Mm_Brie_Kinase_1926	GGGTACTGATGCGATCGTAG	Pik3r4
Mm_Brie_Kinase_1927	TAGATATTGACATCGTTGCG	Pik3r4
Mm_Brie_Kinase_1928	TCTCATGTACTCTAACTCGG	Pik3r4
Mm_Brie_Kinase_1929	AGAGAACTATGTTCATTGTG	Ippk
Mm_Brie_Kinase_193	AAAGCTCCAATAATCCACAG	Chuk
Mm_Brie_Kinase_1930	ATCACAGCCTTCGTGCAGTG	Ippk
Mm_Brie_Kinase_1931	GTCCCCTCGACCTCTACTCA	Ippk
Mm_Brie_Kinase_1932	TCTCTACACACAGAATCGGC	Ippk
Mm_Brie_Kinase_1933	CCTTAGTAAAATGTCGTGCA	Idnk
Mm_Brie_Kinase_1934	GATGTTACCTGGTCGCTCAG	Idnk
Mm_Brie_Kinase_1935	TGCCGATGATTACCACTCCG	Idnk
Mm_Brie_Kinase_1936	TTCTCTCCACAGATCCACTG	Idnk
Mm_Brie_Kinase_1937	AAAGTAAACCAGCTTAACCA	Pank1
Mm_Brie_Kinase_1938	ACACTGCCTACGGCAAAACT	Pank1
Mm_Brie_Kinase_1939	CCATGTTAACCAGCAACATA	Pank1
Mm_Brie_Kinase_194	AACTGCCAATTATACAGCTG	Chuk
Mm_Brie_Kinase_1940	GGACAACTACAAAAGAGTGA	Pank1
Mm_Brie_Kinase_1941	ACTGTGGCCCGAATCATGCG	Mpp7
Mm_Brie_Kinase_1942	AGGAGGTGACACCCTACCGG	Mpp7
Mm_Brie_Kinase_1943	GCCAAGATGATGTGACATGG	Mpp7
Mm_Brie_Kinase_1944	GCTGTCAGTACATGATACTG	Mpp7
Mm_Brie_Kinase_1945	AGAACGGTATCCAAGCCATG	Brsk2
Mm_Brie_Kinase_1946	CCTGCGTGGCATGATTGAGG	Brsk2
Mm_Brie_Kinase_1947	CTGGCTCGCACCATATGGAG	Brsk2
Mm_Brie_Kinase_1948	GGGGACTACCCCTTGGTGAG	Brsk2
Mm_Brie_Kinase_1949	AATAGCATATCCATTAAAAG	Ip6k2
Mm_Brie_Kinase_195	CATCTTCCACTTACCTACAA	Chuk
Mm_Brie_Kinase_1950	CTGATGCTCCCTCGGAACCA	Ip6k2
Mm_Brie_Kinase_1951	GACACAAGGTACCTCATAGC	Ip6k2
Mm_Brie_Kinase_1952	GTCATCGGTGTTCGAGTGTG	Ip6k2
Mm_Brie_Kinase_1953	CCTATTCAGCAGGTAACCAG	Ckmt2
Mm_Brie_Kinase_1954	GACACCCAGTGGCTATACCC	Ckmt2
Mm_Brie_Kinase_1955	TCGGCCAGTGCGTACCCGAG	Ckmt2
Mm_Brie_Kinase_1956	TGGTGATGAGGAGTCGTATG	Ckmt2
Mm_Brie_Kinase_1957	ACAACAAGAGACATGGCCGT	Morn1
Mm_Brie_Kinase_1958	AGCTGTACACTCAACGTGAA	Morn1
Mm_Brie_Kinase_1959	GCACTTTCCACAGTAGACCC	Morn1
Mm_Brie_Kinase_196	GGACCATGCGAATGTTGTAA	Chuk
Mm_Brie_Kinase_1960	GTCATGAAGTACAAAGCCGG	Morn1
Mm_Brie_Kinase_1962	ATGAGTGTGGGCCTGCCAGA	Adck4
Mm_Brie_Kinase_1963	GACCTTATGTACAGTCCGGG	Adck4
Mm_Brie_Kinase_1964	GCTAAAGGATGGGACTGAGG	Adck4
Mm_Brie_Kinase_1966	CAGTATTAGGAGTGAAACAG	Stk31
Mm_Brie_Kinase_1967	GGAGCAAGGTGTCATAGACA	Stk31
Mm_Brie_Kinase_1968	GTATGGCACTGTCGATATAG	Stk31
Mm_Brie_Kinase_1969	ATTGGCATCACCGTTCCACG	Nuak1
Mm_Brie_Kinase_1970	TCTCGGGCGACGCATAGAGT	Nuak1
Mm_Brie_Kinase_1971	TGATGTCGCTTCACCCCGTG	Nuak1
Mm_Brie_Kinase_1972	TTTCACCCCTTAGATGCTCG	Nuak1
Mm_Brie_Kinase_1973	AATGGCCTTTGTGTAATGCC	Cdk19
Mm_Brie_Kinase_1974	GGAGGTAATGGATGCCATCG	Cdk19
Mm_Brie_Kinase_1975	TATGCACTTAAGCAAATCGA	Cdk19
Mm_Brie_Kinase_1976	TGAGTACGAAGGGTGCAAAG	Cdk19
Mm_Brie_Kinase_1977	CTCCAAACACGGGTAGTGCG	Ak7
Mm_Brie_Kinase_1978	GGAGAACTTTAACATCCGCT	Ak7
Mm_Brie_Kinase_1979	GGAGGCGATTGTCGCACCCA	Ak7
Mm_Brie_Kinase_198	CCACAGTCATGATGTACGGG	Ckb
Mm_Brie_Kinase_1980	TCTCCCTTAGGACGACAACG	Ak7
Mm_Brie_Kinase_1981	ACCCATTACTGTGAACTGGT	Scyl1
Mm_Brie_Kinase_1982	AGAACATCTTAACTACCACG	Scyl1
Mm_Brie_Kinase_1983	CATCGAATAGAGATTGTGTG	Scyl1
Mm_Brie_Kinase_1984	GGGTCTGGACTACATGTACT	Scyl1
Mm_Brie_Kinase_1985	ACATCCTGAGATACGGTGGT	Ern1
Mm_Brie_Kinase_1986	CCTTCTCTGTGCAAAAGTAG	Ern1
Mm_Brie_Kinase_1987	GGCTGCATAGTCAAAATAGG	Ern1
Mm_Brie_Kinase_1988	GGGGAATGGATACTTCCACT	Ern1
Mm_Brie_Kinase_1989	CATGAGTTCTGGCCCCGTGG	Nme3
Mm_Brie_Kinase_199	GAGCTCGGCGTACAGCTCCG	Ckb
Mm_Brie_Kinase_1990	GGTGGCACTGAAGCTAGTGC	Nme3
Mm_Brie_Kinase_1991	TGCTTCGCGAGCCCTCATAG	Nme3
Mm_Brie_Kinase_1992	TTAACCAGTCGGCTGTAGAA	Nme3
Mm_Brie_Kinase_1993	CATGGCTGACAAAAATCGAC	Sh3bp5l
Mm_Brie_Kinase_1994	CTCCTGCAGGATCCTCCGAT	Sh3bp5l
Mm_Brie_Kinase_1995	GACCAAATTGTCCCCTAGAG	Sh3bp5l
Mm_Brie_Kinase_1996	GGGAGCATCAGCGTGTGACG	Sh3bp5l
Mm_Brie_Kinase_1997	AGAGCGGTGAGTCCCGAAAG	Hspb8
Mm_Brie_Kinase_1998	GGTCTGGCATGGTACCCCGA	Hspb8
Mm_Brie_Kinase_1999	TAGGTTTGGAGTGCCCGCTG	Hspb8
Mm_Brie_Kinase_2	CGAGGACGAAGACACGACCG	Aatk
Mm_Brie_Kinase_20	TGTACGTACCTGCATCCCCA	Acvr1b
Mm_Brie_Kinase_2000	TGCCAAAGCCATCGTCCAGA	Hspb8
Mm_Brie_Kinase_2001	CAATTCAACTTTGATCACCC	Uck2
Mm_Brie_Kinase_2002	CCCTTCGAAGAGCACCACGT	Uck2
Mm_Brie_Kinase_2003	GATACCCGTCTGTCTCGCCG	Uck2
Mm_Brie_Kinase_2004	GGGAGACAAAGTCGTACACG	Uck2
Mm_Brie_Kinase_2005	CCTGGTAATTGCATAACAGG	Tex14
Mm_Brie_Kinase_2006	GAACATCCACTAATTTCACA	Tex14
Mm_Brie_Kinase_2007	GTTTACGAGCGTATCACAGT	Tex14
Mm_Brie_Kinase_2008	TGAATGAGGCTACCAAACCA	Tex14
Mm_Brie_Kinase_2009	AATGGCCGGACCCTCAAAGT	Tnk1
Mm_Brie_Kinase_201	CGTGTAGGACTCCTCATCGC	Ckm
Mm_Brie_Kinase_2010	CTCACCTCGAATGATCAAGG	Tnk1
Mm_Brie_Kinase_2011	GCCAAACATCCACACATCAG	Tnk1
Mm_Brie_Kinase_2012	GGGTTATGGACACTACCCAG	Tnk1
Mm_Brie_Kinase_2013	CACCTCAGGTGACGCATACG	Tssk6
Mm_Brie_Kinase_2014	CGAAATCCGTGATCTTGACG	Tssk6
Mm_Brie_Kinase_2015	TGAGGTCGCGGTGCACCAGG	Tssk6
Mm_Brie_Kinase_2016	TGGGAAGCTGTACATCGTGA	Tssk6
Mm_Brie_Kinase_2017	ATTGATCGAGTAAAGTCCAG	Pi4k2a
Mm_Brie_Kinase_2018	CACTTTCCGCAAGTACCGGG	Pi4k2a
Mm_Brie_Kinase_2019	GCTGTCGGTTCGTGTTCTCA	Pi4k2a
Mm_Brie_Kinase_202	GGCTGCTCAGCACATAGTTG	Ckm
Mm_Brie_Kinase_2020	TTAGGGTTAAGGTGCCCGTA	Pi4k2a
Mm_Brie_Kinase_2021	AAAGGTGCTTACCGTATGTG	Csnk1a1
Mm_Brie_Kinase_2022	CACATCTTGGTATTGAGCAG	Csnk1a1
Mm_Brie_Kinase_2023	CTGGTCAGCTAACATAAGTA	Csnk1a1
Mm_Brie_Kinase_2024	TTGCTCTCGTACAGCAACTG	Csnk1a1
Mm_Brie_Kinase_2025	ATTCCCAAGAAAGCACTTCG	Pnck
Mm_Brie_Kinase_2026	GATCGCTCTCATCATAGAAG	Pnck
Mm_Brie_Kinase_2027	GGAGCAGAAACCCTACGGGA	Pnck
Mm_Brie_Kinase_2028	TCCACCTCCAGGGTAACAGG	Pnck
Mm_Brie_Kinase_2029	ACAAACTGGGCCATTGCAAG	Trim33
Mm_Brie_Kinase_203	TCGTCCAGAGTGAAGCCGGA	Ckm
Mm_Brie_Kinase_2030	ACAACATTAGGAGTATAACC	Trim33
Mm_Brie_Kinase_2031	AGAATGCTGCCAGAATACCA	Trim33
Mm_Brie_Kinase_2032	GATCCAGGTGATAACGCAGA	Trim33
Mm_Brie_Kinase_2033	CGGCTAACTCAGGTAAACAC	Stk17b
Mm_Brie_Kinase_2034	CTCATGCAGATTAATCACGT	Stk17b
Mm_Brie_Kinase_2035	GAGCAGTATATACCCACTCG	Stk17b
Mm_Brie_Kinase_2037	GCAGGACGGAGAGTTCCGAA	Sh3bp4
Mm_Brie_Kinase_2038	GGAGATGAAGGTCTCCGCCG	Sh3bp4
Mm_Brie_Kinase_2039	GTAGTTTAATGGCTGCACGT	Sh3bp4
Mm_Brie_Kinase_204	TGGGTTTGTAGCCGCCATGG	Ckm
Mm_Brie_Kinase_2040	TGAAGTCGGACAGCTCATTG	Sh3bp4
Mm_Brie_Kinase_2041	CCAAGGCTGTATGAGTGTTG	Clp1
Mm_Brie_Kinase_2042	GAGCCAAAATGATACACAAG	Clp1
Mm_Brie_Kinase_2043	GAGTAGCAGTCGACACACAG	Clp1
Mm_Brie_Kinase_2044	GGCCGACGCTGCGTGCACCA	Clp1
Mm_Brie_Kinase_2045	AAATGATATTGGATAGCCAG	Magi3
Mm_Brie_Kinase_2046	CATCAGGAAGTGGATAACCA	Magi3
Mm_Brie_Kinase_2047	CCTGATCTGATTATGCTGGG	Magi3
Mm_Brie_Kinase_2048	GAAATGGCCTACACTGACAC	Magi3
Mm_Brie_Kinase_2049	ACCAAGGGATCCATCAACAT	Trrap
Mm_Brie_Kinase_205	ACTACATGGGCTACGAGCCA	Clk1
Mm_Brie_Kinase_2050	ACGTCGTGTAAAGCACCTGG	Trrap
Mm_Brie_Kinase_2051	CCACATATCTGGCCGTAGAG	Trrap
Mm_Brie_Kinase_2052	GGTTAAGAATAATTCCCCGA	Trrap
Mm_Brie_Kinase_2053	AATATTGTGCTATACCAGAG	Dyrk4
Mm_Brie_Kinase_2054	AGTAGAAGAAATCCTTCATG	Dyrk4
Mm_Brie_Kinase_2055	TCTGGGACACCCCTATAACA	Dyrk4
Mm_Brie_Kinase_2056	TCTTACCTGCTACTGTAAGA	Dyrk4
Mm_Brie_Kinase_2057	ACTGTACCACGCGCATCAGG	Prkd2
Mm_Brie_Kinase_2058	GCAACTAGCCTGTTCTATCG	Prkd2
Mm_Brie_Kinase_2059	GGAAGCCGCTGATTACAGTG	Prkd2
Mm_Brie_Kinase_206	ATACTTACAAAGTACTATGG	Clk1
Mm_Brie_Kinase_2060	TTTGTGGGCGAAACCCCTGG	Prkd2
Mm_Brie_Kinase_2061	CAGACCAGAATGGGAAACAC	Vrk3
Mm_Brie_Kinase_2062	CCCCGTGGAATACCTTGCAG	Vrk3
Mm_Brie_Kinase_2063	CCTGGAACGGATGACACATG	Vrk3
Mm_Brie_Kinase_2064	GGATGACAACCCAAAGCATG	Vrk3
Mm_Brie_Kinase_2065	AACGCAGGGTAACTGATGCA	Phkb
Mm_Brie_Kinase_2066	AAGCGGTTTCCAAGTAACTG	Phkb
Mm_Brie_Kinase_2067	CCGTGTTATAGATTATCTGG	Phkb
Mm_Brie_Kinase_2068	TCGGCCATAAAGTGTATGAG	Phkb
Mm_Brie_Kinase_2069	ATGATCGTATACCCTACCAG	Clk3
Mm_Brie_Kinase_207	CTGATATGATCCATTCGAAA	Clk1
Mm_Brie_Kinase_2070	CGCCGATCCGGCACACCAGG	Clk3
Mm_Brie_Kinase_2071	GGTCTTCACGTTCTCGACAT	Clk3
Mm_Brie_Kinase_2072	TAGGCCATGTGCCGGACATG	Clk3
Mm_Brie_Kinase_2073	CGATGGGCGAGTACCCACCC	Xylb
Mm_Brie_Kinase_2074	GCCTTCAGTGGGGACAACCC	Xylb
Mm_Brie_Kinase_2075	GTACCTACCCAAATTCCGGA	Xylb
Mm_Brie_Kinase_2076	TTATTCCCAAGCGTTTCACG	Xylb
Mm_Brie_Kinase_2077	AAACCTACTCTATACATCCA	Mapkapk3
Mm_Brie_Kinase_2078	ACATAATAGGGAGTGTAGCA	Mapkapk3
Mm_Brie_Kinase_2079	GCCCAGGGACCACATATCAC	Mapkapk3
Mm_Brie_Kinase_208	TTCGCAGCACCATTCACACG	Clk1
Mm_Brie_Kinase_2080	GGGTTCCCGTCGCACACCTG	Mapkapk3
Mm_Brie_Kinase_2081	TCACTCGCAGATCACGCGCA	Csnk1g2
Mm_Brie_Kinase_2082	TCTGTATACAAATGAGTACG	Csnk1g2
Mm_Brie_Kinase_2083	TGTCCAAAACCGGCACGAGT	Csnk1g2
Mm_Brie_Kinase_2084	TTGTGGGAAGTACAACGCCA	Csnk1g2
Mm_Brie_Kinase_2085	AAGGCACGAAGACATAGACA	Gck
Mm_Brie_Kinase_2086	CCAGATGTATTCCATCCCCG	Gck
Mm_Brie_Kinase_2087	CCATCCGGTCGTACTCCAGG	Gck
Mm_Brie_Kinase_2088	TTCTGGGGTGGAACGCACGT	Gck
Mm_Brie_Kinase_2089	CACTGGCAACTTCCCGTGGG	Sbk1
Mm_Brie_Kinase_209	ATCGGCGGCTGTACGATCGG	Clk2
Mm_Brie_Kinase_2090	CCACCGCGAAGCCATCGGCG	Sbk1
Mm_Brie_Kinase_2091	GCTTCACACGGCGGCACTCA	Sbk1
Mm_Brie_Kinase_2092	GTCGACCTGGTGGCTTACAA	Sbk1
Mm_Brie_Kinase_2093	CGGAGACATCTATCTCGGTG	Csnk1d
Mm_Brie_Kinase_2094	GGTTCTTGTTCTCTCGATAG	Csnk1d
Mm_Brie_Kinase_2095	TGTAGATCTTGCTCTCAATG	Csnk1d
Mm_Brie_Kinase_2096	TGTCATCAAAACGTAAGGAA	Csnk1d
Mm_Brie_Kinase_2097	CAAGTCTTTGATCTGAGCCA	Dgkz
Mm_Brie_Kinase_2098	GACCCAGTGGTGTCTTACGA	Dgkz
Mm_Brie_Kinase_2099	TGGGAAAGGATCTTTGACAC	Dgkz
Mm_Brie_Kinase_21	AGAGACAGAACCAACCAGAC	Acvr2a
Mm_Brie_Kinase_210	CTTGTAGCCAGTCCCCGACG	Clk2
Mm_Brie_Kinase_2100	TTCAGAAAGACGATGCACTG	Dgkz
Mm_Brie_Kinase_2101	CGGCCAGACTCGAGGACTCG	Cdk20
Mm_Brie_Kinase_2102	CTCACCATAGGTCAACGCCC	Cdk20
Mm_Brie_Kinase_2103	GATGCACAATGTTGTTGGCA	Cdk20
Mm_Brie_Kinase_2104	GCACAAAGCCCGCACCATGT	Cdk20
Mm_Brie_Kinase_2105	ATCACCATGAAAATATCAGA	Prkaa1
Mm_Brie_Kinase_2106	CCTGTGACAATAATCCACAC	Prkaa1
Mm_Brie_Kinase_2107	GAAGATTCGGAGCCTTGACG	Prkaa1
Mm_Brie_Kinase_2108	GATCGGCCACTACATCCTGG	Prkaa1
Mm_Brie_Kinase_2109	ACTGCGCGCCAGACACGTTG	Pkdcc
Mm_Brie_Kinase_211	GCAGTGACCGGACAAGGCGG	Clk2
Mm_Brie_Kinase_2110	CACTGCTTTAAGCGCCACCG	Pkdcc
Mm_Brie_Kinase_2111	GCAGTTTGTGCTAGTGAACG	Pkdcc
Mm_Brie_Kinase_2112	GGTGCAGCGCTATTCCCGCG	Pkdcc
Mm_Brie_Kinase_2113	AAGGCCATTCACCTCGAACG	Ttbk1
Mm_Brie_Kinase_2114	GCGGTCTCTATGCTACCGGA	Ttbk1
Mm_Brie_Kinase_2115	GTGTGCATACCACGTCCACG	Ttbk1
Mm_Brie_Kinase_2116	GTTCTTGTGAGCATTGACCG	Ttbk1
Mm_Brie_Kinase_2117	CTGCACGTTCTTTAGAACCA	Mylk
Mm_Brie_Kinase_2118	GAAGCCAAAGACCATATCCG	Mylk
Mm_Brie_Kinase_2119	GGTATACCAAAGCCTGACGT	Mylk
Mm_Brie_Kinase_212	GTGTCAACTTGTTATCATGG	Clk2
Mm_Brie_Kinase_2120	TGTCATCCACACTGTCCGCG	Mylk
Mm_Brie_Kinase_2121	CCACTCAGCGACACTCGCGA	Pi4kb
Mm_Brie_Kinase_2122	CTTGATGAATTCTCGCTCAG	Pi4kb
Mm_Brie_Kinase_2123	GGCTCCCTACCTGATCTACG	Pi4kb
Mm_Brie_Kinase_2124	TGATGATGAAGCCTGGTCAG	Pi4kb
Mm_Brie_Kinase_2125	ACTCGTAGCCCTATCATGCA	Cdk9
Mm_Brie_Kinase_2126	CAACCGATACACCAACCGTG	Cdk9
Mm_Brie_Kinase_2127	CTTGCAGCGGTTATACGGTG	Cdk9
Mm_Brie_Kinase_2128	GCACCCCAAAGGTCAATGGG	Cdk9
Mm_Brie_Kinase_2129	ACTTCACGACAGTATATCGG	Camk2d
Mm_Brie_Kinase_213	AAATCTGTTCAATGGAAGGG	Plk3
Mm_Brie_Kinase_2130	ATTACATACATCGTAAGCTC	Camk2d
Mm_Brie_Kinase_2131	GATGTAGAGGATGACACCTG	Camk2d
Mm_Brie_Kinase_2132	TAATGCTAGACGGAAACTGA	Camk2d
Mm_Brie_Kinase_2133	ACAGCTCCAGATATCGACCT	Prkaa2
Mm_Brie_Kinase_2134	CAGAACGGTTGAGATAGTCT	Prkaa2
Mm_Brie_Kinase_2135	GTGATGAATAGTCTGTATAG	Prkaa2
Mm_Brie_Kinase_2136	TCCATAAAAGAACCTGATGG	Prkaa2
Mm_Brie_Kinase_2137	AGCTTACAGCAAGATCAAGG	Pip4k2b
Mm_Brie_Kinase_2138	CAGTCTTGATGACGAAACGC	Pip4k2b
Mm_Brie_Kinase_2139	GCATCGCAAATACGACCTGA	Pip4k2b
Mm_Brie_Kinase_214	CCGAGGACAGCTCGCCCCGT	Plk3
Mm_Brie_Kinase_2140	GGGCATGTACCGCCTGACCG	Pip4k2b
Mm_Brie_Kinase_2141	AGGAGCACAAGATCATGGTG	Prkab2
Mm_Brie_Kinase_2142	GTACAAACTCTTTGTCCCCG	Prkab2
Mm_Brie_Kinase_2143	GTCCTCACCTCTTTATCAGA	Prkab2
Mm_Brie_Kinase_2144	TTCAGACCAGCGGATAACGG	Prkab2
Mm_Brie_Kinase_2145	AAGAACATAAGATTGAAACG	Prkag2
Mm_Brie_Kinase_2146	CCACTGAAGCTCATCCGGCG	Prkag2
Mm_Brie_Kinase_2147	GCGTTTATATGCGATTCATG	Prkag2
Mm_Brie_Kinase_2148	GGGACGAGGAAGCATAGATG	Prkag2
Mm_Brie_Kinase_2149	ACTATGGAGTCATTTCCCGG	Card11
Mm_Brie_Kinase_215	CGAGTCTGGTATAGCCTACG	Plk3
Mm_Brie_Kinase_2150	CACACACTTCCTGATGAACG	Card11
Mm_Brie_Kinase_2151	GCAGCATAACTGTGTTCATG	Card11
Mm_Brie_Kinase_2152	GCGACCTCCAACTCGAGGTG	Card11
Mm_Brie_Kinase_2153	ACAGTAAGCTGCTTGGACCA	Oxsr1
Mm_Brie_Kinase_2154	ATGATAAGGAGCTGCCCCTG	Oxsr1
Mm_Brie_Kinase_2155	GTCATGAAGCTGCTAAGTGG	Oxsr1
Mm_Brie_Kinase_2156	GTCCTTCTAAGACTTCTCGG	Oxsr1
Mm_Brie_Kinase_2157	ACGTCGCGGAGATCGTAGGG	Mex3b
Mm_Brie_Kinase_2158	AGGTGTAGGAGTGATGCTTG	Mex3b
Mm_Brie_Kinase_2159	CAATGGTTACACCTACACAG	Mex3b
Mm_Brie_Kinase_216	GTGAAAAGCGAACGATATGG	Plk3
Mm_Brie_Kinase_2160	GACAGACCACTATCCAAGTG	Mex3b
Mm_Brie_Kinase_2162	CCAGGGTCAAAGGAACGGTG	Irak2
Mm_Brie_Kinase_2163	CCTGTGTCTAGAAGGGAACG	Irak2
Mm_Brie_Kinase_2164	GCAGAGGTAGGACGTTCGCG	Irak2
Mm_Brie_Kinase_2165	AATCGAAAAATTAAGTGACA	Tpr
Mm_Brie_Kinase_2166	ACCCGTCATTGACTCCACAG	Tpr
Mm_Brie_Kinase_2167	GCCTGGCATGAAATTAACTG	Tpr
Mm_Brie_Kinase_2168	GGGAAGACTTAAGTAAAGCA	Tpr
Mm_Brie_Kinase_2169	ATAGAATTTGCAGTAGCCGA	Pkn2
Mm_Brie_Kinase_217	CTTACGTTGAAAAGCTTGTG	Crkl
Mm_Brie_Kinase_2170	CATCGTTGTATCGGATCCAG	Pkn2
Mm_Brie_Kinase_2171	TGTGCCAGAATGATTTACTG	Pkn2
Mm_Brie_Kinase_2172	TTTGAAGCTAGATAATACTG	Pkn2
Mm_Brie_Kinase_2173	CCCACCATCAATATACCTGG	Braf
Mm_Brie_Kinase_2174	CCTACCCAGTAGAGTCTGAG	Braf
Mm_Brie_Kinase_2175	GGCAGGAAGACTCTAACGAT	Braf
Mm_Brie_Kinase_2176	TCATAATTTACACACATCAG	Braf
Mm_Brie_Kinase_2177	ACAGTAGACCGAGTTCCACT	Phka2
Mm_Brie_Kinase_2178	CAAACAAATTGGTATCCCAG	Phka2
Mm_Brie_Kinase_218	GACACGCGAGTTCTCGGACA	Crkl
Mm_Brie_Kinase_2180	GGGTCATAATGCAATCGGTG	Phka2
Mm_Brie_Kinase_2181	ACCTGGCGATTGTGACTCAG	Raf1
Mm_Brie_Kinase_2182	GAGAGACTCGAGTTATTACT	Raf1
Mm_Brie_Kinase_2183	GCCGAATAAGCAAAGGACTG	Raf1
Mm_Brie_Kinase_2184	GGGTGTAGAGTATCTGTGCT	Raf1
Mm_Brie_Kinase_2185	ACAATGGGGGACCTACACCA	Dgkg
Mm_Brie_Kinase_2186	AGAGACACCTGACCATCCAA	Dgkg
Mm_Brie_Kinase_2187	CTACAGGAGTGGATCAACGG	Dgkg
Mm_Brie_Kinase_2188	GAATTATCGACAGTGTGCGA	Dgkg
Mm_Brie_Kinase_2189	AACCTAATAAATGCCAACGG	Bcr
Mm_Brie_Kinase_219	GGGCGCCGGTTCGATTAAGG	Crkl
Mm_Brie_Kinase_2190	AGGAGAAGAAGAGCTACGAT	Bcr
Mm_Brie_Kinase_2191	CAGCGGAGGTGGCTACACGC	Bcr
Mm_Brie_Kinase_2192	CTTTGTGGATAACTACGGAG	Bcr
Mm_Brie_Kinase_2193	AGATTTGTCAGAACCTCCGA	Adrbk1
Mm_Brie_Kinase_2194	CCAGGTCCGAGATTCTCACA	Adrbk1
Mm_Brie_Kinase_2195	CTCTTCGTAGAACTCCACCA	Adrbk1
Mm_Brie_Kinase_2196	GAGGCCAGGATACTCACCCA	Adrbk1
Mm_Brie_Kinase_2197	AGACGTCCAAATGTACACTC	Dgkq
Mm_Brie_Kinase_2198	GAGCCAGACGCGGTTCTACG	Dgkq
Mm_Brie_Kinase_2199	TCGGGCCTACTATATTAGCG	Dgkq
Mm_Brie_Kinase_22	AGCTGTTAGAAGTGAAAGCA	Acvr2a
Mm_Brie_Kinase_220	GGTCCCCGATCTTAAAGCGG	Crkl
Mm_Brie_Kinase_2200	TCTTGGGGTTCACAAACACG	Dgkq
Mm_Brie_Kinase_2201	ACAACACGAGAAACATTCCC	Amhr2
Mm_Brie_Kinase_2202	ACTCAGTACACGAGCGACTG	Amhr2
Mm_Brie_Kinase_2203	AGATAGGTCATGCGCCATCG	Amhr2
Mm_Brie_Kinase_2204	AGGCAGCGGATACCCTTGGG	Amhr2
Mm_Brie_Kinase_2205	GATCGGTGAAAGTGTGAGAG	Prps2
Mm_Brie_Kinase_2206	GGAGATTAATGACAACCTGA	Prps2
Mm_Brie_Kinase_2207	GGCTGATCACATCATTACCA	Prps2
Mm_Brie_Kinase_2208	GTGGACCGGATGGTTCTCGT	Prps2
Mm_Brie_Kinase_2209	AAGCATTCGTAAAAGACTCT	Rps6ka3
Mm_Brie_Kinase_221	AAGATCATCGAGAGATACGA	Csf1r
Mm_Brie_Kinase_2210	CCAGAAGTAGTTAACCGCAG	Rps6ka3
Mm_Brie_Kinase_2211	TGATGTGCGTTAGCACTAGG	Rps6ka3
Mm_Brie_Kinase_2212	TGCAATCACACATCATGTGA	Rps6ka3
Mm_Brie_Kinase_2213	ATGGCCCTTCTATAATCCTG	Brdt
Mm_Brie_Kinase_2214	CTGATGAACAGCATTAAGCT	Brdt
Mm_Brie_Kinase_2215	GAAGGTTGTCAGGTCTAAGG	Brdt
Mm_Brie_Kinase_2216	GACTGCGAGTCACAGATCGG	Brdt
Mm_Brie_Kinase_2217	AGCCCATGGTATTTGCACCT	Fgfrl1
Mm_Brie_Kinase_2218	CACGTGCCGTGTATCTAACA	Fgfrl1
Mm_Brie_Kinase_2219	CGTGACCACACATCACCCGT	Fgfrl1
Mm_Brie_Kinase_222	CGGATAATGAACCCTCGCCA	Csf1r
Mm_Brie_Kinase_2220	GATGGCCGCACAATCCACAG	Fgfrl1
Mm_Brie_Kinase_2221	AGCCATGGCTACTAGCAGTG	Alpk3
Mm_Brie_Kinase_2222	GAGGCGAATCCTGGAACGCG	Alpk3
Mm_Brie_Kinase_2223	GCTGTCGTGATCAACAGAGA	Alpk3
Mm_Brie_Kinase_2224	TCTGCGAGGTCATGGAACTG	Alpk3
Mm_Brie_Kinase_2225	AGTGTCGAGCGAAGATATTG	Pip4k2c
Mm_Brie_Kinase_2226	TCCTTGAACTTGAAATGACT	Pip4k2c
Mm_Brie_Kinase_2227	TCTGGCAGCAACATCACTGG	Pip4k2c
Mm_Brie_Kinase_2228	TTTCGTACAGCAGAAAGTGA	Pip4k2c
Mm_Brie_Kinase_2229	AGTCGGAGCAATGTCACAGT	Stk33
Mm_Brie_Kinase_223	GATAACGTTGAATCCCACTT	Csf1r
Mm_Brie_Kinase_2230	ATCGCATATCTTCATAACAA	Stk33
Mm_Brie_Kinase_2231	ATGTCACAGACATCGAGTAT	Stk33
Mm_Brie_Kinase_2232	TCAGAAAATGTATCTCGTGA	Stk33
Mm_Brie_Kinase_2233	AATATAGGAGCATTGAGACC	Bmp2k
Mm_Brie_Kinase_2234	AGTCCGCACCAGGAAAACAG	Bmp2k
Mm_Brie_Kinase_2235	GGGAGTAGCGAGAATTGTCT	Bmp2k
Mm_Brie_Kinase_2236	TAAGACTCCCATAATCCACC	Bmp2k
Mm_Brie_Kinase_2237	AAATGATCGTTTCAACTACG	Ttbk2
Mm_Brie_Kinase_2238	GAGGGTGAACTAGCTAGCGG	Ttbk2
Mm_Brie_Kinase_2239	GGACACGAATTGGTGAACCA	Ttbk2
Mm_Brie_Kinase_224	TTCAAGCTCGGTACAACGGT	Csf1r
Mm_Brie_Kinase_2240	TTTATTGTAGCCTCGTGCTG	Ttbk2
Mm_Brie_Kinase_2241	AGGAAACGAGAGACAAACTG	Nek8
Mm_Brie_Kinase_2242	CAAGCGTAGACCGAAGACAG	Nek8
Mm_Brie_Kinase_2243	CTATGGAGTACGCACCAGGT	Nek8
Mm_Brie_Kinase_2244	TCTTGACAAACACCGCATGG	Nek8
Mm_Brie_Kinase_2245	ACCTCACGGAACATCAACCT	Sgk3
Mm_Brie_Kinase_2246	ACTCCATCAAAATAGTGTAC	Sgk3
Mm_Brie_Kinase_2247	TGTACCACAAAAAGTTGTGG	Sgk3
Mm_Brie_Kinase_2248	TGTCCATTTGAAGGAATGCT	Sgk3
Mm_Brie_Kinase_2249	AAGTACCATTCAGACCGCGG	Pfkfb3
Mm_Brie_Kinase_2250	CATTCTCGCCATGCCGACAC	Pfkfb3
Mm_Brie_Kinase_2251	TGTCAAAAGCTACCTGACAA	Pfkfb3
Mm_Brie_Kinase_2252	TGTGGGAGAGTATCGGCGTG	Pfkfb3
Mm_Brie_Kinase_2253	CATTTCAACAGATCCGTCTG	Nme7
Mm_Brie_Kinase_2254	CCGCAAACTCTGGGCTATCA	Nme7
Mm_Brie_Kinase_2255	GTAAATTTAGCAGTGTTCGC	Nme7
Mm_Brie_Kinase_2256	TGATCCAGTTTATCACAAGT	Nme7
Mm_Brie_Kinase_2257	AAGTTCTGCACGTTCCGTGA	Nadk
Mm_Brie_Kinase_2258	AATGAAGTGGTGATCGACAG	Nadk
Mm_Brie_Kinase_2259	AGCTACAATCACCCTATCCG	Nadk
Mm_Brie_Kinase_2260	TAAACTCACATGATGGTCTG	Nadk
Mm_Brie_Kinase_2261	AAACTGCTTAAGACTCCCAG	Nrbp1
Mm_Brie_Kinase_2262	ACTCTGGTGCAAAAAAGTGT	Nrbp1
Mm_Brie_Kinase_2263	TACTAGAAGACTCATTACAG	Nrbp1
Mm_Brie_Kinase_2264	TTGCTGCTCACTGTATCGTG	Nrbp1
Mm_Brie_Kinase_2265	ACAGCTATGCAGTTATCATG	Ripk2
Mm_Brie_Kinase_2266	ACATAAGTGAATAGTACTTG	Ripk2
Mm_Brie_Kinase_2267	ACATCGACCTGACACCAGTG	Ripk2
Mm_Brie_Kinase_2268	AGTTACAAATCTGCACCCGA	Ripk2
Mm_Brie_Kinase_2269	ACGTGGTGTGACTCTACTGT	Camkk2
Mm_Brie_Kinase_2270	CATCTTGCGACCAGAAAGCG	Camkk2
Mm_Brie_Kinase_2271	CCTGGTACACTTGCTCGATG	Camkk2
Mm_Brie_Kinase_2272	TCATCCTTAAGTATCCACTT	Camkk2
Mm_Brie_Kinase_2273	CCCCCATTATATGAGTCCCG	Nek11
Mm_Brie_Kinase_2274	GAACTCAGTTTGTCAGAAGG	Nek11
Mm_Brie_Kinase_2275	GAGTTGACTACATGCATGAG	Nek11
Mm_Brie_Kinase_2276	GCTTGCATGGAATCTGACAA	Nek11
Mm_Brie_Kinase_2277	AGAAAAAAATCAGCACTCCA	Ulk4
Mm_Brie_Kinase_2278	CCTCTTTAGACACTCCACCG	Ulk4
Mm_Brie_Kinase_2279	CCTGCGGATAGCTCCTAACT	Ulk4
Mm_Brie_Kinase_2280	CGGCTCCGGAAATCGTGAAG	Ulk4
Mm_Brie_Kinase_2281	ACCTATTGACATCACAGCAG	Pank3
Mm_Brie_Kinase_2282	CCAATATTCACTACCAGCAG	Pank3
Mm_Brie_Kinase_2283	CTTTATCAGATTTCCAACCC	Pank3
Mm_Brie_Kinase_2284	GCTCTGGAAATGGCATCCAA	Pank3
Mm_Brie_Kinase_2285	AGGTAGTCGGCGATTCGGCT	Trib1
Mm_Brie_Kinase_2286	CCAGTGATGTTGCTATGGGA	Trib1
Mm_Brie_Kinase_2287	CGGGCACTGTGCATCCACAC	Trib1
Mm_Brie_Kinase_2288	GCAGCCGGAAACAGTAGACC	Trib1
Mm_Brie_Kinase_2289	ACAATCAGCCCGACTTCACA	Hk3
Mm_Brie_Kinase_229	AGCGAGCATGATATTCCGAA	Csnk2a2
Mm_Brie_Kinase_2290	ATTCCTGGATGCATACCCCG	Hk3
Mm_Brie_Kinase_2291	TCCTATCCTCAGACTACCTG	Hk3
Mm_Brie_Kinase_2292	TGTTACCCACCGGTGCCGTG	Hk3
Mm_Brie_Kinase_2293	ACACCCTGTTAACAACGTGA	Gsap
Mm_Brie_Kinase_2294	ACTATCACAACAGCGTCGTG	Gsap
Mm_Brie_Kinase_2295	AGAATAGCAGTCCAGAACCA	Gsap
Mm_Brie_Kinase_2296	CCAGTTAACGTTATGTCCAA	Gsap
Mm_Brie_Kinase_2297	AAATCCATCACTTTATGGCA	Cdkl3
Mm_Brie_Kinase_2298	GCAGCTCATCTAAGACCGTG	Cdkl3
Mm_Brie_Kinase_2299	GTATACATACTTTCCGTAGG	Cdkl3
Mm_Brie_Kinase_23	AGGATTGGCATATTTACATG	Acvr2a
Mm_Brie_Kinase_230	CCAGACCCCAATCAATCAGT	Csnk2a2
Mm_Brie_Kinase_2300	TACAAATTGATCCTGCTGAG	Cdkl3
Mm_Brie_Kinase_2301	AGCTACCTAAAATCCCCATG	Scyl2
Mm_Brie_Kinase_2302	AGGTCTCCCTTGATTAAACA	Scyl2
Mm_Brie_Kinase_2303	ATCATTGATTCTTTAAAACG	Scyl2
Mm_Brie_Kinase_2304	CTCAGCGTGTCATTGTGCAG	Scyl2
Mm_Brie_Kinase_2305	AGCAATCGACAGAATCAGCG	Mylk3
Mm_Brie_Kinase_2306	AGGTGCACAGGTGTACAGAG	Mylk3
Mm_Brie_Kinase_2307	GAAGGGAGCTGACCTAACCC	Mylk3
Mm_Brie_Kinase_2308	TCTGGGGCTGAGCCTATGAG	Mylk3
Mm_Brie_Kinase_2309	GATCATCCAGCGTATCACAT	Dstyk
Mm_Brie_Kinase_231	TCAGGAGTACAATGTTCGAG	Csnk2a2
Mm_Brie_Kinase_2310	GCACTAGTTCATACTGACCG	Dstyk
Mm_Brie_Kinase_2311	GCTGCTACAGAACCGCCTAG	Dstyk
Mm_Brie_Kinase_2312	TGGCCGAGGATCAGTATACA	Dstyk
Mm_Brie_Kinase_2313	AGAGGACTGAAGGTCCCCAT	Pak6
Mm_Brie_Kinase_2314	CCTCCACAGACAGTGGTACG	Pak6
Mm_Brie_Kinase_2315	GTACCTCCAAAGCCCCCAGT	Pak6
Mm_Brie_Kinase_2316	TGCCAAGCATAGCTCCGAAG	Pak6
Mm_Brie_Kinase_2317	ATTGTGACAGAACACCACAG	Etnk2
Mm_Brie_Kinase_2318	CCCATGCTTCAGCGTCACGG	Etnk2
Mm_Brie_Kinase_2319	GATGCATCGTTATTTCACGC	Etnk2
Mm_Brie_Kinase_232	TGATATTTGTTCCACCACGA	Csnk2a2
Mm_Brie_Kinase_2320	GTAGCACAGCCCGTTCTGAA	Etnk2
Mm_Brie_Kinase_2321	AAGTAAACGTTCGGTCACAG	Csnk1g1
Mm_Brie_Kinase_2322	ATCAACACACATCTAGGCAA	Csnk1g1
Mm_Brie_Kinase_2323	CAAAGTAATAAACCTGTGGG	Csnk1g1
Mm_Brie_Kinase_2324	CTAATCGCCTGACATATCGA	Csnk1g1
Mm_Brie_Kinase_2326	GGACGATGCCATTCTCATGA	Camk1g
Mm_Brie_Kinase_2327	TGGAGAAGGACCCAAACGAA	Camk1g
Mm_Brie_Kinase_2328	TTTGACCGGATCCTAGAGCG	Camk1g
Mm_Brie_Kinase_2329	CAGCGATGCACTGTACGATG	Hkdc1
Mm_Brie_Kinase_233	GAGGCATCGCACAAATGGTG	Csnk2b
Mm_Brie_Kinase_2330	CATGAGCAACATCGACCTCG	Hkdc1
Mm_Brie_Kinase_2331	CCCCAAACGCCTACACAAGG	Hkdc1
Mm_Brie_Kinase_2332	TGCCCAATGAAATCACCCGT	Hkdc1
Mm_Brie_Kinase_2333	AGGGGTACTAACCATACACA	Pdxk
Mm_Brie_Kinase_2335	CTCTGTTACCCACGTAGCCA	Pdxk
Mm_Brie_Kinase_2336	GGAACTTCATGAGCTGTACG	Pdxk
Mm_Brie_Kinase_2337	ATGTACCAAAACATCCGTGA	Plk5
Mm_Brie_Kinase_2338	GAAGTGCGCTATTACCTTCG	Plk5
Mm_Brie_Kinase_2339	GCACCATGTACACGTGATCG	Plk5
Mm_Brie_Kinase_234	GGGGCAGTAGAGTTTCACCA	Csnk2b
Mm_Brie_Kinase_2340	GCGCGGGAAGCTGATCGGCA	Plk5
Mm_Brie_Kinase_2341	AGATGTGCGTACTAATGAAG	Taok1
Mm_Brie_Kinase_2342	CTTGTGACGAGACACCTGAG	Taok1
Mm_Brie_Kinase_2343	GAAATAGCAGCAATTACACA	Taok1
Mm_Brie_Kinase_2344	TTCTATATAGGCTAAAGTGA	Taok1
Mm_Brie_Kinase_2345	GAGATCGCGGAACAAAACCC	Trib2
Mm_Brie_Kinase_2346	GATGCACAGCGCGGAAAACG	Trib2
Mm_Brie_Kinase_2347	TAGCAACATCAACCAAATCA	Trib2
Mm_Brie_Kinase_2348	TGCTGCGTGACCTCAAGCTG	Trib2
Mm_Brie_Kinase_2349	ACTGGACAGATTGTGGTAGG	Dgkb
Mm_Brie_Kinase_235	GGTGGATGAAGACTACATCC	Csnk2b
Mm_Brie_Kinase_2350	AGGATGATGGACAGCATGTG	Dgkb
Mm_Brie_Kinase_2351	CTGGAAATGGACCAATGCCA	Dgkb
Mm_Brie_Kinase_2352	TCTCGAAAGAGGAAGACCCG	Dgkb
Mm_Brie_Kinase_2353	AGTGAAGTCTATGTTTGGGG	Nek9
Mm_Brie_Kinase_2354	ATCATTGTTGCAGTTCAATG	Nek9
Mm_Brie_Kinase_2355	CGAGGGCCGCTACCTCGGTG	Nek9
Mm_Brie_Kinase_2356	TCTTCACACATAGGTTGAGT	Nek9
Mm_Brie_Kinase_2357	CGAACTTATCCGAAAGATCG	Itpk1
Mm_Brie_Kinase_2358	GGTGGGCGAGTCCTACACAG	Itpk1
Mm_Brie_Kinase_2359	GTTCGAACGGCCAAGCGATG	Itpk1
Mm_Brie_Kinase_236	TCTGGACATGATCTTAGACC	Csnk2b
Mm_Brie_Kinase_2360	TCATGGAACCAACTCTCATG	Itpk1
Mm_Brie_Kinase_2361	AGCGTTCGCATCTCACCTCG	Cdc42bpb
Mm_Brie_Kinase_2362	ATGGTCGGACTGATCCGACA	Cdc42bpb
Mm_Brie_Kinase_2363	CTCCTGCTGATGTTCCGACG	Cdc42bpb
Mm_Brie_Kinase_2364	GGAATCGGAAGCGAAAAACA	Cdc42bpb
Mm_Brie_Kinase_2365	ACCGTGAGTTCATCGCTGAG	Pxk
Mm_Brie_Kinase_2366	AGCAAATAAAAACATATGGG	Pxk
Mm_Brie_Kinase_2367	AGGACTTGTACTTACCACAC	Pxk
Mm_Brie_Kinase_2368	CCAGAGTCTGCAGTCGCACA	Pxk
Mm_Brie_Kinase_2369	ATATTACGAGAAATTCTGAA	Stk24
Mm_Brie_Kinase_237	CACACCAATATCCGGAACTG	Dgka
Mm_Brie_Kinase_2370	GCAGTCAGCCTACGACTCAA	Stk24
Mm_Brie_Kinase_2371	GTACTATGGATCCTATCTCA	Stk24
Mm_Brie_Kinase_2372	TGAGGAATAACACCTTCATG	Stk24
Mm_Brie_Kinase_2373	AATGAATGACTTCGATACGG	Trio
Mm_Brie_Kinase_2374	CATCACCCTCGCCTACTCAG	Trio
Mm_Brie_Kinase_2375	GAGGGCATCTTCAACCACAA	Trio
Mm_Brie_Kinase_2376	GAGGTGCTTGCTAATCATGG	Trio
Mm_Brie_Kinase_2377	CTACCACATTCTCAGGCATG	Nrbp2
Mm_Brie_Kinase_2378	GCACCTCAAAGAGCACTCGG	Nrbp2
Mm_Brie_Kinase_2379	GCAGCCGCAAAGTTCATCAG	Nrbp2
Mm_Brie_Kinase_238	CAGTACCCGAAAAGCCTCAG	Dgka
Mm_Brie_Kinase_2380	TCTCAGCCAAAACTGCATGG	Nrbp2
Mm_Brie_Kinase_2381	ACTACCATAACACGCTGCTG	Cerk
Mm_Brie_Kinase_2382	GATGTCGTACTCGCTTCACA	Cerk
Mm_Brie_Kinase_2383	TCTCCGACACCAGTACCGAG	Cerk
Mm_Brie_Kinase_2384	TGGGGACGGCATGTTCAGCG	Cerk
Mm_Brie_Kinase_2385	ACTTACGAGACTGCCCCACT	Pim3
Mm_Brie_Kinase_2386	GCTGTAGGATCTTCACTGGG	Pim3
Mm_Brie_Kinase_2387	GGTGCACGACCCCACAATTG	Pim3
Mm_Brie_Kinase_2388	TTCGACTTCATCACTGAACG	Pim3
Mm_Brie_Kinase_2389	ACATCGATCCAGATGTAGTG	Pi4ka
Mm_Brie_Kinase_239	CTGGCTCGGTGCCTAAGATG	Dgka
Mm_Brie_Kinase_2390	AGGAACCGTGATCCGATAGG	Pi4ka
Mm_Brie_Kinase_2391	GGTATGTACCTCCATCACGC	Pi4ka
Mm_Brie_Kinase_2392	TGTGCTAATGGGATTCGCTG	Pi4ka
Mm_Brie_Kinase_2393	AGGAACTATTGTGAGCATAG	Pak2
Mm_Brie_Kinase_2394	CAGTGAGGGACCCACCAGCG	Pak2
Mm_Brie_Kinase_2395	GGTGTGCTCAAAATCAGATG	Pak2
Mm_Brie_Kinase_2396	TATCTCTGCAGATTTACACA	Pak2
Mm_Brie_Kinase_2397	AAAGTGATAAAATTGGAACC	Map4k3
Mm_Brie_Kinase_2398	AGGTGGTCTAGGTGGAACGT	Map4k3
Mm_Brie_Kinase_2399	CTATGTGGTACGGCAACAAG	Map4k3
Mm_Brie_Kinase_24	GGTGTACAGACATCACAAGA	Acvr2a
Mm_Brie_Kinase_240	GTCTTTCCGAGACTTGGCAT	Dgka
Mm_Brie_Kinase_2400	CTGCAACTAGAGTACGGACA	Map4k3
Mm_Brie_Kinase_2401	AGCCTGTAAGAACTCAACAC	Pik3c3
Mm_Brie_Kinase_2402	ATACACATCCCATATAGTCA	Pik3c3
Mm_Brie_Kinase_2403	ATGGACCAGGCGATCTACAA	Pik3c3
Mm_Brie_Kinase_2404	CTCACCAAGGCTCATCGGCA	Pik3c3
Mm_Brie_Kinase_2405	CCGACTGGTTAACAACGGCG	Alpk2
Mm_Brie_Kinase_2406	TATGACGGATTACTCTAATG	Alpk2
Mm_Brie_Kinase_2407	TCACCCCAGATAGTGGCTAG	Alpk2
Mm_Brie_Kinase_2408	TCTGGCCACCAGAACTAGTG	Alpk2
Mm_Brie_Kinase_2409	ACGAGGTGCTGGGACCCAAG	Mapk4
Mm_Brie_Kinase_241	CTCAAGGATGAGCACCACGT	Dapk2
Mm_Brie_Kinase_2410	CAACATTACTCACACAAGGT	Mapk4
Mm_Brie_Kinase_2411	GAGCCCGTACTCGTGCCCCG	Mapk4
Mm_Brie_Kinase_2412	GATACATGAACAGCTTGGCG	Mapk4
Mm_Brie_Kinase_2413	CATTGTGAAGAACTACACTG	Tkfc
Mm_Brie_Kinase_2414	CTGATAGTCAACAATCTGGG	Tkfc
Mm_Brie_Kinase_2415	GGATAAGTACTGTGCCACAC	Tkfc
Mm_Brie_Kinase_2416	GGGTGTCCAGGTCAGAACGT	Tkfc
Mm_Brie_Kinase_2417	CTTACATTCTTCATATGGAA	Nmrk1
Mm_Brie_Kinase_2418	GGAAAACCCAGGAAGCTCTG	Nmrk1
Mm_Brie_Kinase_2419	TGAGATATGACGCTGCAGTT	Nmrk1
Mm_Brie_Kinase_242	GATCTGCTTAATGAAGCTGG	Dapk2
Mm_Brie_Kinase_2420	TGGCTCAGTGTGACAAACGG	Nmrk1
Mm_Brie_Kinase_2421	AGAGTGCATACAGTTTAGCG	Trpm6
Mm_Brie_Kinase_2422	AGGTCATGATGTAGCGATAG	Trpm6
Mm_Brie_Kinase_2423	TATTCTATAGCTCGAGAGAA	Trpm6
Mm_Brie_Kinase_2424	TGTCAACAGTTATGGCCGAG	Trpm6
Mm_Brie_Kinase_2425	CCACGGCCGAAGCGCCACCA	Dyrk3
Mm_Brie_Kinase_2426	CGGTAAGCCAGATGGTCCCG	Dyrk3
Mm_Brie_Kinase_2427	GAAACGCTTCCATCGCCAGG	Dyrk3
Mm_Brie_Kinase_2428	TGAATGTGTCCGAATAGGGT	Dyrk3
Mm_Brie_Kinase_2429	ACCTTGCAGATGGTTCAGGG	Igfn1
Mm_Brie_Kinase_243	GGCCACCACTTACCACATGT	Dapk2
Mm_Brie_Kinase_2430	CCTCTGACTAGACATCATCA	Igfn1
Mm_Brie_Kinase_2431	GAAAAACGCCATCTTTCGGG	Igfn1
Mm_Brie_Kinase_2432	TTCCCTCAAAGAGATTAGTG	Igfn1
Mm_Brie_Kinase_2433	ACTGACATCAAGGTCCAATG	Cdc42bpa
Mm_Brie_Kinase_2434	AGCGATGAGAAGGATGCACG	Cdc42bpa
Mm_Brie_Kinase_2435	AGGAACTGGGCAAACCGTCG	Cdc42bpa
Mm_Brie_Kinase_2436	TGTAGTAGAGAACATCGACT	Cdc42bpa
Mm_Brie_Kinase_2437	ACGTAATGGAGTTTCTACAC	Mark1
Mm_Brie_Kinase_2438	ATTCTGGCGGTAGCATGGCG	Mark1
Mm_Brie_Kinase_2439	TCTAGGTAGAAAACCACCCG	Mark1
Mm_Brie_Kinase_244	TGTGCCGGGAGGAAATCGAG	Dapk2
Mm_Brie_Kinase_2440	TTGGTCATGGAATACGCAAG	Mark1
Mm_Brie_Kinase_2442	ACAGCCTGTGAATTGGCCAG	Stradb
Mm_Brie_Kinase_2443	CTGCATAGTTTGCTTAAGCA	Stradb
Mm_Brie_Kinase_2444	TTCATAGTGAGACACGTCAG	Stradb
Mm_Brie_Kinase_2445	ACCTGCCTCAAATCCACCCG	Mpp4
Mm_Brie_Kinase_2446	ATGACCTCCTCCATTCACCA	Mpp4
Mm_Brie_Kinase_2447	CAAGCGTCATGAGATAACAG	Mpp4
Mm_Brie_Kinase_2448	CGTGGGCGCTCCTTACGAGG	Mpp4
Mm_Brie_Kinase_2449	ACTCGTTCCAGCGATCCAAG	Dgkd
Mm_Brie_Kinase_245	AAGTCGATGAGCTTAATGCG	Dapk3
Mm_Brie_Kinase_2450	AGAGCTGTGTGATTGCCAAG	Dgkd
Mm_Brie_Kinase_2451	AGAGGGCTTGTACAAGACGG	Dgkd
Mm_Brie_Kinase_2452	TAACTGCAAGTGGACCACAT	Dgkd
Mm_Brie_Kinase_2453	ATCCTTACCAACATAGCCTG	Camk1d
Mm_Brie_Kinase_2454	CTGGTGGAGAACTCTTCGAT	Camk1d
Mm_Brie_Kinase_2455	CTTATACTACAGTCAAGACG	Camk1d
Mm_Brie_Kinase_2456	GATATAGGCGATCACCCCGA	Camk1d
[truncated: 1,467 more rows]
